# Supplementary material for: Successional dynamics and alternative stable states in a saline activated sludge microbial community over 9 years
Source: Microbiome. 2021 Oct 6;9:199. doi: 10.1186/s40168-021-01151-5 (PMC8495973; doi:10.1186/s40168-021-01151-5)
Supplement: Supplementary file 3 — Supplementary file2 (XLSX 890 KB) [file 40168_2021_1151_MOESM2_ESM.xlsx]

## Sheet: Table S1 Metagenomic data
Table S1. Sampling date and size of metagenomic dataset.
Sample Number	Sampling date	Size of datasets (Gbp)	Number of scaffold	N50 (bp)	Max length (bp)	Average scaffold length (bp)	Total assembly length (Mbp)	GC content (%)
1	2007-06-02	5.9	393326	3314	600333	2760	1085.9	59.8
2	2007-07-05	5.5
3	2007-08-17	5.3
4	2007-10-19	5.3
5	2007-11-09	6
6	2007-12-14	5.8
7	2008-01-15	5.5
8	2008-02-20	5.6	564348	3434	378633	2808	1585	59
9	2008-04-16	6.4
10	2008-05-21	7.2
11	2008-06-11	5.7
12	2008-08-18	6.6
13	2008-09-19	5.6
14	2008-10-08	5.4
15	2008-11-13	6.6
16	2008-12-15	6.1
17	2009-01-12	6.8	622019	3619	503041	2891	1798	58.3
18	2009-02-13	5.9
19	2009-03-25	6.2
20	2009-04-17	6.6
21	2009-05-26	6.1
22	2009-06-09	6
23	2009-07-20	5.1
24	2009-08-24	4.9
25	2009-09-10	5
26	2009-10-19	5.2
27	2009-11-19	4.3
28	2009-12-15	5
29	2010-01-04	4.4	719608	3256	364238	2734	1967	58.3
30	2010-02-25	4.3
31	2010-03-22	5.8
32	2010-04-20	5.9
33	2010-05-18	4.9
34	2010-07-20	5.8
35	2010-08-17	5.8
36	2010-09-15	5.2
37	2010-10-12	5.7
38	2010-11-18	5.5
39	2010-12-14	5.8
40	2011-01-12	6.1	719763	3352	529971	2779	2000	58.9
41	2011-02-16	4.6
42	2011-03-17	5.1
43	2011-04-20	4.5
44	2011-05-18	4.5
45	2011-06-21	5.2
46	2011-07-21	5.3
47	2011-08-16	5.2
48	2011-09-19	4.8
49	2011-10-21	6
50	2011-11-17	6.1
51	2011-12-17	4.7
52	2012-01-11	7.2	710110	3644	1079436	2896	2056	58
53	2012-02-15	5.4
54	2012-04-24	5.9
55	2012-05-30	6.7
56	2012-06-27	4.9
57	2012-07-23	6.3
58	2012-08-27	6.3
59	2012-09-24	6.6
60	2012-10-22	5.9
61	2012-11-27	6
62	2012-12-20	5.1
63	2013-01-22	4.9	1056391	3974	983752	2992	3161	57.9
64	2013-02-21	6.8
65	2013-03-21	5.6
66	2013-04-23	5.3
67	2013-05-30	5.3
68	2013-06-26	5.7
69	2013-07-22	5.1
70	2013-08-28	6.5
71	2013-10-03	7.7
72	2013-10-31	6.3
73	2013-11-27	5.5
74	2013-12-31	5.3
75	2014-01-27	5.4	626727	3233	889487	2717	1703	56.5
76	2014-03-04	7.1
77	2014-04-01	4.2
78	2014-04-29	5
79	2014-06-03	5.4
80	2014-06-27	5.9
81	2014-07-28	5.3
82	2014-09-05	5.3
83	2014-10-03	3.8
84	2014-10-29	3.5
85	2014-12-03	5
86	2015-01-06	5.1	712455	3419	751397	2809	2001	56.7
87	2015-02-03	5.7
88	2015-03-02	4.7
89	2015-03-25	6
90	2015-04-28	6.4
91	2015-05-29	6.4
92	2015-06-25	5.1
93	2015-07-30	4.7
94	2015-09-04	4.9
95	2015-10-07	5.6
96	2015-11-02	5.1
97	2015-12-03	5

## Sheet: Table S2. operational parameter
Table S2. Summary of collected operational parameters in the Shatin WWTP.
Date	Temperature	Humidity	Rainfall	Salinity	Inf.NH3.N	Eff.NH3.N	NH3.N.removal.rate	COD.influent	COD.effluent	COD.removal.efficiency	Eff.NO2	Eff.NO3.N	TN.removal.rate	Inf.TP	Eff-TP	TP.removal.rate	DO	HRT	MCRT	MLSS	pH	SVI30	Bleach (L)*
2007-06-02	31.2	83	490.1	6856	22.4	1.3	94.2	367	54	85.3	0.05	7	64.5	3.3	1.9	42.4	5	8.1	15	1455	6.4	162	0
2007-07-05	32.9	77	76.9	6757	19	0.7	96.5	335	38	88.7	0.26	7	60.2	3.5	1.7	51.4	3.3	8.9	13	1566	6.3	183	0
2007-08-17	30.7	84	488.4	6179	17	0.6	96.5	444	49	89	0.18	6.1	62.5	3.9	1.8	53.8	2.6	8.7	11	1496	6.4	133	0
2007-10-19	28.4	72	51.7	5559	15	0.5	96.7	360	40	88.9	0.35	6.3	55.5	3.5	2.3	34.3	3.4	7.4	14	1391	6.3	250	0
2007-11-09	23.8	64	3.9	5038	18.6	0.5	97.2	558	48	91.4	0.45	6.2	64.4	4.3	2.4	44.2	2.8	7.5	11	1610	6.3	250	0
2007-12-14	21.7	72	15.7	3986	23	0.5	97.8	427	48	88.8	0.83	5.4	72.5	5.3	2.3	56.6	2.4	8.1	12	1732	6.3	366	0
2008-01-15	15.9	75	33.3	4943	27	0.7	97.3	462	50	89.2	1.2	4.3	78.1	4.1	1.9	53.7	2.7	8	14	2210	6.4	298	0
2008-02-20	13.3	72	27.5	6101	26	0.5	97.9	366	48	86.9	3.56	3.4	72.6	4.4	1.7	61.4	4.5	8.8	13	1032	6.5	82	0
2008-04-16	23.1	85	255	7042	25	1.1	95.5	360	43	88.1	1.34	6.1	67.1	4.7	2.1	55.3	3.4	8.5	15	1111	6.4	124	0
2008-05-21	25.3	83	191.9	5687	33	3.3	90	373	38	89.8	0.51	9.2	61.7	5.5	2	63.6	4.2	8.1	16	1364	6.5	150	0
2008-06-11	26.7	88	1346.1	5404	24	5.6	76.9	350	38	89.1	0.26	9.8	37.2	3.5	1.5	57.1	4.4	6.3	13	1759	6.4	164	0
2008-08-18	28.4	79	317	5758	22	0.5	97.6	324	40	87.7	0.12	8.1	62	3.9	1.2	69.2	2.6	7.2	14	1906	6.3	159	0
2008-09-19	29	75	159.2	5594	20	0.5	97.5	310	40	87.1	0.15	6.1	67.8	3.8	1.5	60.5	2.4	7.1	13	2214	6.2	221	0
2008-10-08	26.5	77	144.6	4441	23	0.5	97.8	378	37	90.2	0.94	6.8	65.8	4.3	1.2	72.1	2.9	6.6	10	1795	6.4	140	0
2008-11-13	21.9	65	54.3	3636	18	0.7	96.1	323	38	88.2	0.49	6.4	60	4.4	0.9	79.5	2.3	6.7	9	2200	6.3	213	0
2008-12-15	18.4	63	9	5218	20	3.3	83.5	357	37	89.6	1.8	5.1	51.2	3.8	1.3	65.8	3.1	6.8	8	1570	6.4	189	0
2009-01-12	15.3	64	0	5900	21	0.6	97.3	414	47	88.6	1.7	4.2	70.6	4.2	1.4	66.7	3.3	7.6	9	2010	6.3	268	0
2009-02-13	20.5	81	1.1	5300	21.3	3.6	83.1	344	53	84.6	1.2	6.7	48.3	5.1	1.8	64.7	7.3	7.8	12	4557	6	503	0
2009-03-25	19.7	83	120.7	5400	22	1.1	95	319	52	83.7	0.97	9.3	50.8	3.4	1.9	44.1	6.7	7.9	7	2861	6.1	276	0
2009-04-17	22	77	108.7	5200	22	0.7	96.7	310	47	84.8	0.99	8.2	56.7	4.8	2.1	56.3	7	8.1	7	2193	6.1	151	0
2009-05-26	25.5	78	245.2	5000	23	0.9	96.1	339	47	86.1	0.35	5.5	71.9	4.9	2.2	55.1	4.5	8.3	8	2317	6.3	153	0
2009-06-09	28.1	81	341.8	4900	27	1.4	94.7	364	43	88.2	0.38	6.4	70.6	5.6	2.3	58.9	2.5	7.7	11	1729	6.3	174	0
2009-07-20	29.1	81	389.4	4400	23	0.9	96.2	332	39	88.3	0.19	5.1	74.4	4.5	2.1	53.3	3.9	7.7	11	1897	6.3	128	0
2009-08-24	29.4	89	334.1	4200	22	0.5	97.7	330	44	86.7	0.2	5.1	74.9	3.5	1.7	51.4	3.5	7.7	10	1767	6.4	113	0
2009-09-10	28.8	78	486.3	4400	26	0.5	98.1	430	43	90	0.1	4.9	79.7	4.8	2	58.3	2.8	7.7	14	2266	6.4	156	0
2009-10-19	26	73	44.4	4700	25	0.6	97.5	310	50	83.9	0.1	5.8	75	3.6	1.7	52.8	2.8	8	11	1991	6.4	221	0
2009-11-19	20.5	72	60.4	5300	28	0.5	98.2	455	47	89.7	0.2	7.5	71.8	5	1.8	64	2.6	8	14	2571	6.2	398	1475
2009-12-15	17.3	78	50.2	5500	26	2	92.3	443	54	87.8	0.49	6.1	68.4	6	1.6	73.3	2	8	14	2374	6.3	131	1360
2010-01-04	16.8	80	24.6	6100	24.9	0.6	97.8	377	46	87.8	0.6	4.8	77.3	4.5	1	77.8	4.3	8.1	11	2385	6.4	293	1508
2010-02-25	17.9	88	113.1	6000	22	6.1	72.3	395	65	83.5	1.7	1.8	59	4.2	1.8	57.1	2.8	8.3	9	2216	6.4	159	1149
2010-03-22	20.2	80	17.5	6050	29	3.5	87.9	416	58	86.1	1.9	4.2	68.1	4.3	1.7	60.5	3.3	8.3	15	2358	6.4	164	1300
2010-04-20	21	87	78.9	6300	26	2.1	91.9	350	58	83.4	0.7	4.9	71.6	4.4	2.2	50	3.2	8.3	19	2700	6.4	166	0
2010-05-18	25.6	86	176.6	5750	21	1.1	95	341	68	80.1	2	3.4	70.8	3.9	1.9	51.3	4.4	7.8	19	2080	6.3	112	0
2010-07-20	29.2	81	469.4	5300	25	0.5	98	407	48	88.2	0.11	6	74.7	3.6	1.4	61.1	3.9	7.8	25	2220	6.5	145	0
2010-08-17	28.8	81	350.3	5200	20	0.7	96.7	435	48	89	0.1	7.3	61.8	4.8	1.8	62.5	3.4	7.5	19	2586	6.4	263	0
2010-09-15	28	83	583.1	4800	24	1.1	95.4	443	41	90.7	0.5	5	73.7	3.7	1.1	70.3	2.5	7	18	2295	6.6	240	0
2010-10-12	24.8	72	22.7	4100	22	0.9	95.9	375	40	89.3	0.5	6.5	65.8	4	1.9	52.5	2.9	8.1	20	2130	6.4	271	0
2010-11-18	21.2	74	42.2	4300	23	0.5	97.8	413	40	90.3	0.19	7.7	65.3	3.8	2	47.4	4.5	8.1	23	2882	6.2	305	0
2010-12-14	18.1	66	18.4	4400	22	1.3	94.1	620	50	91.9	0.3	5.4	70.3	8	1.5	81.3	4.5	8.4	18	3071	6.3	597	0
2011-01-12	13.7	67	5.4	4100	25	4.9	80.4	649	53	91.8	1.6	2.8	65	7	1.9	72.9	2.5	8.2	12	3732	6.5	939	3327
2011-02-16	16.2	77	23.7	5550	28	0.8	97.3	490	53	89.2	2.4	4.5	73.8	5.5	1.6	70.9	4.3	8.4	16	2639	6.3	391	5778
2011-03-17	18	71	20.5	6000	26	1.1	95.8	453	67	85.2	1.1	7.3	65.1	5.1	2.1	58.8	5.1	8.3	21	2142	6.3	199	7002
2011-04-20	22.9	76	36	6250	26	0.5	98.1	500	43	91.4	0.1	10	60.9	6.4	2.3	64.1	6.7	8.5	26	2755	6.2	139	4820
2011-05-18	26	81	186.7	5958	27	0.5	98.1	528	50	90.5	0.1	8.1	69	4.9	2	59.2	5.1	8.1	24	2699	6.4	168	2503
2011-06-21	28.6	82	446.1	6107	26.1	0.5	98.1	388	51	86.9	0.1	8.7	65.8	3.7	2	45.9	4.3	7.1	43	2058	6.3	124	0
2011-07-21	28.8	81	226.8	6403	18	0.5	97.2	422	52	87.7	0.1	9.1	49.2	3.4	2.3	32.4	3.6	6.6	34	3188	6.4	243	0
2011-08-16	29.5	77	157.6	6102	25.3	0.5	98	453	51	88.8	0.2	10.8	56.4	3.8	2.1	44.7	3	6.6	40	3279	6.3	310	0
2011-09-19	28	79	123.1	5997	21.6	0.5	97.6	464	54	88.4	0.2	11.7	45.3	4.5	2.5	44.4	2.7	6.5	24	2840	6.3	352	0
2011-10-21	24.8	78	172.4	5191	20.7	0.5	97.6	393	52	86.8	0.4	12.5	38.5	3.6	1.8	50	3	6.4	18	2578	6.2	259	0
2011-11-17	23	77	86.1	5417	23.7	0.5	97.9	434	40	90.8	0.3	13.4	42.8	4	2.1	47.5	5.2	6.1	16	2636	6.1	186	0
2011-12-16	16.9	65	2.8	5533	30	0.5	98.3	439	43	90.2	0.2	14	52.7	4.2	2.4	42.9	3.9	7.1	24	2814	6.1	161	0
2012-01-11	15.1	82	42.1	4805	25	0.5	97.8	650	61	90.6	0.1	14	43.9	4.2	2.4	42.9	6.2	8.9	23	2608	6.1	187	2700
2012-02-15	15.8	85	29.5	5515	30	0.6	98	316	75	76.3	0.48	11	61.2	4	2.3	42.5	4	10.2	24	2419	6.1	191	1371
2012-04-24	23.9	85	294.9	5100	29	1.4	95.2	384	59	84.6	0.2	7.5	69.8	3.8	2.1	44.7	3.1	9.4	35	2490	6.2	229	1600
2012-05-30	27	86	277.7	5485	23	0.6	97.4	298	52	82.6	0.1	6.7	69.3	3.5	2.3	34.3	4	9.1	28	2678	6.2	189	0
2012-06-27	28.1	83	261.5	5727	24	0.5	97.9	476	68	85.7	0.1	7.8	66.5	3.5	2.4	31.4	2.6	10.3	26	2438	6.3	175	0
2012-07-23	28.8	81	467.8	4999	25	0.6	97.6	250	40	84	0.2	5.9	74.3	3	1.4	53.3	3	8.7	33	2490	6.3	235	0
2012-08-27	29.5	77	149.8	5012	29	0.6	97.9	385	43	88.8	0.7	5.5	77.4	3	2.2	26.7	1.5	9.6	24	2216	6.4	222	310
2012-09-24	28	75	213	5380	29	1.4	95.2	445	40	91	1.4	4.7	75.2	5	2	60	2.7	10	22	2266	6.2	184	0
2012-10-22	25.6	74	46.4	5420	27	0.9	96.7	295	64	78.3	1.1	3.9	79	3.5	1.9	45.7	2.6	9.5	16	2491	6.5	267	0
2012-11-27	22.2	81	63.9	5740	29	4.5	84.5	337	65	80.7	1.6	3.6	67.8	3.8	1.8	52.6	2	7.9	19	2444	6.5	297	0
2012-12-20	17.8	78	56	6046	28	0.5	98.2	436	68	84.4	0.2	7.8	70.8	4	2.2	45	2.7	10.1	20	2560	6.1	449	0
2013-01-22	16.7	71	3.4	6114	28	0.56	98	405	61	84.9	0.3	8.7	67.1	5.2	2.3	55.8	3	10.4	21	2556	6.2	257	800
2013-02-21	19.1	80	1.5	6370	28	0.4	98.6	357	62	82.6	0.2	8.8	67.9	3.7	2.3	37.8	2.5	11.3	20	2486	6.4	154	1108
2013-03-21	20.5	79	130.5	6025	33	0.42	98.7	496	50	89.9	0.12	6.6	79.1	4.5	2.5	44.4	2.4	10	21	2256	6.3	187	900
2013-04-23	21.5	86	253.8	5569	30	0.68	97.7	383	64	83.3	0.1	6.1	77.9	3.5	2.3	34.3	2.7	10.4	20	2266	6.3	163	980
2013-05-30	28.2	86	509.3	5347	27	0.53	98	421	38	91	0.1	6.8	73.6	3.8	1.8	52.6	1.5	10.2	19	2478	6.4	275	0
2013-06-26	28.2	84	438.6	4970	27	0.6	97.8	290	44	84.8	0.1	5.6	77.6	3.3	2	39.4	2.6	12.2	39	2280	6.5	164	0
2013-07-22	28	85	436.3	5169	26	1.4	94.6	466	48	89.7	0.1	4.4	78.2	3	1.9	36.7	1.3	11.5	41	2590	6.4	240	0
2013-08-28	28.6	83	445.4	5030	23	0.75	96.7	379	43	88.7	0.1	4.8	76.7	5.2	2.5	51.9	1.2	11.3	35	2482	6.1	201	0
2013-10-03	27.5	82	454.2	5047	20	0.5	97.5	213	38	82.2	0.1	6.1	68.7	4.4	2.4	45.5	4.3	11.3	42	2673	6.3	203	0
2013-10-31	25.7	66	2.9	5178	30	0.6	98	387	39	89.9	0.1	7.1	74.9	3.9	2.4	38.5	2.6	11.7	26	2280	6.4	265	0
2013-11-27	21.7	72	83.1	5532	29	0.5	98.3	470	37	92.1	0.1	7.5	73.7	4.5	2.4	46.7	2.9	13.3	36	2146	6.3	259	0
2013-12-31	16.1	63	88.3	6028	30	0.9	97	451	39	91.4	0.1	8.5	69.9	4.9	2.2	55.1	3.1	13.6	22	2563	6.2	387	0
2014-01-27	16.3	67	0.05	5977	32	0.8	97.5	430	44	89.8	0.5	7	75.2	5.6	2.6	53.6	3.7	13.8	30	1984	6.5	338	0
2014-03-04	18.7	83	207.6	6230	35	0.6	98.3	410	53	87.1	0.2	9	72.9	5.2	2.4	53.8	2.7	13.2	18	2030	6.3	315	0
2014-04-01	22.6	86	132.4	5789	33	1.2	96.4	526	40	92.4	0.2	8	72.4	5.1	2.7	47.1	3.2	13.3	15	1923	6.4	165	0
2014-04-29	26.4	86	687.3	5315	32	0.7	97.8	502	40	92	0.16	8	73.2	6	2.4	60	3.3	12	20	1611	6.1	136	0
2014-06-03	29	80	436.6	4853	25	1.4	94.4	366	36	90.2	0.1	6.7	68.6	4.4	2.3	47.7	3.3	12.4	24	2176	6.5	206	0
2014-06-27	29.8	80	260.5	4879	23	1.4	93.9	316	34	89.2	0.8	5.7	67.2	4.2	1.3	69	2.1	12.1	37	1916	6.6	166	0
2014-07-28	29	81	548.2	5742	22	0.9	95.9	317	47	85.2	0.2	4.9	74.4	3.8	2.3	39.5	2.3	11.2	51	2262	6.5	204	0
2014-09-05	29	77	140.6	5929	27	1.8	93.3	300	64	78.7	0.6	4.3	76.2	4.4	2.2	50	1.5	11.4	31	2940	6.6	298	0
2014-10-03	26.2	71	109.8	5979	32	0.92	97.1	340	38	88.8	0.4	5.1	80.6	3.5	2.2	37.1	2	11.6	25	2613	6.3	343	0
2014-10-29	22.6	78	31.1	6318	27	0.71	97.4	356	51	85.7	0.3	4.3	81.1	4.5	2	55.6	1.5	13	29	2900	6.3	404	0
2014-12-03	16.3	67	44.7	6126	26	1.1	95.8	408	45	89	0.4	6.1	72.7	3.9	1.9	51.3	3.2	12	27	2580	6.7	303	0
2015-01-06	16.4	72	41.7	5564	26	1.1	95.8	300	41	86.3	0.6	4.9	75.6	3.8	2.2	42.1	1.6	8.6	11	1920	6.4	166	0
2015-02-03	17.5	78	32	5273	28	0.8	97.1	472	52	89	0.47	5.7	76	5.2	1.9	63.5	2.6	8.8	16	2065	6.6	296	0
2015-03-02	19.9	85	28.4	5317	28	0.8	97.1	403	61	84.9	0.47	4.5	80.2	4.7	1.8	61.7	2.1	8.9	11	1893	6.6	275	0
2015-03-25	23.6	77	64.5	5437	23	0.5	97.8	393	38	90.3	0.4	4.6	77.2	5.5	2.2	60	3.3	9.2	10	1797	6.5	165	0
2015-04-28	27.5	85	513	6350	22	0.7	96.8	370	51	86.2	0.4	3.8	78.8	5.2	1.9	63.5	4.3	8.8	11	2033	6.5	210	0
2015-05-29	29.7	80	302.1	5097	14	1	92.9	320	40	87.5	0.4	3.6	66.9	3.7	1.2	67.6	1.7	8.1	23	1732	6.5	156	0
2015-06-25	29.1	79	406.2	5724	26	1.2	95.4	305	36	88.2	0.6	4.6	76.2	3.8	1.7	55.3	1.5	7.8	21	2270	6.6	195	0
2015-07-30	29.3	78	143.3	5912	25	1.7	93.2	357	38	89.4	0.15	4.1	77.1	4.1	1.9	53.7	2.8	7	23	2512	6.4	280	0
2015-09-04	28.4	78	87.9	5886	30	1.9	93.7	222	44	80.2	0.5	4.2	78.8	3	1.4	53.3	1.8	6.2	24	2456	6.6	255	0
2015-10-07	26	77	168.3	5821	24	1.1	95.4	213	42	80.3	0.6	4.6	74.9	2.9	1.9	34.5	2.1	9	26	2750	6.4	235	0
2015-11-02	24	79	22.8	5833	31	0.7	97.7	313	59	81.2	0.45	3.8	84.6	3.9	1.6	59	1.9	6.5	19	2886	6.4	271	0
2015-12-03	18.6	76	64.3	5913	27	1.5	94.4	215	43	80	0.73	4.3	76.8	3.3	1.5	54.5	2.3	7.4	21	3055	6.6	314	0
*: Average amount o of all chlorination events in given month.

## Sheet: Table S3 MAGs summary
Table S3. Characteristics of recovered non-redundant MAGs .
MAG name	Completeness	Contamination	Strain heterogeneity	Genome Size (bp)	N50 (bp)	Average length (bp)	Taxonomy	Significantly enriched in (period)
AABM5_01	89.81	1.1	0	3847334	11304	6087	d__Bacteria;p__AABM5-125-24;c__AABM5-125-24;o__;f__;g__;s__	C2010-2015
AABM5_02	98.9	0	0	3362303	127878	80054	d__Bacteria;p__AABM5-125-24;c__AABM5-125-24;o__;f__;g__;s__	No-significant
ACID_01	76	5.67	10	4788891	7832	6243	d__Bacteria;p__Acidobacteriota;c__Acidobacteriae;o__Solibacterales;f__UBA6623;g__;s__	C2010-2015
ACID_02	77.91	2.61	25	3401826	4194	3742	d__Bacteria;p__Acidobacteriota;c__Blastocatellia;o__Pyrinomonadales;f__Pyrinomonadaceae;g__;s__	No-significant
ACID_03	95.3	2.56	0	5817267	20007	11920	d__Bacteria;p__Acidobacteriota;c__GCA-2747255;o__GCA-2747255;f__;g__;s__	C2010-2015
ACID_04	98.29	3.42	0	5135038	336300	79000	d__Bacteria;p__Acidobacteriota;c__GCA-2747255;o__GCA-2747255;f__GCA-2747255;g__;s__	C2010-2015
ACID_05	64.62	4.38	14.29	2945566	7355	6545	d__Bacteria;p__Acidobacteriota;c__Thermoanaerobaculia;o__UBA5704;f__;g__;s__	No-significant
ACID_06	74.97	0.93	0	5403222	7943	6217	d__Bacteria;p__Acidobacteriota;c__Thermoanaerobaculia;o__UBA5704;f__UBA5704;g__;s__	No-significant
ACID_07	62.93	0	0	5603427	3464	2864	d__Bacteria;p__Acidobacteriota;c__Thermoanaerobaculia;o__UBA5704;f__UBA5704;g__;s__	No-significant
ACTI_01	90.46	0.85	0	3264590	42086	19091	d__Bacteria;p__Actinobacteriota;c__Acidimicrobiia;o__IMCC26256;f__;g__;s__	No-significant
ACTI_02	58.23	0.85	0	2939364	4476	3807	d__Bacteria;p__Actinobacteriota;c__Acidimicrobiia;o__Microtrichales;f__;g__;s__	C2007-2009
ACTI_03	69.52	0.57	0	2338797	6833	4198	d__Bacteria;p__Actinobacteriota;c__Acidimicrobiia;o__Microtrichales;f__;g__;s__	No-significant
ACTI_04	52.85	0.93	50	3115120	5539	4431	d__Bacteria;p__Actinobacteriota;c__Acidimicrobiia;o__Microtrichales;f__;g__;s__	C2007-2009
ACTI_05	56.03	0	0	2629441	5080	3844	d__Bacteria;p__Actinobacteriota;c__Acidimicrobiia;o__Microtrichales;f__;g__;s__	C2007-2009
ACTI_06	78.26	2.14	0	3759265	10954	7848	d__Bacteria;p__Actinobacteriota;c__Acidimicrobiia;o__Microtrichales;f__;g__;s__	C2007-2009
ACTI_07	79.19	2.56	25	4529193	7845	5874	d__Bacteria;p__Actinobacteriota;c__Acidimicrobiia;o__Microtrichales;f__;g__;s__	No-significant
ACTI_08	78.43	1.03	50	3229385	9584	7020	d__Bacteria;p__Actinobacteriota;c__Acidimicrobiia;o__Microtrichales;f__;g__;s__	No-significant
ACTI_09	94.02	1.71	50	3421204	25417	11838	d__Bacteria;p__Actinobacteriota;c__Acidimicrobiia;o__Microtrichales;f__;g__;s__	C2007-2009
ACTI_10	80.08	0.85	0	3889164	6678	5005	d__Bacteria;p__Actinobacteriota;c__Acidimicrobiia;o__Microtrichales;f__;g__;s__	No-significant
ACTI_11	67.09	4.64	0	3999225	10800	7284	d__Bacteria;p__Actinobacteriota;c__Acidimicrobiia;o__Microtrichales;f__Bin134;g__;s__	No-significant
ACTI_12	95.82	3.42	0	5250649	59604	35963	d__Bacteria;p__Actinobacteriota;c__Acidimicrobiia;o__Microtrichales;f__Ilumatobacteraceae;g__;s__	C2007-2009
ACTI_13	75.76	1.99	0	4449658	9658	4320	d__Bacteria;p__Actinobacteriota;c__Acidimicrobiia;o__Microtrichales;f__Ilumatobacteraceae;g__Ilumatobacter_A;s__	No-significant
ACTI_14	59.48	3.45	100	3028916	5756	4377	d__Bacteria;p__Actinobacteriota;c__Acidimicrobiia;o__Microtrichales;f__Ilumatobacteraceae;g__UBA8979;s__	C2007-2009
ACTI_15	53.45	0	0	2859522	5863	4489	d__Bacteria;p__Actinobacteriota;c__Acidimicrobiia;o__Microtrichales;f__Ilumatobacteraceae;g__UBA8979;s__	C2007-2009
ACTI_16	79.88	4.13	25	3763245	11165	7856	d__Bacteria;p__Actinobacteriota;c__Acidimicrobiia;o__Microtrichales;f__Ilumatobacteraceae;g__UBA8979;s__	No-significant
ACTI_17	91.6	1.91	0	3501381	35750	8645	d__Bacteria;p__Actinobacteriota;c__Acidimicrobiia;o__Microtrichales;f__Microtrichaceae;g__;s__	C2007-2009
ACTI_18	73.01	0	0	3045688	6282	4803	d__Bacteria;p__Actinobacteriota;c__Acidimicrobiia;o__Microtrichales;f__Microtrichaceae;g__;s__	C2007-2009
ACTI_19	85.9	3.42	50	2957205	6230	4847	d__Bacteria;p__Actinobacteriota;c__Acidimicrobiia;o__Microtrichales;f__Microtrichaceae;g__;s__	C2007-2009
ACTI_20	77.24	0.85	0	3256615	11611	6226	d__Bacteria;p__Actinobacteriota;c__Acidimicrobiia;o__Microtrichales;f__Microtrichaceae;g__IMCC26207;s__	C2007-2009
ACTI_21	95.06	5.03	0	3363764	22222	8515	d__Bacteria;p__Actinobacteriota;c__Acidimicrobiia;o__Microtrichales;f__Microtrichaceae;g__IMCC26207;s__	C2007-2009
ACTI_22	56.57	0.28	100	3123902	3579	3000	d__Bacteria;p__Actinobacteriota;c__Acidimicrobiia;o__Microtrichales;f__Microtrichaceae;g__Microthrix;s__	No-significant
ACTI_23	87.32	1.8	25	3320197	12804	8078	d__Bacteria;p__Actinobacteriota;c__Acidimicrobiia;o__Microtrichales;f__Microtrichaceae;g__UBA11034;s__	C2007-2009
ACTI_24	65.36	0.93	33.33	3566333	4405	3409	d__Bacteria;p__Actinobacteriota;c__Acidimicrobiia;o__Microtrichales;f__UBA8139;g__;s__	No-significant
ACTI_25	78.45	1.72	0	3837518	9400	6804	d__Bacteria;p__Actinobacteriota;c__Acidimicrobiia;o__Microtrichales;f__UBA8139;g__;s__	No-significant
ACTI_26	51.88	5.69	25	4082050	3902	3494	d__Bacteria;p__Actinobacteriota;c__Acidimicrobiia;o__Microtrichales;f__UBA9382;g__;s__	No-significant
ACTI_27	76.62	5.56	0	1848280	3291	3025	d__Bacteria;p__Actinobacteriota;c__Acidimicrobiia;o__UBA5794;f__UBA5794;g__UBA5794;s__	No-significant
ACTI_28	53.76	6.9	0	3689915	6826	5301	d__Bacteria;p__Actinobacteriota;c__Actinobacteria;o__Actinomycetales;f__Dermatophilaceae;g__Austwickia;s__	No-significant
ACTI_29	88.02	0.62	100	2835660	4867	3566	d__Bacteria;p__Actinobacteriota;c__Actinobacteria;o__Actinomycetales;f__Dermatophilaceae;g__Tetrasphaera;s__Tetrasphaera elongata	No-significant
ACTI_30	55.99	2.04	16.67	2873618	6902	5140	d__Bacteria;p__Actinobacteriota;c__Actinobacteria;o__Actinomycetales;f__Dermatophilaceae;g__Tetrasphaera_A;s__Tetrasphaera_A australiensis	C2007-2009
ACTI_31	69.71	3.75	5.88	2261287	9484	4894	d__Bacteria;p__Actinobacteriota;c__Actinobacteria;o__Actinomycetales;f__Microbacteriaceae;g__;s__	C2007-2009
ACTI_32	75.5	1.85	16.67	2167847	8849	6451	d__Bacteria;p__Actinobacteriota;c__Actinobacteria;o__Actinomycetales;f__Microbacteriaceae;g__Leucobacter;s__	C2007-2009
ACTI_33	57.74	7.48	2.94	2330880	2968	2539	d__Bacteria;p__Actinobacteriota;c__Actinobacteria;o__Actinomycetales;f__Microbacteriaceae;g__Salinibacterium;s__	No-significant
ACTI_34	97.71	1.33	71.43	4808303	28712	14794	d__Bacteria;p__Actinobacteriota;c__Actinobacteria;o__Corynebacteriales;f__Corynebacteriaceae;g__Gordonia;s__	No-significant
ACTI_35	84.5	2.11	61.54	3837706	14448	8528	d__Bacteria;p__Actinobacteriota;c__Actinobacteria;o__Corynebacteriales;f__Corynebacteriaceae;g__Mycobacterium;s__	C2007-2009
ACTI_36	59.66	0.86	100	3172436	15631	5736	d__Bacteria;p__Actinobacteriota;c__Actinobacteria;o__Corynebacteriales;f__Corynebacteriaceae;g__Mycobacterium;s__	C2007-2009
ACTI_37	87.7	2.04	18.18	3685382	33580	19499	d__Bacteria;p__Actinobacteriota;c__Actinobacteria;o__Corynebacteriales;f__Corynebacteriaceae;g__Mycobacterium;s__	C2007-2009
ACTI_38	67.28	1.28	14.29	3343580	6744	5508	d__Bacteria;p__Actinobacteriota;c__Actinobacteria;o__Corynebacteriales;f__Corynebacteriaceae;g__Mycobacterium;s__	No-significant
ACTI_39	86.3	1.31	37.5	3369976	12130	7262	d__Bacteria;p__Actinobacteriota;c__Actinobacteria;o__Corynebacteriales;f__Corynebacteriaceae;g__Mycobacterium;s__	No-significant
ACTI_40	51.21	4.46	86.36	3336869	2240	2115	d__Bacteria;p__Actinobacteriota;c__Actinobacteria;o__Corynebacteriales;f__Corynebacteriaceae;g__Mycobacterium;s__	No-significant
ACTI_41	94.55	3.82	22.22	5063073	42220	13683	d__Bacteria;p__Actinobacteriota;c__Actinobacteria;o__Corynebacteriales;f__Corynebacteriaceae;g__Mycobacterium;s__	No-significant
ACTI_42	98.73	1.72	35.29	4526897	81853	38363	d__Bacteria;p__Actinobacteriota;c__Actinobacteria;o__Corynebacteriales;f__Corynebacteriaceae;g__Mycobacterium;s__	No-significant
ACTI_43	62.87	1.22	14.29	4021528	9425	7763	d__Bacteria;p__Actinobacteriota;c__Actinobacteria;o__Corynebacteriales;f__Corynebacteriaceae;g__Mycobacterium;s__	No-significant
ACTI_44	96.25	1.32	37.5	4178371	69384	40964	d__Bacteria;p__Actinobacteriota;c__Actinobacteria;o__Corynebacteriales;f__Corynebacteriaceae;g__Mycobacterium;s__Mycobacterium insubricum	No-significant
ACTI_45	89.08	0.81	0	3583305	67778	16823	d__Bacteria;p__Actinobacteriota;c__Actinobacteria;o__Nanopelagicales;f__GCA-2699445;g__;s__	C2007-2009
ACTI_46	63.26	4.6	50	2582250	8689	4339	d__Bacteria;p__Actinobacteriota;c__Actinobacteria;o__Nanopelagicales;f__UBA10799;g__;s__	C2007-2009
ACTI_47	94.3	3.15	0	2954888	53483	11453	d__Bacteria;p__Actinobacteriota;c__Actinobacteria;o__Nanopelagicales;f__UBA10799;g__;s__	No-significant
ACTI_48	93.21	1.12	0	2942308	19086	7505	d__Bacteria;p__Actinobacteriota;c__Actinobacteria;o__Nanopelagicales;f__UBA10799;g__;s__	C2007-2009
ACTI_49	58.53	6.9	60	1861583	4696	3579	d__Bacteria;p__Actinobacteriota;c__Actinobacteria;o__Nanopelagicales;f__UBA10799;g__;s__	C2007-2009
ACTI_50	93.48	2.16	33.33	3323721	38785	10071	d__Bacteria;p__Actinobacteriota;c__Actinobacteria;o__Nanopelagicales;f__UBA10799;g__;s__	C2007-2009
ACTI_51	62.41	1.72	0	4209201	7558	5649	d__Bacteria;p__Actinobacteriota;c__Actinobacteria;o__Propionibacteriales;f__Nocardioidaceae;g__;s__	C2007-2009
ACTI_52	84.57	2.23	62.5	2323674	11135	6639	d__Bacteria;p__Actinobacteriota;c__Actinobacteria;o__Propionibacteriales;f__Nocardioidaceae;g__;s__	C2007-2009
ACTI_53	72.59	0.86	0	3358134	9164	7348	d__Bacteria;p__Actinobacteriota;c__Actinobacteria;o__Propionibacteriales;f__Nocardioidaceae;g__Nocardioides;s__	C2007-2009
ACTI_54	67.96	0.52	0	3200515	4248	3354	d__Bacteria;p__Actinobacteriota;c__Actinobacteria;o__Propionibacteriales;f__Propionibacteriaceae;g__;s__	C2007-2009
ACTI_55	73.51	4.23	0	3712442	6081	3657	d__Bacteria;p__Actinobacteriota;c__Actinobacteria;o__Propionibacteriales;f__Propionibacteriaceae;g__Propionicimonas;s__	No-significant
ACTI_56	69.21	0.13	0	1955416	6352	4950	d__Bacteria;p__Actinobacteriota;c__Actinobacteria;o__Propionibacteriales;f__Propionibacteriaceae;g__Propionimicrobium;s__	C2007-2009
ACTI_57	59.92	0.79	20	2350117	5961	4937	d__Bacteria;p__Actinobacteriota;c__Actinobacteria;o__Propionibacteriales;f__Propionibacteriaceae;g__Tessaracoccus;s__	C2007-2009
ACTI_58	78.05	4.48	30.77	3293212	11155	7878	d__Bacteria;p__Actinobacteriota;c__Thermoleophilia;o__20CM-4-69-9;f__;g__;s__	No-significant
ACTI_59	91.72	0	0	2578453	48502	28334	d__Bacteria;p__Actinobacteriota;c__Thermoleophilia;o__Ga0077560;f__Ga0077560;g__;s__	C2007-2009
ACTI_60	83.99	2.67	0	2759890	21367	8597	d__Bacteria;p__Actinobacteriota;c__Thermoleophilia;o__Ga0077560;f__Ga0077560;g__Ga0077560;s__	No-significant
ACTI_61	96.9	1.21	0	2771852	20883	10620	d__Bacteria;p__Actinobacteriota;c__Thermoleophilia;o__Solirubrobacterales;f__70-9;g__;s__	No-significant
ACTI_62	94.59	0.09	0	3129682	27669	16385	d__Bacteria;p__Actinobacteriota;c__Thermoleophilia;o__Solirubrobacterales;f__70-9;g__;s__	No-significant
ACTI_63	86.06	2.59	66.67	2574212	28531	10296	d__Bacteria;p__Actinobacteriota;c__Thermoleophilia;o__Solirubrobacterales;f__70-9;g__67-14;s__	C2007-2009
ACTI_64	87.67	0	0	2622223	21912	13516	d__Bacteria;p__Actinobacteriota;c__Thermoleophilia;o__Solirubrobacterales;f__70-9;g__67-14;s__	C2007-2009
ACTI_65	90.75	0	0	2514681	20969	11806	d__Bacteria;p__Actinobacteriota;c__Thermoleophilia;o__Solirubrobacterales;f__70-9;g__67-14;s__	No-significant
ACTI_66	95.14	4.54	37.5	2622720	109707	19719	d__Bacteria;p__Actinobacteriota;c__Thermoleophilia;o__Solirubrobacterales;f__70-9;g__67-14;s__	No-significant
ACTI_67	76.74	2.16	0	2148026	10407	7726	d__Bacteria;p__Actinobacteriota;c__Thermoleophilia;o__Solirubrobacterales;f__70-9;g__67-14;s__	No-significant
ACTI_68	96.39	2.52	0	2371382	42194	14199	d__Bacteria;p__Actinobacteriota;c__Thermoleophilia;o__Solirubrobacterales;f__70-9;g__67-14;s__	No-significant
ACTI_69	62.28	7.76	33.33	2137599	3056	2692	d__Bacteria;p__Actinobacteriota;c__Thermoleophilia;o__Solirubrobacterales;f__70-9;g__67-14;s__	C2007-2009
ARM_01	93.52	1.03	0	2641898	68690	22200	d__Bacteria;p__Armatimonadota;c__Fimbriimonadia;o__Fimbriimonadales;f__Fimbriimonadaceae;g__Uphvl-Ar1;s__	No-significant
BACT_01	88.16	1.1	0	3178468	6117	4801	d__Bacteria;p__Bacteroidota;c__;o__;f__;g__;s__	No-significant
BACT_02	54.14	0.02	0	5740738	2101	2019	d__Bacteria;p__Bacteroidota;c__Bacteroidia;o__;f__;g__;s__	C2010-2015
BACT_03	83.49	2.28	14.29	7253433	6293	4348	d__Bacteria;p__Bacteroidota;c__Bacteroidia;o__;f__;g__;s__	C2010-2015
BACT_04	81.87	2.64	27.27	6759351	5823	3955	d__Bacteria;p__Bacteroidota;c__Bacteroidia;o__;f__;g__;s__	C2010-2015
BACT_05	67.6	1.6	0	2121661	6183	4811	d__Bacteria;p__Bacteroidota;c__Bacteroidia;o__AKYH767;f__;g__;s__	C2007-2009
BACT_06	88.81	0.74	25	2625211	8660	6133	d__Bacteria;p__Bacteroidota;c__Bacteroidia;o__AKYH767-A;f__OLB10;g__OLB10;s__GCA_001567275.1	No-significant
BACT_07	95.16	1.16	0	4337839	79193	30123	d__Bacteria;p__Bacteroidota;c__Bacteroidia;o__Bacteroidales;f__;g__;s__	No-significant
BACT_08	90.59	1.08	0	4069155	18334	10596	d__Bacteria;p__Bacteroidota;c__Bacteroidia;o__Bacteroidales;f__GCA-2748065;g__;s__	No-significant
BACT_09	85.15	3.59	0	2823157	6844	4785	d__Bacteria;p__Bacteroidota;c__Bacteroidia;o__Bacteroidales;f__vadinHA17;g__SR-FBR-E99;s__	C2007-2009
BACT_10	95.07	0.69	0	3191989	45882	15272	d__Bacteria;p__Bacteroidota;c__Bacteroidia;o__Chitinophagales;f__BACL12;g__UBA11426;s__UBA11426 sp1	No-significant
BACT_100	93.3	1.36	50	2884542	16190	11051	d__Bacteria;p__Bacteroidota;c__Bacteroidia;o__Flavobacteriales;f__koll-22;g__UBA1494;s__	No-significant
BACT_101	74.52	2.8	33.33	2672150	3848	2520	d__Bacteria;p__Bacteroidota;c__Bacteroidia;o__Flavobacteriales;f__PHOS-HE28;g__;s__	No-significant
BACT_102	77.91	5.41	12.5	3850833	5764	3681	d__Bacteria;p__Bacteroidota;c__Bacteroidia;o__Flavobacteriales;f__PHOS-HE28;g__;s__	No-significant
BACT_103	50.83	4.01	84.62	3323881	2390	2196	d__Bacteria;p__Bacteroidota;c__Bacteroidia;o__Flavobacteriales;f__PHOS-HE28;g__;s__	No-significant
BACT_104	67.39	2.19	16.67	2304605	4846	3470	d__Bacteria;p__Bacteroidota;c__Bacteroidia;o__Flavobacteriales;f__PHOS-HE28;g__;s__	No-significant
BACT_105	91.98	1.9	0	3154446	12571	8618	d__Bacteria;p__Bacteroidota;c__Bacteroidia;o__Flavobacteriales;f__PHOS-HE28;g__;s__	No-significant
BACT_106	100	2.15	25	3497184	64205	31792	d__Bacteria;p__Bacteroidota;c__Bacteroidia;o__Flavobacteriales;f__PHOS-HE28;g__;s__	No-significant
BACT_107	59.29	6.87	44.44	3756794	2609	2336	d__Bacteria;p__Bacteroidota;c__Bacteroidia;o__Flavobacteriales;f__PHOS-HE28;g__;s__	No-significant
BACT_108	56.22	7.9	60	4036164	2663	2358	d__Bacteria;p__Bacteroidota;c__Bacteroidia;o__Flavobacteriales;f__PHOS-HE28;g__;s__	No-significant
BACT_109	84.64	3.44	0	3310561	9945	5536	d__Bacteria;p__Bacteroidota;c__Bacteroidia;o__Flavobacteriales;f__PHOS-HE28;g__PHOS-HE28;s__	No-significant
BACT_11	90.52	1.75	80	3336555	10386	6580	d__Bacteria;p__Bacteroidota;c__Bacteroidia;o__Chitinophagales;f__Chitinophagaceae;g__JJ008;s__	No-significant
BACT_110	86.77	1.92	0	3041487	9583	6389	d__Bacteria;p__Bacteroidota;c__Bacteroidia;o__Flavobacteriales;f__PHOS-HE28;g__PHOS-HE28;s__	C2007-2009
BACT_111	65.78	1.72	50	2467515	4893	3855	d__Bacteria;p__Bacteroidota;c__Bacteroidia;o__Flavobacteriales;f__PHOS-HE28;g__PHOS-HE28;s__	No-significant
BACT_112	85.31	1.67	55.56	3210009	15063	9016	d__Bacteria;p__Bacteroidota;c__Bacteroidia;o__Flavobacteriales;f__PHOS-HE28;g__PHOS-HE28;s__	C2010-2015
BACT_113	95.7	2.56	50	3490280	17084	9722	d__Bacteria;p__Bacteroidota;c__Bacteroidia;o__Flavobacteriales;f__PHOS-HE28;g__PHOS-HE28;s__	No-significant
BACT_114	94.81	0.63	0	3783471	22654	12486	d__Bacteria;p__Bacteroidota;c__Bacteroidia;o__Flavobacteriales;f__UA16;g__;s__	C2010-2015
BACT_115	69.44	4.03	11.11	2988664	8100	5671	d__Bacteria;p__Bacteroidota;c__Bacteroidia;o__Flavobacteriales;f__UBA10329;g__UBA10329;s__	C2010-2015
BACT_116	94.68	0.74	0	3345526	29616	13711	d__Bacteria;p__Bacteroidota;c__Bacteroidia;o__NS11-12g;f__UBA9320;g__;s__	C2010-2015
BACT_117	89.9	2.75	14.29	3844534	7995	5587	d__Bacteria;p__Bacteroidota;c__Bacteroidia;o__UBA7662;f__;g__;s__	No-significant
BACT_118	51.76	7.02	12.5	3352296	1722	1747	d__Bacteria;p__Bacteroidota;c__Ignavibacteria;o__Ignavibacteriales;f__Melioribacteraceae;g__GCA-2746605;s__	No-significant
BACT_119	65.15	3.24	9.09	3984512	4098	3402	d__Bacteria;p__Bacteroidota;c__Ignavibacteria;o__Ignavibacteriales;f__Melioribacteraceae;g__GCA-2746605;s__	No-significant
BACT_12	73.84	2.04	62.5	2443924	3953	3074	d__Bacteria;p__Bacteroidota;c__Bacteroidia;o__Chitinophagales;f__Chitinophagaceae;g__JJ008;s__	No-significant
BACT_120	58.01	0.78	0	3346496	2902	2635	d__Bacteria;p__Bacteroidota;c__Ignavibacteria;o__Ignavibacteriales;f__Melioribacteraceae;g__GCA-2746605;s__	No-significant
BACT_121	78.82	3.72	0	3812141	7809	4970	d__Bacteria;p__Bacteroidota;c__Ignavibacteria;o__Ignavibacteriales;f__Melioribacteraceae;g__GCA-2746605;s__	No-significant
BACT_122	94.26	0	0	3071286	766741	614257	d__Bacteria;p__Bacteroidota;c__Ignavibacteria;o__SJA-28;f__B-1AR;g__;s__	C2010-2015
BACT_123	94.35	0.55	0	4285929	18603	9990	d__Bacteria;p__Bacteroidota;c__Ignavibacteria;o__SJA-28;f__B-1AR;g__;s__	No-significant
BACT_124	94.26	0	0	3089154	419924	343239	d__Bacteria;p__Bacteroidota;c__Ignavibacteria;o__SJA-28;f__B-1AR;g__;s__	C2010-2015
BACT_125	93.88	1.09	0	2944864	56737	21653	d__Bacteria;p__Bacteroidota;c__Kapabacteria;o__Kapabacteriales;f__GCA-002839825;g__navibacteriae-4;s__	C2010-2015
BACT_126	99.45	1.64	0	4759384	139485	73221	d__Bacteria;p__Bacteroidota;c__Kapabacteria;o__OLB7;f__OLB7;g__;s__	No-significant
BACT_127	92.3	2.28	14.29	4689496	14876	9589	d__Bacteria;p__Bacteroidota;c__Rhodothermia;o__Rhodothermales;f__UBA10348;g__;s__	No-significant
BACT_13	97.04	0.74	0	2633658	35809	16358	d__Bacteria;p__Bacteroidota;c__Bacteroidia;o__Chitinophagales;f__Chitinophagaceae;g__JJ008;s__	No-significant
BACT_14	90.22	0.74	0	3207133	25830	14644	d__Bacteria;p__Bacteroidota;c__Bacteroidia;o__Chitinophagales;f__Chitinophagaceae;g__UBA10320;s__	No-significant
BACT_15	95.42	1.97	50	3002520	13530	10143	d__Bacteria;p__Bacteroidota;c__Bacteroidia;o__Chitinophagales;f__Chitinophagaceae;g__UBA1935;s__	C2010-2015
BACT_16	69.23	0.16	0	2520284	5754	4607	d__Bacteria;p__Bacteroidota;c__Bacteroidia;o__Chitinophagales;f__Chitinophagaceae;g__UBA1935;s__	C2010-2015
BACT_17	89.88	0.51	0	3762890	20828	11232	d__Bacteria;p__Bacteroidota;c__Bacteroidia;o__Chitinophagales;f__Saprospiraceae;g__;s__	No-significant
BACT_18	97.73	0	0	5307115	35365	22974	d__Bacteria;p__Bacteroidota;c__Bacteroidia;o__Chitinophagales;f__Saprospiraceae;g__;s__	No-significant
BACT_19	95.03	0.5	0	2976070	15924	9694	d__Bacteria;p__Bacteroidota;c__Bacteroidia;o__Chitinophagales;f__Saprospiraceae;g__;s__	C2007-2009
BACT_20	98.62	2.48	0	5957242	100150	34434	d__Bacteria;p__Bacteroidota;c__Bacteroidia;o__Chitinophagales;f__Saprospiraceae;g__;s__	No-significant
BACT_21	57.66	0.74	0	1794463	3489	2908	d__Bacteria;p__Bacteroidota;c__Bacteroidia;o__Chitinophagales;f__Saprospiraceae;g__;s__	No-significant
BACT_22	86.65	2.67	0	5926695	6535	5135	d__Bacteria;p__Bacteroidota;c__Bacteroidia;o__Chitinophagales;f__Saprospiraceae;g__;s__	No-significant
BACT_23	70.11	0	0	3363674	6399	4867	d__Bacteria;p__Bacteroidota;c__Bacteroidia;o__Chitinophagales;f__Saprospiraceae;g__;s__	No-significant
BACT_24	99.04	0.99	0	5817766	78219	32142	d__Bacteria;p__Bacteroidota;c__Bacteroidia;o__Chitinophagales;f__Saprospiraceae;g__;s__	No-significant
BACT_25	78.04	2.36	0	5637337	8591	5537	d__Bacteria;p__Bacteroidota;c__Bacteroidia;o__Chitinophagales;f__Saprospiraceae;g__;s__	C2010-2015
BACT_26	95.42	2.26	28.57	7281869	17999	10538	d__Bacteria;p__Bacteroidota;c__Bacteroidia;o__Chitinophagales;f__Saprospiraceae;g__;s__	C2010-2015
BACT_27	89.65	5.16	33.33	4736645	5449	4541	d__Bacteria;p__Bacteroidota;c__Bacteroidia;o__Chitinophagales;f__Saprospiraceae;g__;s__	C2010-2015
BACT_28	99.5	2.48	0	6405792	54656	24925	d__Bacteria;p__Bacteroidota;c__Bacteroidia;o__Chitinophagales;f__Saprospiraceae;g__;s__	C2010-2015
BACT_29	95.75	2.15	33.33	5600568	12815	8550	d__Bacteria;p__Bacteroidota;c__Bacteroidia;o__Chitinophagales;f__Saprospiraceae;g__;s__	C2010-2015
BACT_30	74.87	2.69	0	5492918	9098	6029	d__Bacteria;p__Bacteroidota;c__Bacteroidia;o__Chitinophagales;f__Saprospiraceae;g__;s__	C2010-2015
BACT_31	84.31	2.31	33.33	4365291	17286	11193	d__Bacteria;p__Bacteroidota;c__Bacteroidia;o__Chitinophagales;f__Saprospiraceae;g__;s__	No-significant
BACT_32	77.52	3.65	0	5928785	9704	6043	d__Bacteria;p__Bacteroidota;c__Bacteroidia;o__Chitinophagales;f__Saprospiraceae;g__;s__	C2010-2015
BACT_33	81.67	2.52	28.57	5605629	4575	3942	d__Bacteria;p__Bacteroidota;c__Bacteroidia;o__Chitinophagales;f__Saprospiraceae;g__Lewinella;s__	C2010-2015
BACT_34	78.87	4.26	6.67	8523700	10427	7457	d__Bacteria;p__Bacteroidota;c__Bacteroidia;o__Chitinophagales;f__Saprospiraceae;g__Lewinella_B;s__	No-significant
BACT_35	95.03	1.54	0	7262385	17203	8921	d__Bacteria;p__Bacteroidota;c__Bacteroidia;o__Chitinophagales;f__Saprospiraceae;g__Lewinella_B;s__	No-significant
BACT_36	91.83	2.78	25	3387610	19484	9462	d__Bacteria;p__Bacteroidota;c__Bacteroidia;o__Chitinophagales;f__Saprospiraceae;g__OLB8;s__	No-significant
BACT_37	97.99	1.58	0	3560741	34646	21845	d__Bacteria;p__Bacteroidota;c__Bacteroidia;o__Chitinophagales;f__Saprospiraceae;g__OLB8;s__GCA_001567405.1	No-significant
BACT_38	67.3	0.63	0	4892930	2638	2384	d__Bacteria;p__Bacteroidota;c__Bacteroidia;o__Chitinophagales;f__Saprospiraceae;g__Phaeodactylibacter;s__	No-significant
BACT_39	56.9	5.17	50	6403880	5772	4215	d__Bacteria;p__Bacteroidota;c__Bacteroidia;o__Chitinophagales;f__Saprospiraceae;g__Phaeodactylibacter;s__	C2010-2015
BACT_40	91.26	3.84	14.29	6047742	11707	8482	d__Bacteria;p__Bacteroidota;c__Bacteroidia;o__Chitinophagales;f__Saprospiraceae;g__Phaeodactylibacter;s__	No-significant
BACT_41	94.22	3.87	50	8847452	11701	7287	d__Bacteria;p__Bacteroidota;c__Bacteroidia;o__Chitinophagales;f__Saprospiraceae;g__Phaeodactylibacter;s__	C2010-2015
BACT_42	70.73	4.59	23.53	6695705	6101	4876	d__Bacteria;p__Bacteroidota;c__Bacteroidia;o__Chitinophagales;f__Saprospiraceae;g__Phaeodactylibacter;s__	C2010-2015
BACT_43	77.47	3.77	50	6751534	13001	9617	d__Bacteria;p__Bacteroidota;c__Bacteroidia;o__Chitinophagales;f__Saprospiraceae;g__Phaeodactylibacter;s__	C2010-2015
BACT_44	90.32	2.64	0	6891473	18458	7795	d__Bacteria;p__Bacteroidota;c__Bacteroidia;o__Chitinophagales;f__Saprospiraceae;g__Phaeodactylibacter;s__	C2010-2015
BACT_45	79.12	3.54	11.11	7130691	6362	4993	d__Bacteria;p__Bacteroidota;c__Bacteroidia;o__Chitinophagales;f__Saprospiraceae;g__Phaeodactylibacter;s__	C2010-2015
BACT_46	88.45	3.37	12.5	6652983	10269	7534	d__Bacteria;p__Bacteroidota;c__Bacteroidia;o__Chitinophagales;f__Saprospiraceae;g__Phaeodactylibacter;s__	No-significant
BACT_47	87.28	2.36	0	7609809	20199	12557	d__Bacteria;p__Bacteroidota;c__Bacteroidia;o__Chitinophagales;f__Saprospiraceae;g__Phaeodactylibacter;s__	C2010-2015
BACT_48	72.73	1.93	0	4438241	6692	4288	d__Bacteria;p__Bacteroidota;c__Bacteroidia;o__Chitinophagales;f__Saprospiraceae;g__UBA10441;s__	No-significant
BACT_49	60.41	1.51	50	4380775	2680	2392	d__Bacteria;p__Bacteroidota;c__Bacteroidia;o__Chitinophagales;f__Saprospiraceae;g__UBA10441;s__	No-significant
BACT_50	92.35	1.19	60	4991505	16381	9787	d__Bacteria;p__Bacteroidota;c__Bacteroidia;o__Chitinophagales;f__Saprospiraceae;g__UBA10441;s__	C2010-2015
BACT_51	96.53	1.49	33.33	7120419	28389	10904	d__Bacteria;p__Bacteroidota;c__Bacteroidia;o__Chitinophagales;f__Saprospiraceae;g__UBA10441;s__	C2010-2015
BACT_52	81.76	2.1	0	4167733	7981	5405	d__Bacteria;p__Bacteroidota;c__Bacteroidia;o__Chitinophagales;f__Saprospiraceae;g__UBA10441;s__	No-significant
BACT_53	96.97	1.64	0	7654757	48452	26579	d__Bacteria;p__Bacteroidota;c__Bacteroidia;o__Chitinophagales;f__Saprospiraceae;g__UBA6168;s__	No-significant
BACT_54	99.01	1.72	0	3413937	21260	12106	d__Bacteria;p__Bacteroidota;c__Bacteroidia;o__Chitinophagales;f__UBA2359;g__;s__	No-significant
BACT_55	53.01	0.49	50	1553920	3084	2899	d__Bacteria;p__Bacteroidota;c__Bacteroidia;o__Chitinophagales;f__UBA8649;g__;s__	C2010-2015
BACT_56	60.33	4.71	80	1754376	3071	2852	d__Bacteria;p__Bacteroidota;c__Bacteroidia;o__Chitinophagales;f__UBA8649;g__;s__	C2010-2015
BACT_57	98.28	0.49	100	2690200	40588	19079	d__Bacteria;p__Bacteroidota;c__Bacteroidia;o__Chitinophagales;f__UBA8649;g__;s__	C2010-2015
BACT_58	54.48	2.11	38.46	1614975	3123	2957	d__Bacteria;p__Bacteroidota;c__Bacteroidia;o__Chitinophagales;f__UBA8649;g__;s__	C2010-2015
BACT_59	71.39	6.1	3.03	6097807	5514	3768	d__Bacteria;p__Bacteroidota;c__Bacteroidia;o__Chitinophagales;f__UBA8649;g__;s__	C2010-2015
BACT_60	77.57	2.46	80	2849288	8502	5335	d__Bacteria;p__Bacteroidota;c__Bacteroidia;o__Chitinophagales;f__UBA8649;g__;s__	No-significant
BACT_61	93.63	0	0	3803639	83730	43719	d__Bacteria;p__Bacteroidota;c__Bacteroidia;o__Cytophagales;f__Cyclobacteriaceae;g__;s__	No-significant
BACT_62	86.55	1.84	0	2882421	19922	10185	d__Bacteria;p__Bacteroidota;c__Bacteroidia;o__Cytophagales;f__Cyclobacteriaceae;g__;s__	C2010-2015
BACT_63	91.31	2.97	7.14	4200082	43622	19444	d__Bacteria;p__Bacteroidota;c__Bacteroidia;o__Cytophagales;f__Cyclobacteriaceae;g__ELB16-189;s__	No-significant
BACT_64	97.62	1.21	0	3515077	132638	43396	d__Bacteria;p__Bacteroidota;c__Bacteroidia;o__Cytophagales;f__Cyclobacteriaceae;g__ELB16-189;s__	C2010-2015
BACT_65	97.27	2.24	18.18	4417838	64668	23130	d__Bacteria;p__Bacteroidota;c__Bacteroidia;o__Cytophagales;f__Cyclobacteriaceae;g__ELB16-189;s__	No-significant
BACT_66	61.28	0.54	0	1512993	3129	3050	d__Bacteria;p__Bacteroidota;c__Bacteroidia;o__Flavobacteriales;f__1G12;g__;s__	No-significant
BACT_67	99.46	0.22	0	3758599	49351	18070	d__Bacteria;p__Bacteroidota;c__Bacteroidia;o__Flavobacteriales;f__1G12;g__;s__	No-significant
BACT_68	98.02	1.49	0	3636909	53814	18942	d__Bacteria;p__Bacteroidota;c__Bacteroidia;o__Flavobacteriales;f__Crocinitomicaceae;g__;s__	No-significant
BACT_69	63.51	2.2	0	2140953	4933	3957	d__Bacteria;p__Bacteroidota;c__Bacteroidia;o__Flavobacteriales;f__Flavobacteriaceae;g__;s__	No-significant
BACT_70	51.5	1.38	85.71	2155093	3799	3437	d__Bacteria;p__Bacteroidota;c__Bacteroidia;o__Flavobacteriales;f__Flavobacteriaceae;g__;s__	No-significant
BACT_71	93.16	1.84	10	3265341	38471	22675	d__Bacteria;p__Bacteroidota;c__Bacteroidia;o__Flavobacteriales;f__Flavobacteriaceae;g__;s__	No-significant
BACT_72	61.47	3.91	3.7	2450237	5342	4083	d__Bacteria;p__Bacteroidota;c__Bacteroidia;o__Flavobacteriales;f__Flavobacteriaceae;g__;s__	No-significant
BACT_73	91.47	2.02	36.36	2732957	10840	7633	d__Bacteria;p__Bacteroidota;c__Bacteroidia;o__Flavobacteriales;f__Flavobacteriaceae;g__;s__	No-significant
BACT_74	61.69	2.18	0	2474063	3623	3361	d__Bacteria;p__Bacteroidota;c__Bacteroidia;o__Flavobacteriales;f__Flavobacteriaceae;g__;s__	No-significant
BACT_75	70.13	6.9	75	2359425	5550	4033	d__Bacteria;p__Bacteroidota;c__Bacteroidia;o__Flavobacteriales;f__Flavobacteriaceae;g__Aequorivita;s__	No-significant
BACT_76	76.21	3.45	0	2444332	13780	8147	d__Bacteria;p__Bacteroidota;c__Bacteroidia;o__Flavobacteriales;f__Flavobacteriaceae;g__Aequorivita;s__	No-significant
BACT_77	94.19	1.09	12.5	2653132	30454	13536	d__Bacteria;p__Bacteroidota;c__Bacteroidia;o__Flavobacteriales;f__Flavobacteriaceae;g__Aequorivita;s__	No-significant
BACT_78	79.72	2.15	28.57	2533467	5703	4589	d__Bacteria;p__Bacteroidota;c__Bacteroidia;o__Flavobacteriales;f__Flavobacteriaceae;g__Aequorivita;s__	No-significant
BACT_79	80	0.89	12.5	2380702	12337	7704	d__Bacteria;p__Bacteroidota;c__Bacteroidia;o__Flavobacteriales;f__Flavobacteriaceae;g__BACL21;s__	No-significant
BACT_80	97.18	0.6	0	2964213	133361	87182	d__Bacteria;p__Bacteroidota;c__Bacteroidia;o__Flavobacteriales;f__Flavobacteriaceae;g__BACL21;s__GCA_002440705.1	C2010-2015
BACT_81	92.09	3	0	3089665	18672	9222	d__Bacteria;p__Bacteroidota;c__Bacteroidia;o__Flavobacteriales;f__Flavobacteriaceae;g__Confluentibacter;s__GCA_002426835.1	No-significant
BACT_82	54.57	1.06	33.33	1520515	3497	3187	d__Bacteria;p__Bacteroidota;c__Bacteroidia;o__Flavobacteriales;f__Flavobacteriaceae;g__Flavobacterium;s__	No-significant
BACT_83	62.88	1.41	30	1722147	2921	2605	d__Bacteria;p__Bacteroidota;c__Bacteroidia;o__Flavobacteriales;f__Flavobacteriaceae;g__Gelidibacter;s__	No-significant
BACT_84	53.24	5.17	0	2519181	3961	3484	d__Bacteria;p__Bacteroidota;c__Bacteroidia;o__Flavobacteriales;f__Flavobacteriaceae;g__Gelidibacter;s__GCA_002426015.1	No-significant
BACT_85	89.77	1.27	0	2785490	12803	8027	d__Bacteria;p__Bacteroidota;c__Bacteroidia;o__Flavobacteriales;f__Flavobacteriaceae;g__Mangrovimonas;s__	No-significant
BACT_86	82.55	3.17	75	2711897	8449	5040	d__Bacteria;p__Bacteroidota;c__Bacteroidia;o__Flavobacteriales;f__Flavobacteriaceae;g__Mangrovimonas;s__	No-significant
BACT_87	72.5	4.16	52	2371302	5355	3270	d__Bacteria;p__Bacteroidota;c__Bacteroidia;o__Flavobacteriales;f__Flavobacteriaceae;g__Mangrovimonas;s__	No-significant
BACT_88	68.33	2.82	52.94	2684135	3480	2822	d__Bacteria;p__Bacteroidota;c__Bacteroidia;o__Flavobacteriales;f__Flavobacteriaceae;g__Mangrovimonas;s__	No-significant
BACT_89	84.39	1.96	0	2689657	9783	6269	d__Bacteria;p__Bacteroidota;c__Bacteroidia;o__Flavobacteriales;f__Flavobacteriaceae;g__Mangrovimonas;s__	No-significant
BACT_90	83.81	4.3	8.33	2974482	9883	6248	d__Bacteria;p__Bacteroidota;c__Bacteroidia;o__Flavobacteriales;f__Flavobacteriaceae;g__Muricauda;s__	No-significant
BACT_91	57.76	5.17	66.67	2022935	6641	5682	d__Bacteria;p__Bacteroidota;c__Bacteroidia;o__Flavobacteriales;f__Flavobacteriaceae;g__Psychroserpens;s__	No-significant
BACT_92	55.38	7.74	2.17	2124285	1886	1696	d__Bacteria;p__Bacteroidota;c__Bacteroidia;o__Flavobacteriales;f__Flavobacteriaceae;g__Sinomicrobium;s__	No-significant
BACT_93	80.65	1.05	38.1	2567556	13448	10270	d__Bacteria;p__Bacteroidota;c__Bacteroidia;o__Flavobacteriales;f__Flavobacteriaceae;g__Winogradskyella;s__	No-significant
BACT_94	79.25	1.28	16.67	2586161	11386	7606	d__Bacteria;p__Bacteroidota;c__Bacteroidia;o__Flavobacteriales;f__Flavobacteriaceae;g__Xanthomarina;s__Xanthomarina gelatinilytica	No-significant
BACT_95	98.81	0.65	0	3481043	30372	17943	d__Bacteria;p__Bacteroidota;c__Bacteroidia;o__Flavobacteriales;f__GCA-2400975;g__;s__	No-significant
BACT_96	99.52	1.43	33.33	3552059	47719	22624	d__Bacteria;p__Bacteroidota;c__Bacteroidia;o__Flavobacteriales;f__GCA-2400975;g__;s__	No-significant
BACT_97	71.23	3.24	40	2232732	5405	4008	d__Bacteria;p__Bacteroidota;c__Bacteroidia;o__Flavobacteriales;f__koll-22;g__;s__	No-significant
BACT_98	97.04	0.05	0	3031397	34082	20621	d__Bacteria;p__Bacteroidota;c__Bacteroidia;o__Flavobacteriales;f__koll-22;g__;s__	No-significant
BACT_99	66.77	1.88	0	2149618	5970	4248	d__Bacteria;p__Bacteroidota;c__Bacteroidia;o__Flavobacteriales;f__koll-22;g__;s__	No-significant
BDEL_01	86.48	5.88	22.22	3472951	15944	10524	d__Bacteria;p__Bdellovibrionota;c__;o__;f__;g__;s__	No-significant
BDEL_02	76.93	1.68	0	3228484	8364	5624	d__Bacteria;p__Bdellovibrionota;c__;o__;f__;g__;s__	No-significant
BDEL_03	59.66	3.57	0	1881003	3918	3464	d__Bacteria;p__Bdellovibrionota;c__Bdellovibrionia;o__Bdellovibrionales;f__;g__;s__	No-significant
BDEL_04	97.27	0.89	0	2833128	30108	16964	d__Bacteria;p__Bdellovibrionota;c__Bdellovibrionia;o__Bdellovibrionales;f__;g__;s__	No-significant
BDEL_05	50.95	5.73	7.14	3383995	2527	2488	d__Bacteria;p__Bdellovibrionota;c__Bdellovibrionia;o__Bdellovibrionales;f__Bdellovibrionaceae;g__UBA2316;s__	No-significant
BDEL_06	87.87	2.8	60	3185948	7110	5455	d__Bacteria;p__Bdellovibrionota;c__Bdellovibrionia;o__Bdellovibrionales;f__UBA1609;g__;s__	No-significant
BDEL_07	67.49	0.89	100	1897335	5252	4506	d__Bacteria;p__Bdellovibrionota;c__Bdellovibrionia;o__Bdellovibrionales;f__UBA1609;g__;s__	No-significant
BDEL_08	53.05	0.45	0	1563641	2991	2700	d__Bacteria;p__Bdellovibrionota;c__Bdellovibrionia;o__Bdellovibrionales;f__UBA1609;g__;s__	No-significant
BDEL_09	65.21	4.72	0	2856415	2080	1945	d__Bacteria;p__Bdellovibrionota;c__Bdellovibrionia;o__Bdellovibrionales;f__UBA1609;g__;s__	No-significant
BDEL_10	95.16	0.99	0	3388423	17185	9653	d__Bacteria;p__Bdellovibrionota;c__Bdellovibrionia;o__Bdellovibrionales;f__UBA1609;g__;s__	No-significant
BDEL_11	59.75	0.45	0	2332519	2625	2327	d__Bacteria;p__Bdellovibrionota;c__Bdellovibrionia;o__Bdellovibrionales;f__UBA1609;g__;s__	No-significant
BDEL_12	88.78	1.4	33.33	3905382	9934	7642	d__Bacteria;p__Bdellovibrionota;c__Bdellovibrionia;o__Bdellovibrionales;f__UBA1609;g__;s__	No-significant
BDEL_13	96.65	2.46	60	4466688	44597	16983	d__Bacteria;p__Bdellovibrionota;c__Bdellovibrionia;o__Bdellovibrionales;f__UBA1609;g__;s__	No-significant
BDEL_14	54.61	1.79	0	2276289	3182	2709	d__Bacteria;p__Bdellovibrionota;c__Bdellovibrionia;o__Bdellovibrionales;f__UBA1609;g__;s__	No-significant
BDEL_15	95.54	1.19	14.29	3088057	37595	17348	d__Bacteria;p__Bdellovibrionota;c__Bdellovibrionia;o__Bdellovibrionales;f__UBA1609;g__;s__	C2010-2015
BDEL_16	82.52	3.57	0	2201806	7499	5344	d__Bacteria;p__Bdellovibrionota;c__Bdellovibrionia;o__Bdellovibrionales;f__UBA1609;g__RBG-16-40-8;s__	No-significant
BDEL_17	87.72	1.34	0	2118510	5886	4836	d__Bacteria;p__Bdellovibrionota;c__Bdellovibrionia;o__Bdellovibrionales;f__UBA840;g__;s__	No-significant
BDEL_18	52.65	5.04	12.5	2589211	2224	2099	d__Bacteria;p__Bdellovibrionota;c__UBA2361;o__;f__;g__;s__	No-significant
BDEL_19	89.33	1.35	0	3810445	22728	12493	d__Bacteria;p__Bdellovibrionota;c__UBA2361;o__;f__;g__;s__	No-significant
BDEL_20	84.68	3.59	0	3852959	14252	8857	d__Bacteria;p__Bdellovibrionota;c__UBA2361;o__UBA2361;f__;g__;s__	No-significant
BDEL_21	50.66	0.48	0	2417668	2808	2340	d__Bacteria;p__Bdellovibrionota;c__UBA2361;o__UBA2361;f__;g__;s__	No-significant
BDEL_22	68.75	0.07	0	2694369	3889	3376	d__Bacteria;p__Bdellovibrionota;c__UBA2361;o__UBA2361;f__;g__;s__	No-significant
BDEL_23	56.8	2.2	0	2013620	3371	3176	d__Bacteria;p__Bdellovibrionota;c__UBA2361;o__UBA2361;f__;g__;s__	No-significant
BDEL_24	72.55	1.75	0	2116741	5836	4446	d__Bacteria;p__Bdellovibrionota;c__UBA2361;o__UBA2361;f__;g__;s__	No-significant
BDEL_25	82.64	0.09	0	4144185	8470	5547	d__Bacteria;p__Bdellovibrionota;c__UBA2361;o__UBA2361;f__;g__;s__	C2007-2009
BDEL_26	61.57	1.42	10	2573496	3322	2664	d__Bacteria;p__Bdellovibrionota;c__UBA2361;o__UBA2361;f__;g__;s__	No-significant
BDEL_27	57.93	0	0	2910128	2638	2409	d__Bacteria;p__Bdellovibrionota;c__UBA2361;o__UBA2361;f__;g__;s__	No-significant
BDEL_28	75.25	2.57	0	4538897	9480	6704	d__Bacteria;p__Bdellovibrionota;c__UBA2361;o__UBA2361;f__;g__;s__	No-significant
BDEL_29	86.68	1.59	9.09	2054117	20107	10322	d__Bacteria;p__Bdellovibrionota;c__YA12-FULL-61-11;o__;f__;g__;s__	No-significant
BDEL_30	66.17	1.55	0	1853699	10007	7021	d__Bacteria;p__Bdellovibrionota;c__YA12-FULL-61-11;o__;f__;g__;s__	No-significant
BDEL_31	86.67	0.28	0	1824282	26050	12668	d__Bacteria;p__Bdellovibrionota;c__YA12-FULL-61-11;o__;f__;g__;s__	No-significant
CALD_01	75.4	0	0	2747286	4217	3540	d__Bacteria;p__Calditrichota;c__;o__;f__;g__;s__	No-significant
CALD_02	92.24	1.85	0	4767809	46037	16967	d__Bacteria;p__Calditrichota;c__Calditrichia;o__Calditrichales;f__;g__;s__	C2010-2015
CALD_03	73.24	1.1	0	3714810	4595	3703	d__Bacteria;p__Calditrichota;c__Calditrichia;o__RBG-13-44-9;f__;g__;s__	C2010-2015
CALD_04	59.82	1.23	0	3362848	2122	2018	d__Bacteria;p__Calditrichota;c__Calditrichia;o__RBG-13-44-9;f__;g__;s__	C2010-2015
CALD_05	85.65	2.3	0	6608872	12450	6091	d__Bacteria;p__Calditrichota;c__Calditrichia;o__RBG-13-44-9;f__;g__;s__	C2010-2015
CALD_06	84.55	1.1	100	5632616	11669	7910	d__Bacteria;p__Calditrichota;c__Calditrichia;o__RBG-13-44-9;f__;g__;s__	No-significant
CALD_07	59.06	1.71	66.67	4429631	3780	3452	d__Bacteria;p__Calditrichota;c__Calditrichia;o__RBG-13-44-9;f__;g__;s__	C2010-2015
CALD_08	73.88	3.4	25	5293569	5965	3371	d__Bacteria;p__Calditrichota;c__Calditrichia;o__RBG-13-44-9;f__;g__;s__	C2010-2015
CALD_09	61.66	2.2	0	4910273	3229	2746	d__Bacteria;p__Calditrichota;c__Calditrichia;o__RBG-13-44-9;f__;g__;s__	C2010-2015
CALD_10	90.2	2.75	0	5702261	20992	9332	d__Bacteria;p__Calditrichota;c__Calditrichia;o__RBG-13-44-9;f__;g__;s__	C2010-2015
CALD_11	91.53	3.3	0	5848896	17268	8513	d__Bacteria;p__Calditrichota;c__Calditrichia;o__RBG-13-44-9;f__;g__;s__	C2010-2015
CALD_12	63.96	1.2	50	3512449	3228	3054	d__Bacteria;p__Calditrichota;c__Calditrichia;o__RBG-13-44-9;f__;g__;s__	C2010-2015
CG2-30-70-394	93.7	1.05	25	4176734	9444	6650	d__Bacteria;p__CG2-30-70-394;c__;o__;f__;g__;s__	C2010-2015
CHLO_01	77.59	1.72	0	3981730	17122	10561	d__Bacteria;p__Chloroflexota;c__;o__;f__;g__;s__	No-significant
CHLO_02	57.53	0.18	0	4174975	5251	4200	d__Bacteria;p__Chloroflexota;c__Anaerolineae;o__;f__;g__;s__	No-significant
CHLO_03	91.82	4.58	14.29	5554181	13543	6083	d__Bacteria;p__Chloroflexota;c__Anaerolineae;o__;f__;g__;s__	No-significant
CHLO_04	62.55	2.18	25	3964632	3928	3171	d__Bacteria;p__Chloroflexota;c__Anaerolineae;o__;f__;g__;s__	No-significant
CHLO_05	96.36	5.47	20	6438894	13420	5308	d__Bacteria;p__Chloroflexota;c__Anaerolineae;o__;f__;g__;s__	No-significant
CHLO_06	85.45	2.91	50	5441822	6418	4542	d__Bacteria;p__Chloroflexota;c__Anaerolineae;o__;f__;g__;s__	No-significant
CHLO_07	88.18	6.67	14.29	4662470	6514	4019	d__Bacteria;p__Chloroflexota;c__Anaerolineae;o__;f__;g__;s__	No-significant
CHLO_08	68.18	1.09	0	4494449	3703	3006	d__Bacteria;p__Chloroflexota;c__Anaerolineae;o__;f__;g__;s__	No-significant
CHLO_09	86.36	4.83	0	4993532	7173	4133	d__Bacteria;p__Chloroflexota;c__Anaerolineae;o__;f__;g__;s__	No-significant
CHLO_10	71.07	0.1	0	5718367	5366	3786	d__Bacteria;p__Chloroflexota;c__Anaerolineae;o__4572-78;f__;g__;s__	No-significant
CHLO_11	79.39	2.83	0	6688584	6347	4619	d__Bacteria;p__Chloroflexota;c__Anaerolineae;o__4572-78;f__4572-78;g__;s__	No-significant
CHLO_12	77.25	4.27	0	8591788	9372	5641	d__Bacteria;p__Chloroflexota;c__Anaerolineae;o__4572-78;f__4572-78;g__;s__	C2007-2009
CHLO_13	86.16	4.73	0	9791216	16758	7832	d__Bacteria;p__Chloroflexota;c__Anaerolineae;o__4572-78;f__4572-78;g__;s__	C2007-2009
CHLO_14	94.44	2	0	9013146	10604	7913	d__Bacteria;p__Chloroflexota;c__Anaerolineae;o__4572-78;f__4572-78;g__;s__	No-significant
CHLO_15	50.51	0	0	3442532	4311	3816	d__Bacteria;p__Chloroflexota;c__Anaerolineae;o__4572-78;f__4572-78;g__;s__	C2010-2015
CHLO_16	73.87	3.55	10	7604533	8117	6455	d__Bacteria;p__Chloroflexota;c__Anaerolineae;o__4572-78;f__4572-78;g__;s__	No-significant
CHLO_17	76.27	4.02	37.5	2937163	6346	4575	d__Bacteria;p__Chloroflexota;c__Anaerolineae;o__Anaerolineales;f__envOPS12;g__OLB14;s__	C2010-2015
CHLO_18	92.73	1.82	50	3945621	28828	15782	d__Bacteria;p__Chloroflexota;c__Anaerolineae;o__Anaerolineales;f__envOPS12;g__OLB14;s__	C2010-2015
CHLO_19	92.46	2.14	0	4087486	20713	9921	d__Bacteria;p__Chloroflexota;c__Anaerolineae;o__Ardenticatenales;f__Ardenticatenaceae;g__;s__	C2007-2009
CHLO_20	68.02	9.33	73.68	5337718	3040	2196	d__Bacteria;p__Chloroflexota;c__Anaerolineae;o__Caldilineales;f__Caldilineaceae;g__;s__	C2007-2009
CHLO_21	50.4	7.91	14.29	6793186	1567	1571	d__Bacteria;p__Chloroflexota;c__Anaerolineae;o__Caldilineales;f__Caldilineaceae;g__;s__	C2007-2009
CHLO_22	53.24	2.58	0	4263981	2960	2879	d__Bacteria;p__Chloroflexota;c__Anaerolineae;o__Caldilineales;f__Caldilineaceae;g__;s__	No-significant
CHLO_23	74.72	2.83	40	7876084	5002	4252	d__Bacteria;p__Chloroflexota;c__Anaerolineae;o__Caldilineales;f__Caldilineaceae;g__;s__	C2007-2009
CHLO_24	64.87	5.15	37.5	6129746	3140	2642	d__Bacteria;p__Chloroflexota;c__Anaerolineae;o__Caldilineales;f__Caldilineaceae;g__;s__	No-significant
CHLO_25	53.44	2	0	4236120	2905	2573	d__Bacteria;p__Chloroflexota;c__Anaerolineae;o__Caldilineales;f__Caldilineaceae;g__;s__	No-significant
CHLO_26	63.04	1.82	0	5287157	3942	3444	d__Bacteria;p__Chloroflexota;c__Anaerolineae;o__Caldilineales;f__Caldilineaceae;g__;s__	C2007-2009
CHLO_27	69.43	3.28	60	7544506	3585	3010	d__Bacteria;p__Chloroflexota;c__Anaerolineae;o__Caldilineales;f__Caldilineaceae;g__;s__	C2007-2009
CHLO_28	65.47	4.03	8.33	6371154	3156	2586	d__Bacteria;p__Chloroflexota;c__Anaerolineae;o__Caldilineales;f__Caldilineaceae;g__;s__	C2007-2009
CHLO_29	96.36	1.92	25	5249681	53929	30521	d__Bacteria;p__Chloroflexota;c__Anaerolineae;o__Caldilineales;f__Caldilineaceae;g__;s__	No-significant
CHLO_30	66.38	4.55	0	8385477	2590	2346	d__Bacteria;p__Chloroflexota;c__Anaerolineae;o__Caldilineales;f__Caldilineaceae;g__;s__	No-significant
CHLO_31	66.95	7.37	18.18	8393220	2255	2102	d__Bacteria;p__Chloroflexota;c__Anaerolineae;o__Caldilineales;f__Caldilineaceae;g__;s__	C2007-2009
CHLO_32	51.24	1.82	0	3876610	2557	2349	d__Bacteria;p__Chloroflexota;c__Anaerolineae;o__Caldilineales;f__Caldilineaceae;g__;s__	No-significant
CHLO_33	50.86	2.59	50	5437464	4734	3998	d__Bacteria;p__Chloroflexota;c__Anaerolineae;o__Caldilineales;f__Caldilineaceae;g__;s__	No-significant
CHLO_34	69.34	3.85	0	5746281	4594	3040	d__Bacteria;p__Chloroflexota;c__Anaerolineae;o__Caldilineales;f__Caldilineaceae;g__;s__	No-significant
CHLO_35	50.23	1.36	0	4672512	2773	2705	d__Bacteria;p__Chloroflexota;c__Anaerolineae;o__Caldilineales;f__Caldilineaceae;g__;s__	No-significant
CHLO_36	62.89	6.82	11.11	6538669	1909	1861	d__Bacteria;p__Chloroflexota;c__Anaerolineae;o__Caldilineales;f__Caldilineaceae;g__;s__	No-significant
CHLO_37	58.71	5.48	30.77	6078511	2280	2122	d__Bacteria;p__Chloroflexota;c__Anaerolineae;o__Caldilineales;f__Caldilineaceae;g__Caldilinea;s__	No-significant
CHLO_38	75.99	3.4	25	5679625	5036	3294	d__Bacteria;p__Chloroflexota;c__Anaerolineae;o__Caldilineales;f__Caldilineaceae;g__Caldilinea;s__	No-significant
CHLO_39	63.93	0.61	0	4441075	4090	3222	d__Bacteria;p__Chloroflexota;c__Anaerolineae;o__Caldilineales;f__Caldilineaceae;g__Caldilinea;s__	No-significant
CHLO_40	75.96	0.18	0	4113621	7832	4828	d__Bacteria;p__Chloroflexota;c__Anaerolineae;o__CG2-30-64-16;f__;g__;s__	No-significant
CHLO_41	59.72	4.88	0	5260783	3362	3184	d__Bacteria;p__Chloroflexota;c__Anaerolineae;o__Promineofilales;f__;g__;s__	No-significant
CHLO_42	63.78	4.09	0	5169922	4294	3120	d__Bacteria;p__Chloroflexota;c__Anaerolineae;o__Promineofilales;f__;g__;s__	No-significant
CHLO_43	64.76	5.3	0	5087263	4374	3535	d__Bacteria;p__Chloroflexota;c__Anaerolineae;o__Promineofilales;f__;g__;s__	No-significant
CHLO_44	70.72	2.58	0	5621641	4265	3145	d__Bacteria;p__Chloroflexota;c__Anaerolineae;o__Promineofilales;f__;g__;s__	No-significant
CHLO_45	87.78	3.82	0	5143233	14992	10225	d__Bacteria;p__Chloroflexota;c__Anaerolineae;o__Promineofilales;f__Promineofilaceae;g__;s__	No-significant
CHLO_46	70.9	3.64	50	6003351	2900	2566	d__Bacteria;p__Chloroflexota;c__Anaerolineae;o__Promineofilales;f__Promineofilaceae;g__;s__	C2007-2009
CHLO_47	62.74	0.91	0	3403635	2867	2361	d__Bacteria;p__Chloroflexota;c__Anaerolineae;o__Promineofilales;f__Promineofilaceae;g__;s__	No-significant
CHLO_48	91.74	2.61	20	5922998	13725	9522	d__Bacteria;p__Chloroflexota;c__Anaerolineae;o__Promineofilales;f__Promineofilaceae;g__;s__	C2010-2015
CHLO_49	76.6	8.94	25	6924092	4936	4089	d__Bacteria;p__Chloroflexota;c__Anaerolineae;o__Promineofilales;f__Promineofilaceae;g__;s__	No-significant
CHLO_50	64.07	4.73	14.29	6741864	4704	3345	d__Bacteria;p__Chloroflexota;c__Anaerolineae;o__Promineofilales;f__Promineofilaceae;g__;s__	C2010-2015
CHLO_51	84.55	8.67	11.76	6064654	5424	4344	d__Bacteria;p__Chloroflexota;c__Anaerolineae;o__Promineofilales;f__Promineofilaceae;g__;s__	C2010-2015
CHLO_52	91.52	3.01	0	5549324	12708	8498	d__Bacteria;p__Chloroflexota;c__Anaerolineae;o__Promineofilales;f__Promineofilaceae;g__;s__	No-significant
CHLO_53	84.55	3.19	0	5053815	9027	6820	d__Bacteria;p__Chloroflexota;c__Anaerolineae;o__Promineofilales;f__Promineofilaceae;g__;s__	No-significant
CHLO_54	82.63	5.18	28.57	5332017	5436	4568	d__Bacteria;p__Chloroflexota;c__Anaerolineae;o__Promineofilales;f__Promineofilaceae;g__;s__	No-significant
CHLO_55	66.74	1.82	0	5982087	8107	4552	d__Bacteria;p__Chloroflexota;c__Anaerolineae;o__Promineofilales;f__Promineofilaceae;g__;s__	C2010-2015
CHLO_56	61.99	5.1	14.29	4440666	2175	2052	d__Bacteria;p__Chloroflexota;c__Anaerolineae;o__Promineofilales;f__Promineofilaceae;g__;s__	No-significant
CHLO_57	63.33	3.12	0	4514878	7915	4950	d__Bacteria;p__Chloroflexota;c__Anaerolineae;o__Promineofilales;f__Promineofilaceae;g__GCA-2699125;s__	No-significant
CHLO_58	73.36	5.56	40	5814977	8318	6153	d__Bacteria;p__Chloroflexota;c__Anaerolineae;o__Promineofilales;f__Promineofilaceae;g__GCA-2699125;s__	C2010-2015
CHLO_59	55.1	5	71.43	4053260	4708	3369	d__Bacteria;p__Chloroflexota;c__Anaerolineae;o__Promineofilales;f__Promineofilaceae;g__GCA-2699125;s__	C2010-2015
CHLO_60	74.99	4.85	14.29	6261246	8006	4396	d__Bacteria;p__Chloroflexota;c__Anaerolineae;o__Promineofilales;f__Promineofilaceae;g__GCA-2699125;s__	C2010-2015
CHLO_61	84.72	4.55	20	6534065	26952	15302	d__Bacteria;p__Chloroflexota;c__Anaerolineae;o__Promineofilales;f__Promineofilaceae;g__GCA-2699125;s__	C2010-2015
CHLO_62	79.79	3.64	25	5851190	5129	4340	d__Bacteria;p__Chloroflexota;c__Anaerolineae;o__Promineofilales;f__Promineofilaceae;g__GCA-2699125;s__	C2010-2015
CHLO_63	54.49	0.91	0	4275552	6489	5610	d__Bacteria;p__Chloroflexota;c__Anaerolineae;o__Promineofilales;f__Promineofilaceae;g__GCA-2746795;s__	No-significant
CHLO_64	91.82	1.82	0	4517867	61956	28776	d__Bacteria;p__Chloroflexota;c__Anaerolineae;o__Promineofilales;f__Promineofilaceae;g__Promineofilum;s__	C2007-2009
CHLO_65	59.43	6.38	35.71	4040604	2828	2520	d__Bacteria;p__Chloroflexota;c__Anaerolineae;o__SBR1031;f__A4b;g__;s__	No-significant
CHLO_66	64.37	0.91	0	4438599	4111	3249	d__Bacteria;p__Chloroflexota;c__Anaerolineae;o__SBR1031;f__A4b;g__;s__	No-significant
CHLO_67	64.66	1.07	0	4477147	4511	3648	d__Bacteria;p__Chloroflexota;c__Anaerolineae;o__SBR1031;f__A4b;g__GCA-2699585;s__	C2007-2009
CHLO_68	81.47	1.36	0	5252499	7373	5124	d__Bacteria;p__Chloroflexota;c__Anaerolineae;o__SBR1031;f__A4b;g__GCA-2699585;s__	C2007-2009
CHLO_69	52.05	5.82	0	3928337	2030	1950	d__Bacteria;p__Chloroflexota;c__Anaerolineae;o__SBR1031;f__A4b;g__GCA-2699585;s__	No-significant
CHLO_70	78.06	1.27	0	5458446	7981	5304	d__Bacteria;p__Chloroflexota;c__Anaerolineae;o__SBR1031;f__A4b;g__GCA-2699585;s__	C2007-2009
CHLO_71	51.33	0	0	3077147	4029	3632	d__Bacteria;p__Chloroflexota;c__Anaerolineae;o__UBA3071;f__;g__;s__	No-significant
CHLO_72	67.4	0.94	0	3303405	4091	3662	d__Bacteria;p__Chloroflexota;c__Chloroflexia;o__Thermomicrobiales;f__UBA6265;g__;s__	No-significant
CHLO_73	71.71	1.5	33.33	3158134	4676	3425	d__Bacteria;p__Chloroflexota;c__Chloroflexia;o__Thermomicrobiales;f__UBA6265;g__;s__	No-significant
CHLO_74	55.45	9.48	16.67	4725287	3494	3234	d__Bacteria;p__Chloroflexota;c__Chloroflexia;o__Thermomicrobiales;f__UBA6265;g__;s__	No-significant
CHLO_75	97.9	1.43	25	3251301	78191	29557	d__Bacteria;p__Chloroflexota;c__Chloroflexia;o__Thermomicrobiales;f__UBA6265;g__UBA6265;s__	No-significant
CHLO_76	59.57	1.08	0	2336776	3960	3498	d__Bacteria;p__Chloroflexota;c__Dehalococcoidia;o__UBA2979;f__UBA2979;g__;s__	No-significant
CHLO_77	72.77	1.28	0	2381495	5501	3929	d__Bacteria;p__Chloroflexota;c__Dehalococcoidia;o__UBA2979;f__UBA2979;g__;s__	No-significant
CHLO_78	63.59	2.01	0	2080223	4754	3484	d__Bacteria;p__Chloroflexota;c__Dehalococcoidia;o__UBA2979;f__UBA2979;g__W-Chloroflexi-9;s__	No-significant
CHLO_79	77.6	0.99	0	2893545	4528	3408	d__Bacteria;p__Chloroflexota;c__Dehalococcoidia;o__UBA2991;f__;g__;s__	C2010-2015
CHLO_80	88.95	2.42	0	3078144	15350	7714	d__Bacteria;p__Chloroflexota;c__Dehalococcoidia;o__UBA2991;f__UBA2991;g__;s__	C2010-2015
CHLO_81	81.32	0.5	0	2766828	9896	5646	d__Bacteria;p__Chloroflexota;c__Dehalococcoidia;o__UBA2991;f__UBA2991;g__;s__	C2010-2015
CHLO_82	96.7	2.4	50	3482889	64045	30285	d__Bacteria;p__Chloroflexota;c__Dehalococcoidia;o__UBA2991;f__UBA2991;g__;s__	No-significant
CHLO_83	56.02	8.91	0	2319050	3480	3207	d__Bacteria;p__Chloroflexota;c__Dehalococcoidia;o__UBA2991;f__UBA2991;g__;s__	C2010-2015
CREN_01	81.72	0	0	1497203	7153	5504	d__Archaea;p__Crenarchaeota;c__Nitrososphaeria;o__Nitrososphaerales;f__Nitrosopumilaceae;g__Nitrosoarchaeum;s__	No-significant
CREN_02	95.15	0	0	1731429	21607	13526	d__Archaea;p__Crenarchaeota;c__Nitrososphaeria;o__Nitrososphaerales;f__Nitrosopumilaceae;g__Nitrosopumilus;s__	No-significant
CREN_03	97.09	0	0	1818473	10885	6888	d__Archaea;p__Crenarchaeota;c__Nitrososphaeria;o__Nitrososphaerales;f__Nitrosopumilaceae;g__Nitrosoarchaeum;s__	No-significant
CYAN_01	83.52	2.26	0	5948792	13512	6965	d__Bacteria;p__Cyanobacteriota;c__Vampirovibrionia;o__Obscuribacterales;f__Obscuribacteraceae;g__;s__	C2010-2015
CYAN_02	87.71	3.94	0	6323481	11245	7954	d__Bacteria;p__Cyanobacteriota;c__Vampirovibrionia;o__Obscuribacterales;f__Obscuribacteraceae;g__;s__	No-significant
CYAN_03	86.15	2.66	0	2771943	12839	8299	d__Bacteria;p__Cyanobacteriota;c__Vampirovibrionia;o__Vampirovibrionales;f__;g__;s__	No-significant
CYAN_04	93.87	0.85	0	2778058	29450	15348	d__Bacteria;p__Cyanobacteriota;c__Vampirovibrionia;o__Vampirovibrionales;f__;g__;s__	No-significant
CYAN_05	58.87	1.14	50	1723192	2035	1947	d__Bacteria;p__Cyanobacteriota;c__Vampirovibrionia;o__Vampirovibrionales;f__;g__;s__	No-significant
CYAN_06	80.91	0.85	0	2416793	5928	4362	d__Bacteria;p__Cyanobacteriota;c__Vampirovibrionia;o__Vampirovibrionales;f__;g__;s__	No-significant
DADA_01	70.47	3.36	25	2041777	2643	2330	d__Bacteria;p__Dadabacteria;c__UBA1144;o__UBA2774;f__UBA2774;g__;s__	No-significant
DEIN_01	90.25	1.5	14.29	5632196	33613	16663	d__Bacteria;p__Deinococcota;c__Deinococci;o__Deinococcales;f__Trueperaceae;g__;s__	C2007-2009
DELO_01	90.66	4.4	0	3558653	25353	11051	d__Bacteria;p__Delongbacteria;c__;o__;f__;g__;s__	C2010-2015
DELO_02	61.91	1.1	0	2988356	3526	2973	d__Bacteria;p__Delongbacteria;c__UBA4055;o__;f__;g__;s__	C2010-2015
DEPE_01	87.64	0.2	0	1109706	65475	21340	d__Bacteria;p__Dependentiae;c__Babeliae;o__Babeliales;f__Vermiphilaceae;g__;s__	No-significant
EISEN_01	67.73	2.2	0	4966982	5181	3976	d__Bacteria;p__Eisenbacteria;c__RBG-16-71-46;o__;f__;g__;s__	No-significant
EISEN_02	94.51	3.54	0	7492890	29737	12223	d__Bacteria;p__Eisenbacteria;c__RBG-16-71-46;o__;f__;g__;s__	C2010-2015
EREM_01	65.87	3.24	0	6578301	4699	3917	d__Bacteria;p__Eremiobacterota;c__Eremiobacteria;o__;f__;g__;s__	C2007-2009
EREM_02	65.91	0.86	0	7024720	4318	3108	d__Bacteria;p__Eremiobacterota;c__Eremiobacteria;o__Eremiobacterales;f__;g__;s__	No-significant
FIRM_01	86.02	2.04	0	2060490	3955	2893	d__Bacteria;p__Firmicutes;c__Bacilli;o__Bacillales_A;f__Planococcaceae;g__Kurthia;s__GCF_001534765.1	No-significant
FIRM_02	93.76	3.19	40	2499667	18725	8619	d__Bacteria;p__Firmicutes;c__Bacilli;o__Lactobacillales;f__Carnobacteriaceae;g__Carnobacterium_A;s__	No-significant
FIRM_03	69.28	2	30	1238129	3252	3110	d__Bacteria;p__Firmicutes;c__Bacilli;o__Lactobacillales;f__Streptococcaceae;g__Lactococcus;s__Lactococcus sp2	No-significant
FIRM_04	86.12	1.42	10	1538337	9990	5894	d__Bacteria;p__Firmicutes;c__Bacilli;o__Lactobacillales;f__Streptococcaceae;g__Streptococcus;s__Streptococcus sp2	C2007-2009
FIRM_05	78.75	2.14	0	1428211	3934	3125	d__Bacteria;p__Firmicutes_A;c__Clostridia;o__Oscillospirales;f__DTU089;g__Ruminococcus_E;s__Ruminococcus_E bromii	C2007-2009
FIRM_06	65.83	1.72	0	2729563	1978	1970	d__Bacteria;p__Firmicutes_A;c__Clostridia;o__Peptostreptococcales;f__Peptostreptococcaceae;g__Romboutsia;s__Romboutsia timonensis	C2007-2009
GEMM_01	71.96	1.1	100	3861708	7379	5423	d__Bacteria;p__Gemmatimonadota;c__GCA-2686955;o__;f__;g__;s__	No-significant
GEMM_02	58.03	0	0	2254206	4025	3494	d__Bacteria;p__Gemmatimonadota;c__Gemmatimonadetes;o__Gemmatimonadales;f__GWC2-71-9;g__;s__	C2010-2015
GEMM_03	71.07	1.28	0	2396114	4501	3282	d__Bacteria;p__Gemmatimonadota;c__Gemmatimonadetes;o__Gemmatimonadales;f__GWC2-71-9;g__;s__	C2010-2015
GEMM_04	92.24	3.3	0	3259225	27816	8127	d__Bacteria;p__Gemmatimonadota;c__Gemmatimonadetes;o__Gemmatimonadales;f__GWC2-71-9;g__;s__	C2010-2015
GEMM_05	73.28	2.2	0	4088585	7806	5766	d__Bacteria;p__Gemmatimonadota;c__Gemmatimonadetes;o__SG8-23;f__;g__;s__	No-significant
HALO_01	93.52	0	0	1853114	9957	6479	d__Archaea;p__Halobacterota;c__Methanomicrobia;o__Methanomicrobiales;f__Methanoregulaceae;g__SD8;s__	No-significant
KSB1_01	96.64	1.1	0	5834860	28689	15769	d__Bacteria;p__KSB1;c__UBA2214;o__;f__;g__;s__	C2010-2015
KSB1_02	95.04	2.2	0	6941960	27791	15223	d__Bacteria;p__KSB1;c__UBA2214;o__;f__;g__;s__	C2010-2015
MYXO_01	59.96	1.94	12.5	4028443	3786	3147	d__Bacteria;p__Myxococcota;c__;o__;f__;g__;s__	C2010-2015
MYXO_02	97.25	7.23	13.33	11247551	25087	15323	d__Bacteria;p__Myxococcota;c__Polyangia;o__GCA-2747355;f__GCA-2747355;g__;s__	C2010-2015
MYXO_03	80.84	3.63	0	7354849	4330	3779	d__Bacteria;p__Myxococcota;c__Polyangia;o__Kofleriales;f__Kofleriaceae;g__;s__	No-significant
MYXO_04	75.52	1.42	11.11	8461239	5531	4666	d__Bacteria;p__Myxococcota;c__Polyangia;o__Nannocystales;f__Nannocystaceae;g__;s__	No-significant
MYXO_05	71.89	3.58	0	8915867	7235	5548	d__Bacteria;p__Myxococcota;c__Polyangia;o__Nannocystales;f__Nannocystaceae;g__;s__	C2010-2015
MYXO_06	51.71	2.47	60	5612843	2358	2164	d__Bacteria;p__Myxococcota;c__Polyangia;o__Nannocystales;f__Nannocystaceae;g__;s__	No-significant
MYXO_07	74.61	5	22.22	7301332	4734	3013	d__Bacteria;p__Myxococcota;c__Polyangia;o__Nannocystales;f__Nannocystaceae;g__;s__	No-significant
MYXO_08	75.87	3.51	0	9471829	5459	3851	d__Bacteria;p__Myxococcota;c__Polyangia;o__Nannocystales;f__Nannocystaceae;g__;s__	No-significant
MYXO_09	62.79	0	0	4336690	2814	2413	d__Bacteria;p__Myxococcota;c__Polyangia;o__Nannocystales;f__Nannocystaceae;g__;s__	C2010-2015
MYXO_10	93.75	4.79	21.43	10184951	32657	20329	d__Bacteria;p__Myxococcota;c__Polyangia;o__Nannocystales;f__Nannocystaceae;g__;s__	No-significant
MYXO_11	76.65	0.88	0	7981928	6910	5210	d__Bacteria;p__Myxococcota;c__Polyangia;o__Nannocystales;f__Nannocystaceae;g__;s__	C2010-2015
MYXO_12	63.4	1.36	0	3339036	3424	2873	d__Bacteria;p__Myxococcota;c__Polyangia;o__Polyangiales;f__;g__;s__	No-significant
MYXO_13	60.23	0.67	0	3391890	4181	3123	d__Bacteria;p__Myxococcota;c__Polyangia;o__Polyangiales;f__;g__;s__	No-significant
MYXO_14	72.77	6.38	11.76	8644293	3573	2798	d__Bacteria;p__Myxococcota;c__Polyangia;o__Polyangiales;f__NIC37A-2;g__;s__	C2010-2015
MYXO_15	94.78	2.63	0	9593575	27741	14340	d__Bacteria;p__Myxococcota;c__Polyangia;o__Polyangiales;f__NIC37A-2;g__;s__	C2010-2015
MYXO_16	86.77	5.26	20.83	9219539	8759	6021	d__Bacteria;p__Myxococcota;c__Polyangia;o__Polyangiales;f__NIC37A-2;g__;s__	C2010-2015
MYXO_17	52.05	2.3	0	8576405	4787	3946	d__Bacteria;p__Myxococcota;c__Polyangia;o__Polyangiales;f__Polyangiaceae;g__;s__	C2010-2015
MYXO_18	88.42	3.78	0	8598930	18384	10589	d__Bacteria;p__Myxococcota;c__Polyangia;o__Polyangiales;f__Polyangiaceae;g__;s__	No-significant
MYXO_19	52.54	7.74	18.75	7174027	6409	5698	d__Bacteria;p__Myxococcota;c__Polyangia;o__Polyangiales;f__Sandaracinaceae;g__;s__	C2010-2015
MYXO_20	54.47	3.23	14.29	6018055	2930	2556	d__Bacteria;p__Myxococcota;c__Polyangia;o__Polyangiales;f__SG8-38;g__;s__	C2010-2015
MYXO_21	68.05	0	0	7000078	19970	7683	d__Bacteria;p__Myxococcota;c__Polyangia;o__Polyangiales;f__SG8-38;g__;s__	C2010-2015
MYXO_22	95.16	1.29	0	4144565	20678	10793	d__Bacteria;p__Myxococcota;c__Polyangia;o__Polyangiales;f__SG8-38;g__;s__	No-significant
MYXO_23	74.51	0	0	5882750	19033	10954	d__Bacteria;p__Myxococcota;c__Polyangia;o__Polyangiales;f__SG8-38;g__;s__	C2010-2015
MYXO_24	79.98	3.51	0	9275934	10949	5912	d__Bacteria;p__Myxococcota;c__UBA1671;o__;f__;g__;s__	C2010-2015
MYXO_25	51.5	2.17	0	4153667	2884	2459	d__Bacteria;p__Myxococcota;c__UBA4248;o__UBA4248;f__;g__;s__	C2007-2009
MYXO_26	62.44	0	0	3866263	3908	3388	d__Bacteria;p__Myxococcota;c__UBA4248;o__UBA7976;f__UBA1532;g__;s__	No-significant
MYXO_27	62.44	0.88	0	5909025	5410	3842	d__Bacteria;p__Myxococcota;c__UBA4248;o__UBA7976;f__UBA1532;g__;s__	No-significant
MYXO_28	51.84	3.55	0	4999892	2860	2739	d__Bacteria;p__Myxococcota;c__UBA4248;o__UBA7976;f__UBA1532;g__;s__	No-significant
MYXO_29	59.06	8.41	5.56	5604160	3667	3014	d__Bacteria;p__Myxococcota;c__UBA4248;o__UBA7976;f__UBA1532;g__;s__	C2010-2015
MYXO_30	84.3	0.68	100	2407835	11403	7643	d__Bacteria;p__Myxococcota;c__UBA727;o__UBA727;f__;g__;s__	No-significant
MYXO_31	51.72	4.31	0	6556756	3058	2376	d__Bacteria;p__Myxococcota;c__UBA796;o__UBA796;f__GCA-2862545;g__;s__	C2010-2015
MYXO_32	52.98	1.75	0	6771433	5842	4631	d__Bacteria;p__Myxococcota;c__UBA796;o__UBA796;f__GCA-2862545;g__;s__	No-significant
MYXO_33	91.04	4.19	12.5	6200212	9262	6904	d__Bacteria;p__Myxococcota;c__UBA9042;o__;f__;g__;s__	No-significant
MYXO_34	54.55	0	0	6847098	5307	4167	d__Bacteria;p__Myxococcota;c__UBA9042;o__oteobacteria-14;f__oteobacteria-14;g__;s__	No-significant
MYXO_35	76.83	3.87	0	4272831	5722	4550	d__Bacteria;p__Myxococcota;c__UBA9160;o__UBA9160;f__;g__;s__	No-significant
MYXO_36	90.25	3.62	10	6108068	47136	15044	d__Bacteria;p__Myxococcota;c__UBA9160;o__UBA9160;f__UBA4427;g__;s__	C2010-2015
NANO_01	68.46	0	0	746289	56333	23321	d__Archaea;p__Nanoarchaeota;c__Woesearchaeia;o__Pacearchaeales;f__GW2011-AR1;g__GW2011-AR1;s__	No-significant
NANO_02	50.61	0.47	0	596582	3108	2910	d__Archaea;p__Nanoarchaeota;c__Woesearchaeia;o__Pacearchaeales;f__UBA73;g__UBA73;s__	No-significant
NANO_03	76.64	0	0	2034116	4951	3942	d__Archaea;p__Nanoarchaeota;c__Woesearchaeia;o__UBA583;f__UBA583;g__UBA583;s__	No-significant
NANO_04	74.53	0.93	0	1030085	12030	7923	d__Archaea;p__Nanoarchaeota;c__Woesearchaeia;o__SM23-78;f__UBA525;g__;s__	No-significant
NANO_05	76.64	0	0	1287035	11188	7615	d__Archaea;p__Nanoarchaeota;c__Woesearchaeia;o__UBA583;f__UBA583;g__UBA431;s__GCA_002505525.1	No-significant
NANO_06	57.6	1.87	0	1467823	3496	3032	d__Archaea;p__Nanoarchaeota;c__Woesearchaeia;o__UBA583;f__UBA583;g__UBA431;s__	No-significant
NITRO_01	84.94	2.99	0	3372727	28146	13490	d__Bacteria;p__Nitrospinota;c__Nitrospinia;o__Nitrospinales;f__Nitrospinaceae;g__;s__	C2010-2015
NITRO_02	97.49	0	0	3687670	125987	47891	d__Bacteria;p__Nitrospirota;c__Nitrospiria;o__Nitrospirales;f__UBA8639;g__;s__	C2010-2015
NITRO_03	81.65	1.82	50	3024557	6220	4098	d__Bacteria;p__Nitrospirota;c__Nitrospiria;o__Nitrospirales;f__UBA8639;g__;s__	C2010-2015
NITRO_04	95.8	1.36	0	4080956	62158	17514	d__Bacteria;p__Nitrospirota;c__Nitrospiria;o__Nitrospirales;f__UBA8639;g__;s__	No-significant
NITRO_05	84.86	0	0	6325553	5886	3980	d__Bacteria;p__Nitrospirota;c__Nitrospiria;o__Nitrospirales;f__UBA8639;g__;s__	C2010-2015
NITRO_06	87	0	0	3062292	7236	4611	d__Bacteria;p__Nitrospirota;c__Nitrospiria;o__Nitrospirales;f__UBA8639;g__;s__	C2010-2015
NITRO_07	56.1	1.19	60	3671797	4992	4153	d__Bacteria;p__Nitrospirota;c__Nitrospiria;o__Nitrospirales;f__UBA8639;g__UBA8639;s__	C2010-2015
NITRO_08	80.85	2	33.33	4052312	16065	7914	d__Bacteria;p__Nitrospirota;c__Nitrospiria;o__Nitrospirales;f__UBA8639;g__UBA8639;s__	C2010-2015
NITRO_09	70.12	0.91	0	3862070	6287	4485	d__Bacteria;p__Nitrospirota;c__Nitrospiria;o__Nitrospirales;f__UBA8639;g__UBA8639;s__	C2010-2015
NITRO_10	51.37	3.64	66.67	3894666	3532	3300	d__Bacteria;p__Nitrospirota;c__Nitrospiria;o__Nitrospirales;f__UBA8639;g__UBA8639;s__UBA8639	C2010-2015
OLB16_01	57.83	1.91	0	5303331	2961	2434	d__Bacteria;p__OLB16;c__OLB16;o__OLB16;f__OLB16;g__;s__	No-significant
OLB16_02	73.3	1.17	0	5782822	4911	3650	d__Bacteria;p__OLB16;c__OLB16;o__OLB16;f__OLB16;g__;s__	No-significant
OLB16_03	61.39	0.1	0	5138787	3607	2933	d__Bacteria;p__OLB16;c__OLB16;o__OLB16;f__OLB16;g__;s__	No-significant
OLB16_04	59.32	1.12	0	5990158	2974	2551	d__Bacteria;p__OLB16;c__OLB16;o__OLB16;f__OLB16;g__;s__	No-significant
OLB16_05	82.9	1.1	0	5755722	9726	5790	d__Bacteria;p__OLB16;c__OLB16;o__OLB16;f__OLB16;g__;s__	No-significant
OLB16_06	51.82	0	0	4536006	3045	2412	d__Bacteria;p__OLB16;c__OLB16;o__OLB16;f__OLB16;g__;s__	No-significant
OLB16_07	55.88	0	0	4883605	2604	2359	d__Bacteria;p__OLB16;c__OLB16;o__OLB16;f__OLB16;g__;s__	No-significant
OMNI_01	77.17	1.17	0	2059635	7662	5521	d__Bacteria;p__Omnitrophota;c__koll11;o__UBA10015;f__kpj58rc;g__;s__	No-significant
OMNI_02	85.92	3.51	15.38	2453303	6105	4800	d__Bacteria;p__Omnitrophota;c__koll11;o__UBA10015;f__kpj58rc;g__;s__	No-significant
OMNI_03	72.13	1.17	0	2100165	4851	4015	d__Bacteria;p__Omnitrophota;c__koll11;o__UBA10015;f__kpj58rc;g__;s__	No-significant
OMNI_04	62.01	1.08	0	3017034	11865	6405	d__Bacteria;p__Omnitrophota;c__koll11;o__UBA10015;f__kpj58rc;g__;s__	No-significant
OMNI_05	63.71	0.1	100	1576665	2941	2518	d__Bacteria;p__Omnitrophota;c__koll11;o__UBA10015;f__kpj58rc;g__;s__	No-significant
OMNI_06	92.95	1.08	0	3345630	168026	101382	d__Bacteria;p__Omnitrophota;c__koll11;o__UBA10015;f__kpj58rc;g__;s__	C2010-2015
OMNI_07	57.7	0.54	0	1542558	3048	2605	d__Bacteria;p__Omnitrophota;c__UBA9649;o__2-02-FULL-51-18;f__;g__;s__	No-significant
PATE_01	59.33	0	0	812271	6413	5173	d__Bacteria;p__Patescibacteria;c__4484-211;o__4484-211;f__;g__;s__	No-significant
PATE_02	53.23	5.49	0	776445	3079	2649	d__Bacteria;p__Patescibacteria;c__4484-211;o__4484-211;f__;g__;s__	No-significant
PATE_03	66.43	1.69	0	990130	18265	11380	d__Bacteria;p__Patescibacteria;c__4484-211;o__4484-211;f__GCA-002791395;g__;s__	No-significant
PATE_04	66.83	0.11	0	957118	41867	21752	d__Bacteria;p__Patescibacteria;c__ABY1;o__Uhrbacterales;f__2-12-FULL-60-25;g__21-14-all-47-17;s__	No-significant
PATE_05	60.66	0.28	0	759130	9370	6488	d__Bacteria;p__Patescibacteria;c__ABY1;o__Uhrbacterales;f__2-12-FULL-60-25;g__21-14-all-47-17;s__	No-significant
PATE_06	67.93	0	0	917825	17944	12076	d__Bacteria;p__Patescibacteria;c__ABY1;o__Uhrbacterales;f__2-12-FULL-60-25;g__21-14-all-47-17;s__	No-significant
PATE_07	53.47	0.77	0	626244	2840	2535	d__Bacteria;p__Patescibacteria;c__Andersenbacteria;o__;f__;g__;s__	C2007-2009
PATE_08	71.29	0	0	790076	20199	14365	d__Bacteria;p__Patescibacteria;c__Berkelbacteria;o__;f__;g__;s__	No-significant
PATE_09	74.84	1.9	0	959929	14501	7933	d__Bacteria;p__Patescibacteria;c__Dojkabacteria;o__B142;f__;g__;s__	No-significant
PATE_10	58.07	1.72	0	938264	5531	4097	d__Bacteria;p__Patescibacteria;c__Dojkabacteria;o__B142;f__;g__;s__	No-significant
PATE_11	57.26	0	0	1330273	13067	7918	d__Bacteria;p__Patescibacteria;c__Dojkabacteria;o__B142;f__;g__;s__	No-significant
PATE_12	56.97	0	0	698018	3441	3048	d__Bacteria;p__Patescibacteria;c__Dojkabacteria;o__B142;f__;g__;s__	No-significant
PATE_13	68.03	0.16	0	1075527	8377	5909	d__Bacteria;p__Patescibacteria;c__Dojkabacteria;o__B142;f__;g__;s__	No-significant
PATE_14	64.07	2.25	0	1290019	7108	5243	d__Bacteria;p__Patescibacteria;c__Dojkabacteria;o__B142;f__OLB20;g__;s__	No-significant
PATE_15	71.48	1.12	100	1071549	20300	9830	d__Bacteria;p__Patescibacteria;c__Dojkabacteria;o__B142;f__OLB20;g__;s__	No-significant
PATE_16	54.15	0	0	655599	4249	3683	d__Bacteria;p__Patescibacteria;c__Dojkabacteria;o__SC72;f__;g__;s__	No-significant
PATE_17	78.29	1.72	0	1125450	56786	19744	d__Bacteria;p__Patescibacteria;c__Dojkabacteria;o__SC72;f__;g__;s__	No-significant
PATE_18	74.75	0	0	908374	38908	20644	d__Bacteria;p__Patescibacteria;c__Doudnabacteria;o__;f__;g__;s__	C2007-2009
PATE_19	72.65	0.47	0	932937	5907	4506	d__Bacteria;p__Patescibacteria;c__Gracilibacteria;o__BD1-5;f__UBA6164;g__;s__	No-significant
PATE_20	77.53	0.56	0	1227193	22589	15937	d__Bacteria;p__Patescibacteria;c__Gracilibacteria;o__Peregrinibacterales;f__UBA1369;g__;s__	No-significant
PATE_21	62.96	2.55	40	823254	6172	5081	d__Bacteria;p__Patescibacteria;c__Gracilibacteria;o__Peribacterales;f__Peribacteraceae;g__;s__	No-significant
PATE_22	75.55	1.72	0	1189089	90463	20501	d__Bacteria;p__Patescibacteria;c__Microgenomatia;o__Roizmanbacterales;f__GWC2-37-13;g__UBA1450;s__	No-significant
PATE_23	53.04	0	0	715918	10611	7457	d__Bacteria;p__Patescibacteria;c__Microgenomatia;o__UBA1400;f__Pacebacteraceae;g__;s__	No-significant
PATE_24	64.03	0	0	1026457	13268	8345	d__Bacteria;p__Patescibacteria;c__Microgenomatia;o__UBA1400;f__Pacebacteraceae;g__;s__	No-significant
PATE_25	57.78	1.72	0	822577	7165	5341	d__Bacteria;p__Patescibacteria;c__Microgenomatia;o__UBA1400;f__Pacebacteraceae;g__CG1-02-43-31;s__	No-significant
PATE_26	70.7	0.99	0	1016621	14264	11171	d__Bacteria;p__Patescibacteria;c__Paceibacteria;o__Moranbacterales;f__GCA-2747515;g__;s__	No-significant
PATE_27	73.96	5.17	33.33	639106	8116	6086	d__Bacteria;p__Patescibacteria;c__Paceibacteria;o__UBA9983;f__Kaiserbacteraceae;g__;s__	No-significant
PATE_28	63.22	0.85	0	668765	26221	19107	d__Bacteria;p__Patescibacteria;c__Paceibacteria;o__UBA9983;f__Kaiserbacteraceae;g__1-14-0-10-47-16;s__	No-significant
PATE_29	67.59	1.12	0	671341	8932	6393	d__Bacteria;p__Patescibacteria;c__Paceibacteria;o__UBA9983;f__Kaiserbacteraceae;g__OLB19;s__	No-significant
PATE_30	57.34	5.33	60	1715956	12357	4650	d__Bacteria;p__Patescibacteria;c__Paceibacteria;o__UBA9983;f__Kaiserbacteraceae;g__OLB19;s__	No-significant
PATE_31	50.47	0	0	622522	5026	4323	d__Bacteria;p__Patescibacteria;c__Paceibacteria;o__UBA9983;f__Kaiserbacteraceae;g__OLB19;s__	No-significant
PATE_32	76.12	2.25	0	883373	19378	13590	d__Bacteria;p__Patescibacteria;c__Paceibacteria;o__UBA9983;f__Kaiserbacteraceae;g__OLB19;s__	C2010-2015
PATE_33	60.76	1.35	0	869459	3888	2967	d__Bacteria;p__Patescibacteria;c__Paceibacteria;o__UBA9983;f__Kaiserbacteraceae;g__OLB19;s__	No-significant
PATE_34	64.07	0.85	0	872079	32480	19379	d__Bacteria;p__Patescibacteria;c__Paceibacteria;o__UBA9983;f__Kaiserbacteraceae;g__OLB19;s__	C2010-2015
PATE_35	76.78	0.16	0	820769	20129	9888	d__Bacteria;p__Patescibacteria;c__Paceibacteria;o__UBA9983;f__Kaiserbacteraceae;g__OLB19;s__	No-significant
PATE_36	71.98	2.25	0	915028	19404	8243	d__Bacteria;p__Patescibacteria;c__Paceibacteria;o__UBA9983;f__Kaiserbacteraceae;g__OLB19;s__	C2010-2015
PATE_37	58.44	0.85	0	946710	17314	11406	d__Bacteria;p__Patescibacteria;c__Paceibacteria;o__UBA9983;f__Kaiserbacteraceae;g__OLB19;s__	No-significant
PATE_38	58.27	0	0	969763	6445	5077	d__Bacteria;p__Patescibacteria;c__Paceibacteria;o__UBA9983;f__Kaiserbacteraceae;g__OLB19;s__	No-significant
PATE_39	68.36	1.12	0	808305	33664	12629	d__Bacteria;p__Patescibacteria;c__Paceibacteria;o__UBA9983;f__Kaiserbacteraceae;g__OLB19;s__	No-significant
PATE_40	54.06	0.85	100	1038947	15542	10389	d__Bacteria;p__Patescibacteria;c__Paceibacteria;o__UBA9983;f__Kaiserbacteraceae;g__OLB19;s__	No-significant
PATE_41	82.03	0	0	583912	17689	9731	d__Bacteria;p__Patescibacteria;c__Paceibacteria;o__UBA9983;f__Nomurabacteraceae;g__;s__	No-significant
PATE_42	63.55	0.85	0	611469	30138	13588	d__Bacteria;p__Patescibacteria;c__Paceibacteria;o__UBA9983;f__Nomurabacteraceae;g__UBA4124;s__	No-significant
PATE_43	78.11	2.19	25	720100	39083	18464	d__Bacteria;p__Patescibacteria;c__Paceibacteria;o__UBA9983;f__UBA1006;g__UBA1006;s__	C2010-2015
PATE_44	77.4	3.45	0	605987	10231	7214	d__Bacteria;p__Patescibacteria;c__Paceibacteria;o__UBA9983;f__UBA1006;g__UBA1006;s__	No-significant
PATE_45	61.73	0.11	0	567973	15895	12084	d__Bacteria;p__Patescibacteria;c__Paceibacteria;o__UBA9983;f__UBA1006;g__UBA1006;s__	No-significant
PATE_46	64.25	1.28	50	645154	6175	4511	d__Bacteria;p__Patescibacteria;c__Saccharimonadia;o__;f__;g__;s__	No-significant
PATE_47	70.82	4.87	83.33	999857	15618	6943	d__Bacteria;p__Patescibacteria;c__Saccharimonadia;o__Saccharimonadales;f__;g__;s__	C2007-2009
PATE_48	74.37	0	0	783165	42634	18646	d__Bacteria;p__Patescibacteria;c__Saccharimonadia;o__Saccharimonadales;f__;g__;s__	C2007-2009
PATE_49	53.5	0	0	665468	5458	4466	d__Bacteria;p__Patescibacteria;c__Saccharimonadia;o__Saccharimonadales;f__;g__;s__	No-significant
PATE_50	60.68	0.09	0	832393	16177	11098	d__Bacteria;p__Patescibacteria;c__Saccharimonadia;o__Saccharimonadales;f__;g__;s__	No-significant
PATE_51	66.98	0	0	833323	36895	14367	d__Bacteria;p__Patescibacteria;c__Saccharimonadia;o__Saccharimonadales;f__;g__;s__	No-significant
PATE_52	78.09	0.1	0	841182	32789	15577	d__Bacteria;p__Patescibacteria;c__Saccharimonadia;o__Saccharimonadales;f__2-12-FULL-41-12;g__;s__	No-significant
PATE_53	68.22	0	0	795289	11917	8115	d__Bacteria;p__Patescibacteria;c__Saccharimonadia;o__Saccharimonadales;f__2-12-FULL-41-12;g__;s__	No-significant
PATE_54	70.69	0	0	996900	19824	8981	d__Bacteria;p__Patescibacteria;c__Saccharimonadia;o__Saccharimonadales;f__2-12-FULL-41-12;g__;s__	C2010-2015
PATE_55	65.74	1.39	0	810707	24457	7795	d__Bacteria;p__Patescibacteria;c__Saccharimonadia;o__Saccharimonadales;f__2-12-FULL-41-12;g__;s__	No-significant
PATE_56	67.38	0.55	0	815957	48651	11825	d__Bacteria;p__Patescibacteria;c__Saccharimonadia;o__Saccharimonadales;f__Saccharimonadaceae;g__;s__	No-significant
PATE_57	59.41	2.59	0	525947	5729	4495	d__Bacteria;p__Patescibacteria;c__Saccharimonadia;o__Saccharimonadales;f__Saccharimonadaceae;g__;s__	No-significant
PATE_58	52.36	1.71	50	474038	5781	4886	d__Bacteria;p__Patescibacteria;c__Saccharimonadia;o__Saccharimonadales;f__Saccharimonadaceae;g__;s__	No-significant
PATE_59	67.13	0	0	741104	10631	7126	d__Bacteria;p__Patescibacteria;c__Saccharimonadia;o__Saccharimonadales;f__Saccharimonadaceae;g__;s__	No-significant
PATE_60	71.34	1.72	100	786894	36954	16059	d__Bacteria;p__Patescibacteria;c__Saccharimonadia;o__Saccharimonadales;f__Saccharimonadaceae;g__Saccharimonas;s__	No-significant
PATE_61	55.98	8.78	5.56	1313609	4712	3203	d__Bacteria;p__Patescibacteria;c__Saccharimonadia;o__Saccharimonadales;f__Saccharimonadaceae;g__Saccharimonas;s__	No-significant
PATE_62	65.74	2.78	0	919279	72071	31699	d__Bacteria;p__Patescibacteria;c__Saccharimonadia;o__Saccharimonadales;f__Saccharimonadaceae;g__Saccharimonas;s__	No-significant
PATE_63	58.67	0	0	703150	5804	4783	d__Bacteria;p__Patescibacteria;c__Saccharimonadia;o__Saccharimonadales;f__Saccharimonadaceae;g__UBA2112;s__	No-significant
PATE_64	50.72	5.56	33.33	864634	3490	2844	d__Bacteria;p__Patescibacteria;c__Saccharimonadia;o__Saccharimonadales;f__UBA10212;g__;s__	No-significant
PATE_65	62.31	0	0	708318	14162	7870	d__Bacteria;p__Patescibacteria;c__Saccharimonadia;o__Saccharimonadales;f__UBA10212;g__;s__	No-significant
PATE_66	67.59	0	0	910443	36329	14451	d__Bacteria;p__Patescibacteria;c__Saccharimonadia;o__Saccharimonadales;f__UBA4665;g__;s__	C2007-2009
PATE_67	73.69	1.36	14.29	1225132	4209	3215	d__Bacteria;p__Patescibacteria;c__Saccharimonadia;o__Saccharimonadales;f__UBA4665;g__;s__	No-significant
PATE_68	53.25	0.06	100	735321	4004	3038	d__Bacteria;p__Patescibacteria;c__Saccharimonadia;o__Saccharimonadales;f__UBA4665;g__;s__	C2007-2009
PATE_69	51.35	5.13	16.67	756323	5600	4528	d__Bacteria;p__Patescibacteria;c__Saccharimonadia;o__Saccharimonadales;f__UBA4665;g__;s__	No-significant
PATE_70	66.5	0.09	0	819636	13127	5772	d__Bacteria;p__Patescibacteria;c__Saccharimonadia;o__Saccharimonadales;f__UBA4665;g__;s__	No-significant
PATE_71	74.92	0.4	0	1045253	18845	10452	d__Bacteria;p__Patescibacteria;c__Saccharimonadia;o__Saccharimonadales;f__UBA4665;g__;s__	No-significant
PATE_72	63.43	0	0	915796	19155	12210	d__Bacteria;p__Patescibacteria;c__Saccharimonadia;o__Saccharimonadales;f__UBA4665;g__;s__	No-significant
PATE_73	64.81	0	0	980490	129722	21315	d__Bacteria;p__Patescibacteria;c__Saccharimonadia;o__Saccharimonadales;f__UBA4665;g__GCA-2746885;s__	No-significant
PATE_74	57.69	4.17	20	1004326	2778	2425	d__Bacteria;p__Patescibacteria;c__Saccharimonadia;o__Saccharimonadales;f__UBA4665;g__GCA-2746885;s__	No-significant
PATE_75	81.42	4.55	6.67	1396643	18914	5723	d__Bacteria;p__Patescibacteria;c__Saccharimonadia;o__Saccharimonadales;f__UBA4665;g__UBA6224;s__	No-significant
PATE_76	57.14	0	0	719658	6648	5451	d__Bacteria;p__Patescibacteria;c__Saccharimonadia;o__Saccharimonadales;f__UBA7683;g__;s__	No-significant
PATE_77	62.41	1.1	0	1001282	5664	4137	d__Bacteria;p__Patescibacteria;c__Saccharimonadia;o__Saccharimonadales;f__UBA7683;g__;s__	No-significant
PATE_78	59.02	0.43	0	790428	16860	10133	d__Bacteria;p__Patescibacteria;c__Saccharimonadia;o__Saccharimonadales;f__UBA7683;g__UBA7683;s__	No-significant
PATE_79	66.6	1.19	0	821971	6963	5516	d__Bacteria;p__Patescibacteria;c__WWE3;o__UBA101185;f__;g__;s__	No-significant
PATE_80	67.19	1.12	0	786840	55239	23843	d__Bacteria;p__Patescibacteria;c__WWE3;o__UBA101185;f__UBA10185;g__;s__	No-significant
PLAN_01	86.31	8.16	4.17	4735187	15076	6641	d__Bacteria;p__Planctomycetota;c__;o__;f__;g__;s__	No-significant
PLAN_02	81.97	1.24	0	4705552	4454	3828	d__Bacteria;p__Planctomycetota;c__GCA-002687715;o__GCA-002687715;f__;g__;s__	No-significant
PLAN_03	77.27	2.38	50	3111233	14702	6298	d__Bacteria;p__Planctomycetota;c__Phycisphaerae;o__Phycisphaerales;f__SM1A02;g__;s__	No-significant
PLAN_04	85.07	1.14	0	2567838	13947	9726	d__Bacteria;p__Planctomycetota;c__Phycisphaerae;o__Phycisphaerales;f__SM1A02;g__;s__	No-significant
PLAN_05	51.57	1.14	100	3236703	3945	3480	d__Bacteria;p__Planctomycetota;c__Phycisphaerae;o__Phycisphaerales;f__SM1A02;g__;s__	No-significant
PLAN_06	52.51	2.27	50	2618769	4628	3973	d__Bacteria;p__Planctomycetota;c__Phycisphaerae;o__Phycisphaerales;f__SM1A02;g__;s__	C2010-2015
PLAN_07	58.76	0.57	0	2408936	2668	2411	d__Bacteria;p__Planctomycetota;c__Phycisphaerae;o__Phycisphaerales;f__SM1A02;g__;s__	No-significant
PLAN_08	78.27	1.7	33.33	3979096	10261	7479	d__Bacteria;p__Planctomycetota;c__Phycisphaerae;o__Phycisphaerales;f__SM1A02;g__;s__	C2010-2015
PLAN_09	96.59	1.24	0	3076142	48918	24807	d__Bacteria;p__Planctomycetota;c__Phycisphaerae;o__Phycisphaerales;f__SM1A02;g__;s__	C2010-2015
PLAN_10	61.68	0.57	0	2933647	6610	5248	d__Bacteria;p__Planctomycetota;c__Phycisphaerae;o__Phycisphaerales;f__SM1A02;g__;s__	C2010-2015
PLAN_11	97.73	0	0	3524469	409937	95255	d__Bacteria;p__Planctomycetota;c__Phycisphaerae;o__Phycisphaerales;f__SM1A02;g__;s__	C2010-2015
PLAN_12	93.08	6.16	38.46	3469882	33994	10546	d__Bacteria;p__Planctomycetota;c__Phycisphaerae;o__Phycisphaerales;f__SM1A02;g__;s__	No-significant
PLAN_13	52.67	5.51	0	2957093	1839	1781	d__Bacteria;p__Planctomycetota;c__Phycisphaerae;o__Phycisphaerales;f__SM1A02;g__;s__	No-significant
PLAN_14	96.28	0.57	0	3356530	48648	25237	d__Bacteria;p__Planctomycetota;c__Phycisphaerae;o__Phycisphaerales;f__SM1A02;g__GCA-2732755;s__	No-significant
PLAN_15	96.02	2.44	0	3453681	97079	16847	d__Bacteria;p__Planctomycetota;c__Phycisphaerae;o__Phycisphaerales;f__SM1A02;g__UBA1924;s__	No-significant
PLAN_16	86.36	0.64	0	3525141	13359	7747	d__Bacteria;p__Planctomycetota;c__Phycisphaerae;o__UBA1845;f__;g__;s__	No-significant
PLAN_17	90.74	3.51	20	5439539	19136	12223	d__Bacteria;p__Planctomycetota;c__Phycisphaerae;o__UBA1845;f__UBA1845;g__UBA1845;s__GCA_002338715.1	No-significant
PLAN_18	56.21	1.08	0	3604930	3312	2907	d__Bacteria;p__Planctomycetota;c__Phycisphaerae;o__UBA1845;f__UTPLA1;g__;s__	No-significant
PLAN_19	71.13	4.79	0	4342338	2429	2178	d__Bacteria;p__Planctomycetota;c__Planctomycetes;o__Pirellulales;f__;g__;s__	No-significant
PLAN_20	61.44	1.49	0	4983056	9677	7008	d__Bacteria;p__Planctomycetota;c__Planctomycetes;o__Pirellulales;f__Ga0077529;g__;s__	No-significant
PLAN_21	50.78	0	0	3937319	3365	3095	d__Bacteria;p__Planctomycetota;c__Planctomycetes;o__Pirellulales;f__Ga0077529;g__Ga0077529;s__	No-significant
PLAN_22	85.47	1.35	25	5859182	15223	10333	d__Bacteria;p__Planctomycetota;c__Planctomycetes;o__Pirellulales;f__Ga0077529;g__GCA-2702655;s__	C2007-2009
PLAN_23	51.75	1.81	0	5181747	3294	3066	d__Bacteria;p__Planctomycetota;c__Planctomycetes;o__Pirellulales;f__Ga0077529;g__GCA-2702655;s__	No-significant
PLAN_24	95.33	0.31	0	5626805	29723	8423	d__Bacteria;p__Planctomycetota;c__Planctomycetes;o__Pirellulales;f__Ga0077529;g__UBA11888;s__	No-significant
PLAN_25	54.09	2.31	22.22	5929387	5843	4639	d__Bacteria;p__Planctomycetota;c__Planctomycetes;o__Pirellulales;f__Pirellulaceae;g__;s__	No-significant
PLAN_26	94.93	0.28	0	7902545	30215	14966	d__Bacteria;p__Planctomycetota;c__Planctomycetes;o__Pirellulales;f__Pirellulaceae;g__;s__	No-significant
PLAN_27	82.12	1.15	0	6826147	9335	5998	d__Bacteria;p__Planctomycetota;c__Planctomycetes;o__Pirellulales;f__Pirellulaceae;g__;s__	C2007-2009
PLAN_28	68.87	0	0	5253958	2538	2335	d__Bacteria;p__Planctomycetota;c__Planctomycetes;o__Pirellulales;f__Pirellulaceae;g__;s__	C2010-2015
PLAN_29	59.67	1.18	50	5035365	2528	2283	d__Bacteria;p__Planctomycetota;c__Planctomycetes;o__Pirellulales;f__Pirellulaceae;g__;s__	C2010-2015
PLAN_30	84.99	1.15	0	9184141	9148	7191	d__Bacteria;p__Planctomycetota;c__Planctomycetes;o__Pirellulales;f__Pirellulaceae;g__;s__	C2010-2015
PLAN_31	77.35	3.53	37.5	7551226	7140	5610	d__Bacteria;p__Planctomycetota;c__Planctomycetes;o__Pirellulales;f__Pirellulaceae;g__;s__	No-significant
PLAN_32	58.68	3.77	0	4765203	2539	2297	d__Bacteria;p__Planctomycetota;c__Planctomycetes;o__Pirellulales;f__Pirellulaceae;g__;s__	C2010-2015
PLAN_33	94.64	2.35	50	9565269	24572	12278	d__Bacteria;p__Planctomycetota;c__Planctomycetes;o__Pirellulales;f__Pirellulaceae;g__;s__	C2010-2015
PLAN_34	63.41	5.6	14.29	4355285	2596	2289	d__Bacteria;p__Planctomycetota;c__Planctomycetes;o__Pirellulales;f__Pirellulaceae;g__;s__	No-significant
PLAN_35	77.68	3.67	0	5777771	3780	2964	d__Bacteria;p__Planctomycetota;c__Planctomycetes;o__Pirellulales;f__Pirellulaceae;g__;s__	C2010-2015
PLAN_36	64.53	2.35	0	5132018	3724	2968	d__Bacteria;p__Planctomycetota;c__Planctomycetes;o__Pirellulales;f__Pirellulaceae;g__;s__	C2010-2015
PLAN_37	55.24	0	0	3978868	4610	3650	d__Bacteria;p__Planctomycetota;c__Planctomycetes;o__Pirellulales;f__Pirellulaceae;g__;s__	C2010-2015
PLAN_38	75.96	1.4	9.09	6853981	6168	4294	d__Bacteria;p__Planctomycetota;c__Planctomycetes;o__Pirellulales;f__Pirellulaceae;g__GCA-2723275;s__	C2007-2009
PLAN_39	76.48	0.2	33.33	8629792	6029	3973	d__Bacteria;p__Planctomycetota;c__Planctomycetes;o__Pirellulales;f__Pirellulaceae;g__GCA-2723275;s__	C2007-2009
PLAN_40	93.17	3.58	40	8411689	22223	10701	d__Bacteria;p__Planctomycetota;c__Planctomycetes;o__Pirellulales;f__Pirellulaceae;g__GCA-2726245;s__	No-significant
PLAN_41	97.63	1.34	0	9463834	122699	32410	d__Bacteria;p__Planctomycetota;c__Planctomycetes;o__Pirellulales;f__Pirellulaceae;g__GCA-2726245;s__	C2010-2015
PLAN_42	72.39	1.18	0	8522378	8833	7020	d__Bacteria;p__Planctomycetota;c__Planctomycetes;o__Pirellulales;f__Pirellulaceae;g__TMED11;s__	No-significant
PLAN_43	62.5	0	0	4107530	4497	3369	d__Bacteria;p__Planctomycetota;c__Planctomycetes;o__Pirellulales;f__Pirellulaceae;g__UBA11363;s__	C2007-2009
PLAN_44	62.21	4.71	0	5131315	3976	3098	d__Bacteria;p__Planctomycetota;c__Planctomycetes;o__Pirellulales;f__Pirellulaceae;g__UBA11363;s__	No-significant
PLAN_45	94.49	0	0	8425720	14427	9198	d__Bacteria;p__Planctomycetota;c__Planctomycetes;o__Pirellulales;f__Pirellulaceae;g__UBA11363;s__	C2007-2009
PLAN_46	87.58	1.57	0	5964622	13871	6879	d__Bacteria;p__Planctomycetota;c__Planctomycetes;o__Pirellulales;f__Pirellulaceae;g__UBA11682;s__	C2007-2009
PLAN_47	88.44	0	0	5286515	12025	8638	d__Bacteria;p__Planctomycetota;c__Planctomycetes;o__Pirellulales;f__Thermoguttaceae;g__;s__	C2010-2015
PLAN_48	62.6	2.78	0	2715049	2434	2241	d__Bacteria;p__Planctomycetota;c__Planctomycetes;o__Planctomycetales;f__Planctomycetaceae;g__;s__	C2007-2009
PLAN_49	90.77	1.11	0	6423157	8072	5361	d__Bacteria;p__Planctomycetota;c__Planctomycetes;o__Planctomycetales;f__Planctomycetaceae;g__;s__	No-significant
PLAN_50	91.16	0.56	0	5807521	33956	10957	d__Bacteria;p__Planctomycetota;c__Planctomycetes;o__Planctomycetales;f__Planctomycetaceae;g__;s__	C2007-2009
PLAN_51	93.62	2.22	0	6908662	43683	22725	d__Bacteria;p__Planctomycetota;c__Planctomycetes;o__Planctomycetales;f__Planctomycetaceae;g__;s__	No-significant
PLAN_52	83.42	0.44	0	6294944	11134	6746	d__Bacteria;p__Planctomycetota;c__Planctomycetes;o__Planctomycetales;f__Planctomycetaceae;g__;s__	C2007-2009
PLAN_53	67.77	5.67	7.69	5157319	4026	3160	d__Bacteria;p__Planctomycetota;c__Planctomycetes;o__Planctomycetales;f__Planctomycetaceae;g__;s__	C2007-2009
PLAN_54	75.64	2.87	33.33	5342415	4723	3590	d__Bacteria;p__Planctomycetota;c__Planctomycetes;o__Planctomycetales;f__Planctomycetaceae;g__;s__	C2007-2009
PLAN_55	55.23	0.07	0	4081597	7934	4841	d__Bacteria;p__Planctomycetota;c__Planctomycetes;o__Planctomycetales;f__Planctomycetaceae;g__;s__	C2007-2009
PLAN_56	80.11	0	0	4750611	9464	6598	d__Bacteria;p__Planctomycetota;c__Planctomycetes;o__Planctomycetales;f__Planctomycetaceae;g__;s__	C2007-2009
PLAN_57	52.59	3.33	0	5785799	2097	2009	d__Bacteria;p__Planctomycetota;c__Planctomycetes;o__Planctomycetales;f__Planctomycetaceae;g__;s__	No-significant
PLAN_58	89.26	1.23	50	6847168	14798	8645	d__Bacteria;p__Planctomycetota;c__Planctomycetes;o__Planctomycetales;f__Planctomycetaceae;g__;s__	C2007-2009
PLAN_59	66.64	0.13	0	5219624	4719	3650	d__Bacteria;p__Planctomycetota;c__Planctomycetes;o__Planctomycetales;f__Planctomycetaceae;g__;s__	C2010-2015
PLAN_60	91.4	3.67	14.29	6848614	48126	16001	d__Bacteria;p__Planctomycetota;c__Planctomycetes;o__Planctomycetales;f__Planctomycetaceae;g__;s__	C2007-2009
PLAN_61	57.91	1.15	0	4649655	4046	3237	d__Bacteria;p__Planctomycetota;c__Planctomycetes;o__Planctomycetales;f__Planctomycetaceae;g__;s__	No-significant
PLAN_62	63.53	5.62	25	7538050	5617	3907	d__Bacteria;p__Planctomycetota;c__Planctomycetes;o__Planctomycetales;f__Planctomycetaceae;g__;s__	C2010-2015
PLAN_63	55.93	1.11	0	4501862	3695	2973	d__Bacteria;p__Planctomycetota;c__Planctomycetes;o__Planctomycetales;f__Planctomycetaceae;g__;s__	No-significant
PLAN_64	52.84	2.87	0	5111324	3023	2680	d__Bacteria;p__Planctomycetota;c__Planctomycetes;o__Planctomycetales;f__Planctomycetaceae;g__;s__	C2010-2015
PLAN_65	65.2	0	0	6242706	3947	3542	d__Bacteria;p__Planctomycetota;c__Planctomycetes;o__Planctomycetales;f__Planctomycetaceae;g__;s__	C2010-2015
PLAN_66	69.86	3.89	0	4825646	2991	2510	d__Bacteria;p__Planctomycetota;c__Planctomycetes;o__Planctomycetales;f__Planctomycetaceae;g__;s__	C2010-2015
PLAN_67	94.66	1.12	0	6359147	23487	13854	d__Bacteria;p__Planctomycetota;c__Planctomycetes;o__Planctomycetales;f__Planctomycetaceae;g__;s__	No-significant
PLAN_68	66.54	2.22	50	4724283	2198	2051	d__Bacteria;p__Planctomycetota;c__Planctomycetes;o__Planctomycetales;f__Planctomycetaceae;g__Gimesia;s__	No-significant
PLAN_69	71.81	0.13	0	5119969	6828	5019	d__Bacteria;p__Planctomycetota;c__Planctomycetes;o__Planctomycetales;f__Planctomycetaceae;g__Gimesia;s__	No-significant
PLAN_70	82.11	1.11	0	6123726	7962	6135	d__Bacteria;p__Planctomycetota;c__Planctomycetes;o__Planctomycetales;f__Planctomycetaceae;g__Planctomicrobium;s__	C2007-2009
PLAN_71	94.51	1.11	0	5257764	254916	42062	d__Bacteria;p__Planctomycetota;c__Planctomycetes;o__Planctomycetales;f__Planctomycetaceae;g__Rubinisphaera;s__	C2007-2009
PLAN_72	73.76	1.23	50	6964330	6905	5531	d__Bacteria;p__Planctomycetota;c__Planctomycetes;o__Planctomycetales;f__Planctomycetaceae;g__UBA10327;s__	C2007-2009
PLAN_73	75.93	1.11	0	4946174	6836	4558	d__Bacteria;p__Planctomycetota;c__Planctomycetes;o__Planctomycetales;f__Planctomycetaceae;g__UBA9033;s__	C2007-2009
PLAN_74	51.62	5.57	11.11	3107547	2403	2077	d__Bacteria;p__Planctomycetota;c__UBA1135;o__UBA1135;f__GCA-002686595;g__;s__	No-significant
PLAN_75	94.53	6.4	5.88	4334418	11880	7823	d__Bacteria;p__Planctomycetota;c__UBA1135;o__UBA1135;f__GCA-002686595;g__;s__	C2010-2015
PLAN_76	77	1.7	0	6035757	20594	9505	d__Bacteria;p__Planctomycetota;c__UBA1135;o__UBA2386;f__GCA-002748355;g__;s__	C2010-2015
PLAN_77	53.68	1.75	0	5087592	6773	3854	d__Bacteria;p__Planctomycetota;c__UBA1135;o__UBA2386;f__UBA2386;g__;s__	C2010-2015
PLAN_78	53.22	3.23	0	5164668	5496	4627	d__Bacteria;p__Planctomycetota;c__UBA1135;o__UBA2386;f__UBA2386;g__;s__	C2010-2015
PLAN_79	72.84	2.27	0	4083409	6841	5316	d__Bacteria;p__Planctomycetota;c__UBA1135;o__UBA2386;f__UBA2386;g__;s__	C2010-2015
PLAN_80	72.44	2.84	0	6249159	8588	6181	d__Bacteria;p__Planctomycetota;c__UBA1135;o__UBA2386;f__UBA2386;g__;s__	C2010-2015
PLAN_81	95.45	3.66	25	7773610	10977	7860	d__Bacteria;p__Planctomycetota;c__UBA1135;o__UBA2386;f__UBA2386;g__;s__	No-significant
PLAN_82	60.18	0.54	0	5149535	5604	4234	d__Bacteria;p__Planctomycetota;c__UBA8108;o__UBA1146;f__;g__;s__	No-significant
PLAN_83	59.37	2.25	33.33	2569866	2600	2410	d__Bacteria;p__Planctomycetota;c__UBA8742;o__UBA2392;f__;g__;s__	No-significant
PLAN_84	88.57	3.62	0	4143079	24371	12114	d__Bacteria;p__Planctomycetota;c__UBA8742;o__UBA2392;f__UBA2392;g__;s__	No-significant
PLAN_85	55.94	2.69	33.33	2906750	2886	2563	d__Bacteria;p__Planctomycetota;c__UBA8742;o__UBA2392;f__UBA2392;g__;s__	No-significant
PLAN_86	69.25	3.41	0	2874967	9302	5977	d__Bacteria;p__Planctomycetota;c__UBA8742;o__UBA2392;f__UBA2392;g__;s__	No-significant
PLAN_87	90.55	4.3	0	4241266	104941	25861	d__Bacteria;p__Planctomycetota;c__UBA8742;o__UBA2392;f__UBA2392;g__;s__	C2010-2015
PLAN_88	83.84	4.3	0	4098702	14512	9996	d__Bacteria;p__Planctomycetota;c__UBA8742;o__UBA2392;f__UBA2392;g__;s__	C2010-2015
PLAN_89	93.01	6.63	0	7462480	11571	7725	d__Bacteria;p__Planctomycetota;c__UBA8742;o__UBA8742;f__UBA8742;g__;s__	C2010-2015
PROT_01	69.83	4.31	100	3543943	5079	4179	d__Bacteria;p__Proteobacteria;c__Alphaproteobacteria;o__Azospirillales;f__Inquilinaceae;g__;s__	No-significant
PROT_02	84.6	1.46	40	3820591	11439	8415	d__Bacteria;p__Proteobacteria;c__Alphaproteobacteria;o__Azospirillales;f__Inquilinaceae;g__;s__	No-significant
PROT_03	73.91	4.82	0	4330719	12748	5077	d__Bacteria;p__Proteobacteria;c__Alphaproteobacteria;o__bin95;f__bin95;g__;s__	No-significant
PROT_04	51.6	3.59	23.53	2657783	3898	3501	d__Bacteria;p__Proteobacteria;c__Alphaproteobacteria;o__Caulobacterales;f__Hyphomonadaceae;g__Hyphomonas;s__	No-significant
PROT_05	79.48	2.74	47.37	3370283	10355	6892	d__Bacteria;p__Proteobacteria;c__Alphaproteobacteria;o__Caulobacterales;f__Hyphomonadaceae;g__Hyphomonas;s__	No-significant
PROT_06	62.93	1.72	100	2376070	8094	6353	d__Bacteria;p__Proteobacteria;c__Alphaproteobacteria;o__Caulobacterales;f__Hyphomonadaceae;g__Hyphomonas;s__	C2010-2015
PROT_07	85.97	2.38	20	3370792	20966	12038	d__Bacteria;p__Proteobacteria;c__Alphaproteobacteria;o__Caulobacterales;f__Hyphomonadaceae;g__Hyphomonas;s__Hyphomonas jannaschiana	No-significant
PROT_08	54.02	0	0	1771155	3189	3058	d__Bacteria;p__Proteobacteria;c__Alphaproteobacteria;o__Caulobacterales;f__Hyphomonadaceae;g__SWB02;s__	No-significant
PROT_09	66.85	0.6	100	2702403	5033	4242	d__Bacteria;p__Proteobacteria;c__Alphaproteobacteria;o__Caulobacterales;f__Parvularculaceae;g__;s__	No-significant
PROT_10	54.02	2.56	41.67	2924432	2915	2556	d__Bacteria;p__Proteobacteria;c__Alphaproteobacteria;o__Caulobacterales;f__Parvularculaceae;g__Amphiplicatus;s__	C2010-2015
PROT_100	75.36	1.87	30	2740500	10648	7763	d__Bacteria;p__Proteobacteria;c__Alphaproteobacteria;o__Rhodobacterales;f__Rhodobacteraceae;g__SK021;s__	C2010-2015
PROT_101	94.34	1.2	0	4018616	85344	36868	d__Bacteria;p__Proteobacteria;c__Alphaproteobacteria;o__Rhodobacterales;f__Rhodobacteraceae;g__SK021;s__	No-significant
PROT_102	99.7	0.81	85.71	3336071	445898	166803	d__Bacteria;p__Proteobacteria;c__Alphaproteobacteria;o__Rhodobacterales;f__Rhodobacteraceae;g__UBA5972;s__	No-significant
PROT_103	61.44	1.01	0	3316987	8801	6378	d__Bacteria;p__Proteobacteria;c__Alphaproteobacteria;o__Rhodobacterales;f__Rhodobacteraceae;g__UBA6273;s__	C2007-2009
PROT_104	69.04	1.37	50	3389751	6614	4849	d__Bacteria;p__Proteobacteria;c__Alphaproteobacteria;o__Rhodobacterales;f__Rhodobacteraceae;g__UBA6273;s__	C2007-2009
PROT_105	66.14	0.91	40	3322216	7726	5455	d__Bacteria;p__Proteobacteria;c__Alphaproteobacteria;o__Rhodobacterales;f__Rhodobacteraceae;g__UBA6273;s__	C2007-2009
PROT_106	89.57	0.81	25	3503745	42009	17876	d__Bacteria;p__Proteobacteria;c__Alphaproteobacteria;o__Rhodobacterales;f__Rhodobacteraceae;g__UBA6273;s__	No-significant
PROT_107	60.53	0.98	16.67	3238878	6328	5100	d__Bacteria;p__Proteobacteria;c__Alphaproteobacteria;o__Rhodobacterales;f__Rhodobacteraceae;g__UBA6273;s__	C2007-2009
PROT_108	50.16	0.3	0	2703779	5201	4339	d__Bacteria;p__Proteobacteria;c__Alphaproteobacteria;o__Rhodobacterales;f__Rhodobacteraceae;g__UBA6273;s__	C2007-2009
PROT_109	74.61	3.06	28.57	3200278	8744	6214	d__Bacteria;p__Proteobacteria;c__Alphaproteobacteria;o__Rhodobacterales;f__Rhodobacteraceae;g__UBA6273;s__	No-significant
PROT_11	97.31	0.03	0	2994993	136137	42785	d__Bacteria;p__Proteobacteria;c__Alphaproteobacteria;o__Caulobacterales;f__Parvularculaceae;g__CV81;s__	No-significant
PROT_110	61.63	1.14	40	3219020	5917	4761	d__Bacteria;p__Proteobacteria;c__Alphaproteobacteria;o__Rhodobacterales;f__Rhodobacteraceae;g__UBA6273;s__	C2007-2009
PROT_111	80.74	2.07	27.27	2903003	18157	13316	d__Bacteria;p__Proteobacteria;c__Alphaproteobacteria;o__Rhodobacterales;f__Rhodobacteraceae;g__UBA6273;s__	No-significant
PROT_112	56.82	3.45	50	3133400	6502	5153	d__Bacteria;p__Proteobacteria;c__Alphaproteobacteria;o__Rhodobacterales;f__Rhodobacteraceae;g__UBA6273;s__	No-significant
PROT_113	62.93	0	0	2484338	35768	8841	d__Bacteria;p__Proteobacteria;c__Alphaproteobacteria;o__Rhodobacterales;f__Rhodobacteraceae;g__UBA6273;s__	No-significant
PROT_114	93.41	3.28	66.67	3410849	10781	7751	d__Bacteria;p__Proteobacteria;c__Alphaproteobacteria;o__Rhodobacterales;f__Rhodobacteraceae;g__UBA6273;s__	C2007-2009
PROT_115	99.62	0.34	100	3469903	169361	93781	d__Bacteria;p__Proteobacteria;c__Alphaproteobacteria;o__Rhodobacterales;f__Rhodobacteraceae;g__UBA6273;s__	No-significant
PROT_116	55.69	0.91	25	2841326	5599	4510	d__Bacteria;p__Proteobacteria;c__Alphaproteobacteria;o__Rhodobacterales;f__Rhodobacteraceae;g__UBA6273;s__	C2007-2009
PROT_117	79.3	3.25	33.33	3848890	10727	7303	d__Bacteria;p__Proteobacteria;c__Alphaproteobacteria;o__Rhodospirillales;f__;g__;s__	C2010-2015
PROT_118	68.44	1.43	20	3242714	7432	5821	d__Bacteria;p__Proteobacteria;c__Alphaproteobacteria;o__Rhodospirillales;f__Rhodospirillaceae;g__GCA-2737725;s__	C2010-2015
PROT_119	51.73	6.64	6.25	1223963	3770	3457	d__Bacteria;p__Proteobacteria;c__Alphaproteobacteria;o__Rickettsiales;f__;g__;s__	No-significant
PROT_12	93.72	2.21	87.5	3147076	9573	6767	d__Bacteria;p__Proteobacteria;c__Alphaproteobacteria;o__Caulobacterales;f__Parvularculaceae;g__CV81;s__	No-significant
PROT_120	96.87	0.87	50	3160088	65048	18588	d__Bacteria;p__Proteobacteria;c__Alphaproteobacteria;o__Sphingomonadales;f__Emcibacteraceae;g__UBA4441;s__	C2010-2015
PROT_121	65.34	0	0	2365488	6624	5280	d__Bacteria;p__Proteobacteria;c__Alphaproteobacteria;o__Sphingomonadales;f__Sphingomonadaceae;g__;s__	No-significant
PROT_122	65.93	4.18	13.04	2097398	5930	3616	d__Bacteria;p__Proteobacteria;c__Alphaproteobacteria;o__Sphingomonadales;f__Sphingomonadaceae;g__;s__	No-significant
PROT_123	75.57	0.9	71.43	2317838	11550	9499	d__Bacteria;p__Proteobacteria;c__Alphaproteobacteria;o__Sphingomonadales;f__Sphingomonadaceae;g__;s__	No-significant
PROT_124	78.29	1.65	18.18	2923196	9749	6829	d__Bacteria;p__Proteobacteria;c__Alphaproteobacteria;o__Sphingomonadales;f__Sphingomonadaceae;g__Erythrobacter_B;s__	No-significant
PROT_125	63.43	0	0	3085989	9442	7994	d__Bacteria;p__Proteobacteria;c__Alphaproteobacteria;o__Sphingomonadales;f__Sphingomonadaceae;g__Novosphingobium;s__	C2007-2009
PROT_126	84.83	0.82	20	4216768	31459	20772	d__Bacteria;p__Proteobacteria;c__Alphaproteobacteria;o__Sphingomonadales;f__Sphingomonadaceae;g__Novosphingobium;s__	C2007-2009
PROT_127	59.98	1.54	44.44	2806555	8822	6437	d__Bacteria;p__Proteobacteria;c__Alphaproteobacteria;o__Sphingomonadales;f__Sphingomonadaceae;g__Novosphingobium;s__	C2007-2009
PROT_128	59.94	8.57	33.33	4679627	8360	5901	d__Bacteria;p__Proteobacteria;c__Alphaproteobacteria;o__Sphingomonadales;f__Sphingomonadaceae;g__Novosphingobium;s__	C2007-2009
PROT_129	82.47	1.51	25	3180926	27352	17870	d__Bacteria;p__Proteobacteria;c__Alphaproteobacteria;o__Sphingomonadales;f__Sphingomonadaceae;g__Novosphingobium;s__	C2007-2009
PROT_13	87.19	1	33.33	3779327	14258	9945	d__Bacteria;p__Proteobacteria;c__Alphaproteobacteria;o__Geminicoccales;f__;g__;s__	No-significant
PROT_130	83.63	2.4	9.09	2375197	6899	5301	d__Bacteria;p__Proteobacteria;c__Alphaproteobacteria;o__Sphingomonadales;f__Sphingomonadaceae;g__Novosphingobium;s__	C2010-2015
PROT_131	72.38	2.82	6.67	2569075	6757	4671	d__Bacteria;p__Proteobacteria;c__Alphaproteobacteria;o__Sphingomonadales;f__Sphingomonadaceae;g__Novosphingobium_A;s__	C2007-2009
PROT_132	72.07	1.23	22.22	1920845	7226	5600	d__Bacteria;p__Proteobacteria;c__Alphaproteobacteria;o__Sphingomonadales;f__Sphingomonadaceae;g__Novosphingobium_A;s__	C2007-2009
PROT_133	96.88	1.24	0	2728280	166641	75785	d__Bacteria;p__Proteobacteria;c__Alphaproteobacteria;o__Sphingomonadales;f__Sphingomonadaceae;g__Sphingobium;s__	C2010-2015
PROT_134	81.25	4.89	41.18	3741894	5264	4391	d__Bacteria;p__Proteobacteria;c__Gammaproteobacteria;o__Betaproteobacteriales;f__Burkholderiaceae;g__;s__	C2010-2015
PROT_135	68.32	1.88	12.5	2882130	5354	4400	d__Bacteria;p__Proteobacteria;c__Gammaproteobacteria;o__Betaproteobacteriales;f__Burkholderiaceae;g__Hydrogenophaga;s__	C2007-2009
PROT_136	73.05	6.82	21.21	3398339	4210	2686	d__Bacteria;p__Proteobacteria;c__Gammaproteobacteria;o__Betaproteobacteriales;f__Burkholderiaceae;g__Ottowia;s__	C2007-2009
PROT_137	50.59	8.84	30.95	3228348	2070	1983	d__Bacteria;p__Proteobacteria;c__Gammaproteobacteria;o__Betaproteobacteriales;f__Burkholderiaceae;g__Ottowia;s__	C2007-2009
PROT_138	56.53	7.42	92.31	2935312	2418	2188	d__Bacteria;p__Proteobacteria;c__Gammaproteobacteria;o__Betaproteobacteriales;f__Burkholderiaceae;g__Ottowia;s__	C2007-2009
PROT_139	92.79	5.7	0	3962413	13070	6021	d__Bacteria;p__Proteobacteria;c__Gammaproteobacteria;o__Betaproteobacteriales;f__Burkholderiaceae;g__Ottowia;s__	C2007-2009
PROT_14	85.15	2.24	16.67	4204387	9687	6792	d__Bacteria;p__Proteobacteria;c__Alphaproteobacteria;o__Geminicoccales;f__;g__;s__	No-significant
PROT_140	60.27	2.25	37.5	4781538	4068	3202	d__Bacteria;p__Proteobacteria;c__Gammaproteobacteria;o__Betaproteobacteriales;f__Burkholderiaceae;g__Rhodoferax;s__	C2010-2015
PROT_141	59.44	2.1	50	4364102	4133	3651	d__Bacteria;p__Proteobacteria;c__Gammaproteobacteria;o__Betaproteobacteriales;f__Burkholderiaceae;g__Rhodoferax;s__	C2010-2015
PROT_142	62	1.17	0	4218118	4771	4013	d__Bacteria;p__Proteobacteria;c__Gammaproteobacteria;o__Betaproteobacteriales;f__Burkholderiaceae;g__Rhodoferax;s__	C2010-2015
PROT_143	95.51	5.65	37.5	5750242	10094	6969	d__Bacteria;p__Proteobacteria;c__Gammaproteobacteria;o__Betaproteobacteriales;f__Burkholderiaceae;g__Rhodoferax;s__	C2010-2015
PROT_144	75.94	0.63	60	3283477	5549	3941	d__Bacteria;p__Proteobacteria;c__Gammaproteobacteria;o__Betaproteobacteriales;f__Burkholderiaceae;g__Rubrivivax;s__	No-significant
PROT_145	50.25	9.59	57.14	4182306	3668	3367	d__Bacteria;p__Proteobacteria;c__Gammaproteobacteria;o__Betaproteobacteriales;f__Burkholderiaceae;g__Rubrivivax;s__	C2010-2015
PROT_146	59.42	0.86	100	2576003	7200	5355	d__Bacteria;p__Proteobacteria;c__Gammaproteobacteria;o__Betaproteobacteriales;f__Burkholderiaceae;g__SCN-68-22;s__	No-significant
PROT_147	51.29	1.94	50	2204473	3651	3314	d__Bacteria;p__Proteobacteria;c__Gammaproteobacteria;o__Betaproteobacteriales;f__Burkholderiaceae;g__UBA9957;s__	No-significant
PROT_148	51.4	3.95	50	2511963	2718	2349	d__Bacteria;p__Proteobacteria;c__Gammaproteobacteria;o__Betaproteobacteriales;f__Burkholderiaceae;g__UBA9957;s__	No-significant
PROT_149	80.63	0.39	33.33	2365220	7268	5375	d__Bacteria;p__Proteobacteria;c__Gammaproteobacteria;o__Betaproteobacteriales;f__Nitrosomonadaceae;g__Nitrosomonas;s__	C2010-2015
PROT_15	61.86	2.68	20	3714056	3732	3017	d__Bacteria;p__Proteobacteria;c__Alphaproteobacteria;o__Geminicoccales;f__;g__;s__	No-significant
PROT_150	89.98	1.36	0	3300067	18719	12000	d__Bacteria;p__Proteobacteria;c__Gammaproteobacteria;o__Betaproteobacteriales;f__Nitrosomonadaceae;g__Nitrosomonas;s__	C2010-2015
PROT_151	96.17	1.46	0	3572857	23919	14763	d__Bacteria;p__Proteobacteria;c__Gammaproteobacteria;o__Betaproteobacteriales;f__Nitrosomonadaceae;g__Nitrosomonas;s__	C2010-2015
PROT_152	97.17	2.73	58.33	3185467	17096	8824	d__Bacteria;p__Proteobacteria;c__Gammaproteobacteria;o__Betaproteobacteriales;f__Nitrosomonadaceae;g__Nitrosomonas;s__	C2010-2015
PROT_153	85.6	2.99	20	2551989	10803	7709	d__Bacteria;p__Proteobacteria;c__Gammaproteobacteria;o__Betaproteobacteriales;f__Rhodocyclaceae;g__;s__	No-significant
PROT_154	69.86	7.48	20	2562558	5780	3235	d__Bacteria;p__Proteobacteria;c__Gammaproteobacteria;o__Betaproteobacteriales;f__Rhodocyclaceae;g__;s__	C2010-2015
PROT_155	94.63	1.11	60	3115174	41191	27326	d__Bacteria;p__Proteobacteria;c__Gammaproteobacteria;o__Betaproteobacteriales;f__Rhodocyclaceae;g__;s__	C2010-2015
PROT_156	91.3	2.1	0	3606369	18622	7330	d__Bacteria;p__Proteobacteria;c__Gammaproteobacteria;o__Betaproteobacteriales;f__Rhodocyclaceae;g__;s__	C2010-2015
PROT_157	60.12	1.97	37.5	3942801	3015	2553	d__Bacteria;p__Proteobacteria;c__Gammaproteobacteria;o__Betaproteobacteriales;f__Rhodocyclaceae;g__Accumulibacter;s__	C2010-2015
PROT_158	89.61	1.17	0	3963951	32303	11975	d__Bacteria;p__Proteobacteria;c__Gammaproteobacteria;o__Betaproteobacteriales;f__Rhodocyclaceae;g__Accumulibacter;s__	C2010-2015
PROT_159	74.93	2.5	75	3668999	5728	4615	d__Bacteria;p__Proteobacteria;c__Gammaproteobacteria;o__Betaproteobacteriales;f__Rhodocyclaceae;g__Accumulibacter;s__	C2010-2015
PROT_16	77.25	3.03	0	4115290	12565	5981	d__Bacteria;p__Proteobacteria;c__Alphaproteobacteria;o__Geminicoccales;f__;g__;s__	No-significant
PROT_160	79.24	1.61	12.5	3385695	7746	5532	d__Bacteria;p__Proteobacteria;c__Gammaproteobacteria;o__Betaproteobacteriales;f__Rhodocyclaceae;g__Thauera;s__	C2010-2015
PROT_161	80.36	2.23	0	4846764	14883	6261	d__Bacteria;p__Proteobacteria;c__Gammaproteobacteria;o__Betaproteobacteriales;f__Rhodocyclaceae;g__UBA5533;s__	No-significant
PROT_162	93.73	0.97	33.33	4903885	40096	23241	d__Bacteria;p__Proteobacteria;c__Gammaproteobacteria;o__Betaproteobacteriales;f__Rhodocyclaceae;g__UBA5533;s__	C2010-2015
PROT_163	94.63	0.53	0	4585133	32479	19763	d__Bacteria;p__Proteobacteria;c__Gammaproteobacteria;o__Betaproteobacteriales;f__Rhodocyclaceae;g__UBA5533;s__	C2010-2015
PROT_164	95.22	0.24	50	4314208	30733	17537	d__Bacteria;p__Proteobacteria;c__Gammaproteobacteria;o__Betaproteobacteriales;f__Rhodocyclaceae;g__UBA5533;s__	C2010-2015
PROT_165	96.93	0.87	50	4880645	51941	22491	d__Bacteria;p__Proteobacteria;c__Gammaproteobacteria;o__Betaproteobacteriales;f__Rhodocyclaceae;g__UBA5533;s__	No-significant
PROT_166	89.1	1.2	0	3934719	15901	7853	d__Bacteria;p__Proteobacteria;c__Gammaproteobacteria;o__Betaproteobacteriales;f__Rhodocyclaceae;g__UBA5533;s__	C2010-2015
PROT_167	77.59	0	0	4814904	32996	14078	d__Bacteria;p__Proteobacteria;c__Gammaproteobacteria;o__Betaproteobacteriales;f__Rhodocyclaceae;g__UBA5533;s__	C2010-2015
PROT_168	98.13	0.69	66.67	5002530	21557	9029	d__Bacteria;p__Proteobacteria;c__Gammaproteobacteria;o__Betaproteobacteriales;f__Rhodocyclaceae;g__UBA5533;s__GCA_002426855.1	C2010-2015
PROT_169	85.87	3.28	66.67	2791261	6637	4381	d__Bacteria;p__Proteobacteria;c__Gammaproteobacteria;o__Betaproteobacteriales;f__Rhodocyclaceae;g__UTPRO2;s__GCA_002840845.1	C2010-2015
PROT_17	94.27	3.57	8.33	3782799	21550	12999	d__Bacteria;p__Proteobacteria;c__Alphaproteobacteria;o__Geminicoccales;f__Geminicoccaceae;g__;s__	C2007-2009
PROT_170	97.21	0.69	0	3381928	130735	52842	d__Bacteria;p__Proteobacteria;c__Gammaproteobacteria;o__Chromatiales;f__;g__;s__	No-significant
PROT_171	96	3.28	17.65	4600041	34832	21004	d__Bacteria;p__Proteobacteria;c__Gammaproteobacteria;o__Chromatiales;f__;g__;s__	No-significant
PROT_172	87.87	1.43	28.57	4079731	9812	6938	d__Bacteria;p__Proteobacteria;c__Gammaproteobacteria;o__Chromatiales;f__Sedimenticolaceae;g__;s__	C2010-2015
PROT_173	92.44	2.2	0	4140575	19227	8118	d__Bacteria;p__Proteobacteria;c__Gammaproteobacteria;o__Chromatiales;f__Sedimenticolaceae;g__;s__	C2010-2015
PROT_174	73.34	1.83	33.33	3216269	7416	5564	d__Bacteria;p__Proteobacteria;c__Gammaproteobacteria;o__Chromatiales;f__Sedimenticolaceae;g__;s__	C2010-2015
PROT_175	88.46	0.94	0	3746767	14752	9834	d__Bacteria;p__Proteobacteria;c__Gammaproteobacteria;o__Chromatiales;f__Sedimenticolaceae;g__;s__	C2010-2015
PROT_176	87.95	3.91	18.18	4507465	12064	8504	d__Bacteria;p__Proteobacteria;c__Gammaproteobacteria;o__Chromatiales;f__Sedimenticolaceae;g__;s__	No-significant
PROT_177	85.51	2.56	7.69	3710603	12154	6153	d__Bacteria;p__Proteobacteria;c__Gammaproteobacteria;o__Chromatiales;f__Sedimenticolaceae;g__;s__	C2010-2015
PROT_178	95.79	2.78	13.33	3793506	35972	20505	d__Bacteria;p__Proteobacteria;c__Gammaproteobacteria;o__Chromatiales;f__Sedimenticolaceae;g__;s__	No-significant
PROT_179	93.52	2.74	0	4184553	53592	12995	d__Bacteria;p__Proteobacteria;c__Gammaproteobacteria;o__Chromatiales;f__Sedimenticolaceae;g__;s__	No-significant
PROT_18	65.3	3.09	27.27	3399179	2681	2402	d__Bacteria;p__Proteobacteria;c__Alphaproteobacteria;o__Geminicoccales;f__Geminicoccaceae;g__;s__	No-significant
PROT_180	76.05	1.82	45.45	3150850	5574	4723	d__Bacteria;p__Proteobacteria;c__Gammaproteobacteria;o__Chromatiales;f__Sedimenticolaceae;g__;s__	C2010-2015
PROT_181	71.65	2.34	27.78	2992778	9029	5542	d__Bacteria;p__Proteobacteria;c__Gammaproteobacteria;o__Chromatiales;f__Sedimenticolaceae;g__;s__	No-significant
PROT_182	92.93	2.57	42.86	3658301	37011	23301	d__Bacteria;p__Proteobacteria;c__Gammaproteobacteria;o__Chromatiales;f__Sedimenticolaceae;g__;s__	No-significant
PROT_183	62.64	5.17	100	2632304	3416	2957	d__Bacteria;p__Proteobacteria;c__Gammaproteobacteria;o__Chromatiales;f__Sedimenticolaceae;g__41T-STBD-0c-01a;s__	C2010-2015
PROT_184	79.32	3.15	33.33	3758382	10327	6808	d__Bacteria;p__Proteobacteria;c__Gammaproteobacteria;o__Chromatiales;f__Sedimenticolaceae;g__41T-STBD-0c-01a;s__	C2010-2015
PROT_185	93.44	3.12	38.46	4593567	28584	17667	d__Bacteria;p__Proteobacteria;c__Gammaproteobacteria;o__Chromatiales;f__Sedimenticolaceae;g__41T-STBD-0c-01a;s__	C2010-2015
PROT_186	98.61	3.11	31.58	4112684	139146	76160	d__Bacteria;p__Proteobacteria;c__Gammaproteobacteria;o__Chromatiales;f__Sedimenticolaceae;g__41T-STBD-0c-01a;s__	C2010-2015
PROT_187	97.54	3.53	47.62	4278050	25574	15786	d__Bacteria;p__Proteobacteria;c__Gammaproteobacteria;o__Chromatiales;f__Sedimenticolaceae;g__41T-STBD-0c-01a;s__	C2010-2015
PROT_188	94.7	2.75	66.67	4331213	11777	8492	d__Bacteria;p__Proteobacteria;c__Gammaproteobacteria;o__Chromatiales;f__Sedimenticolaceae;g__41T-STBD-0c-01a;s__	No-significant
PROT_189	67.35	3.45	11.11	2574503	6003	3769	d__Bacteria;p__Proteobacteria;c__Gammaproteobacteria;o__Chromatiales;f__Sedimenticolaceae;g__41T-STBD-0c-01a;s__	C2010-2015
PROT_19	93.37	1.45	0	2266033	51118	24106	d__Bacteria;p__Proteobacteria;c__Alphaproteobacteria;o__Micavibrionales;f__Micavibrionaceae;g__;s__	No-significant
PROT_190	92.64	1.59	0	3595824	18153	7106	d__Bacteria;p__Proteobacteria;c__Gammaproteobacteria;o__Chromatiales;f__Sedimenticolaceae;g__41T-STBD-0c-01a;s__	C2010-2015
PROT_191	69.73	3.03	0	3417279	11989	5695	d__Bacteria;p__Proteobacteria;c__Gammaproteobacteria;o__Chromatiales;f__Sedimenticolaceae;g__41T-STBD-0c-01a;s__	No-significant
PROT_192	69.14	7.09	22.22	4333304	7588	4150	d__Bacteria;p__Proteobacteria;c__Gammaproteobacteria;o__Competibacterales;f__Competibacteraceae;g__;s__	No-significant
PROT_193	64.83	0	0	5923696	4189	2691	d__Bacteria;p__Proteobacteria;c__Gammaproteobacteria;o__Competibacterales;f__Competibacteraceae;g__;s__	C2010-2015
PROT_194	65.35	2.76	71.43	5576971	2752	2397	d__Bacteria;p__Proteobacteria;c__Gammaproteobacteria;o__Competibacterales;f__Competibacteraceae;g__;s__	C2010-2015
PROT_195	86.16	2.27	28.57	4045086	13487	9299	d__Bacteria;p__Proteobacteria;c__Gammaproteobacteria;o__Competibacterales;f__Competibacteraceae;g__;s__	No-significant
PROT_196	83.25	0.04	100	5915717	4713	3760	d__Bacteria;p__Proteobacteria;c__Gammaproteobacteria;o__Competibacterales;f__Competibacteraceae;g__;s__	C2010-2015
PROT_197	61.95	2.3	0	2597883	5041	3936	d__Bacteria;p__Proteobacteria;c__Gammaproteobacteria;o__Competibacterales;f__Competibacteraceae;g__UBA2383;s__	No-significant
PROT_198	92.79	1	25	4257932	21206	12200	d__Bacteria;p__Proteobacteria;c__Gammaproteobacteria;o__Competibacterales;f__Competibacteraceae;g__UBA2383;s__	C2007-2009
PROT_199	76.8	3.59	66.67	3884510	5468	4537	d__Bacteria;p__Proteobacteria;c__Gammaproteobacteria;o__Competibacterales;f__Competibacteraceae;g__UBA2383;s__	No-significant
PROT_20	78.52	2.04	0	1799807	6918	5453	d__Bacteria;p__Proteobacteria;c__Alphaproteobacteria;o__Micavibrionales;f__Micavibrionaceae;g__;s__	No-significant
PROT_200	66.5	4.53	26.67	2873464	4738	3462	d__Bacteria;p__Proteobacteria;c__Gammaproteobacteria;o__Competibacterales;f__Competibacteraceae;g__UBA2383;s__	No-significant
PROT_201	81.36	5.6	13.79	3731498	8918	4670	d__Bacteria;p__Proteobacteria;c__Gammaproteobacteria;o__Competibacterales;f__Competibacteraceae;g__UBA2383;s__	No-significant
PROT_202	91.55	3.16	0	4012278	16055	7457	d__Bacteria;p__Proteobacteria;c__Gammaproteobacteria;o__Competibacterales;f__Competibacteraceae;g__UBA2383;s__	No-significant
PROT_203	64.45	7.08	0	1542437	2526	2295	d__Bacteria;p__Proteobacteria;c__Gammaproteobacteria;o__Coxiellales;f__;g__;s__	No-significant
PROT_204	66.24	8.41	0	2032177	4086	3046	d__Bacteria;p__Proteobacteria;c__Gammaproteobacteria;o__Enterobacterales;f__Enterobacteriaceae;g__Riesia;s__	C2010-2015
PROT_205	87.46	4.92	6.9	4794825	18560	12519	d__Bacteria;p__Proteobacteria;c__Gammaproteobacteria;o__Ga0077536;f__UBA981;g__;s__	C2010-2015
PROT_206	96.06	2.85	5.26	3234306	48635	26083	d__Bacteria;p__Proteobacteria;c__Gammaproteobacteria;o__GCF-002020875;f__GCF-002020875;g__;s__	C2010-2015
PROT_207	56.19	1.29	50	2017273	4244	3784	d__Bacteria;p__Proteobacteria;c__Gammaproteobacteria;o__GCF-002020875;f__GCF-002020875;g__;s__	C2010-2015
PROT_208	74.97	4.7	0	4059295	8367	5231	d__Bacteria;p__Proteobacteria;c__Gammaproteobacteria;o__Granulosicoccales;f__Granulosicoccaceae;g__UBA7957;s__	No-significant
PROT_209	59.01	0	0	7149049	5997	4654	d__Bacteria;p__Proteobacteria;c__Gammaproteobacteria;o__HK1;f__;g__;s__	C2010-2015
PROT_21	86.53	3.59	58.33	2499945	9486	6112	d__Bacteria;p__Proteobacteria;c__Alphaproteobacteria;o__Micavibrionales;f__Micavibrionaceae;g__;s__	No-significant
PROT_210	68.93	4.66	34.38	2448201	6878	3898	d__Bacteria;p__Proteobacteria;c__Gammaproteobacteria;o__Pseudomonadales;f__Alcanivoracaceae;g__oteobacteria-14-A;s__	No-significant
PROT_211	74.61	7.92	66.67	4392678	6185	3461	d__Bacteria;p__Proteobacteria;c__Gammaproteobacteria;o__Pseudomonadales;f__Halieaceae;g__;s__	C2010-2015
PROT_212	61.38	1.72	100	3440487	9894	6680	d__Bacteria;p__Proteobacteria;c__Gammaproteobacteria;o__Pseudomonadales;f__Halieaceae;g__;s__	C2010-2015
PROT_213	96.42	6.08	54.55	3525613	15181	8086	d__Bacteria;p__Proteobacteria;c__Gammaproteobacteria;o__Pseudomonadales;f__Halieaceae;g__;s__	C2010-2015
PROT_214	59.28	4.31	0	3893115	3007	2644	d__Bacteria;p__Proteobacteria;c__Gammaproteobacteria;o__Pseudomonadales;f__Halieaceae;g__Halioglobus;s__	No-significant
PROT_215	92.78	2.1	0	4334731	103582	19525	d__Bacteria;p__Proteobacteria;c__Gammaproteobacteria;o__Pseudomonadales;f__Halieaceae;g__Halioglobus;s__	No-significant
PROT_216	93.33	2.87	18.18	4514754	46290	21601	d__Bacteria;p__Proteobacteria;c__Gammaproteobacteria;o__Pseudomonadales;f__Halieaceae;g__Halioglobus;s__	C2010-2015
PROT_217	52.54	6.03	75	3712966	5794	4641	d__Bacteria;p__Proteobacteria;c__Gammaproteobacteria;o__Pseudomonadales;f__Halieaceae;g__Halioglobus;s__	C2010-2015
PROT_218	96.05	1.14	0	3679679	77071	52566	d__Bacteria;p__Proteobacteria;c__Gammaproteobacteria;o__Pseudomonadales;f__Halieaceae;g__Halioglobus;s__	C2010-2015
PROT_219	55.29	1.73	30.77	2349438	6130	4606	d__Bacteria;p__Proteobacteria;c__Gammaproteobacteria;o__Pseudomonadales;f__Halieaceae;g__Halioglobus;s__	C2010-2015
PROT_22	94.57	2.91	33.33	2556935	53564	29390	d__Bacteria;p__Proteobacteria;c__Alphaproteobacteria;o__Micavibrionales;f__Micavibrionaceae;g__;s__	No-significant
PROT_220	89.76	1.41	25	4706912	20850	12895	d__Bacteria;p__Proteobacteria;c__Gammaproteobacteria;o__Pseudomonadales;f__Halieaceae;g__Halioglobus;s__	C2010-2015
PROT_221	92.68	6.12	8.33	4973138	34721	10469	d__Bacteria;p__Proteobacteria;c__Gammaproteobacteria;o__Pseudomonadales;f__Halieaceae;g__Halioglobus;s__	C2010-2015
PROT_222	68.91	3.87	11.76	3755347	5328	4433	d__Bacteria;p__Proteobacteria;c__Gammaproteobacteria;o__Pseudomonadales;f__HTCC2089;g__;s__	No-significant
PROT_223	73.58	2.76	0	3332922	8000	5437	d__Bacteria;p__Proteobacteria;c__Gammaproteobacteria;o__Pseudomonadales;f__HTCC2089;g__;s__	C2010-2015
PROT_224	84.68	2.89	0	4221311	10102	6494	d__Bacteria;p__Proteobacteria;c__Gammaproteobacteria;o__Pseudomonadales;f__HTCC2089;g__UBA4582;s__	No-significant
PROT_225	91.22	1.21	20	3256434	18649	11190	d__Bacteria;p__Proteobacteria;c__Gammaproteobacteria;o__Pseudomonadales;f__IMCC2047;g__;s__	C2010-2015
PROT_226	79.16	9.33	48.89	3925416	4166	2743	d__Bacteria;p__Proteobacteria;c__Gammaproteobacteria;o__Pseudomonadales;f__Moraxellaceae;g__UBA2032;s__	No-significant
PROT_227	53.39	0	0	1418615	3270	3018	d__Bacteria;p__Proteobacteria;c__Gammaproteobacteria;o__Pseudomonadales;f__Moraxellaceae;g__UBA2032;s__	No-significant
PROT_228	98.33	0.8	0	2972341	113298	46442	d__Bacteria;p__Proteobacteria;c__Gammaproteobacteria;o__Pseudomonadales;f__Porticoccaceae;g__;s__	C2010-2015
PROT_229	86.28	1.54	12.5	3888952	14304	9997	d__Bacteria;p__Proteobacteria;c__Gammaproteobacteria;o__Pseudomonadales;f__Pseudohongiellaceae;g__;s__	C2010-2015
PROT_23	95.79	2.75	0	1966799	59617	27701	d__Bacteria;p__Proteobacteria;c__Alphaproteobacteria;o__Micavibrionales;f__Micavibrionaceae;g__;s__	No-significant
PROT_230	91.09	1.05	0	2815743	46981	18049	d__Bacteria;p__Proteobacteria;c__Gammaproteobacteria;o__Pseudomonadales;f__Pseudohongiellaceae;g__UBA5078;s__	C2010-2015
PROT_231	92.7	2.06	15.38	2736399	51423	15373	d__Bacteria;p__Proteobacteria;c__Gammaproteobacteria;o__Pseudomonadales;f__Pseudohongiellaceae;g__UBA5078;s__	C2010-2015
PROT_232	79.77	2.55	26.32	4209181	4778	3771	d__Bacteria;p__Proteobacteria;c__Gammaproteobacteria;o__Pseudomonadales;f__Pseudomonadaceae;g__Pseudomonas_E;s__Pseudomonas_E fragi_A	No-significant
PROT_233	70.71	3.3	0	2806723	9006	5178	d__Bacteria;p__Proteobacteria;c__Gammaproteobacteria;o__Pseudomonadales;f__UBA5518;g__UBA5518;s__	No-significant
PROT_234	56.78	0	0	1623737	3186	2742	d__Bacteria;p__Proteobacteria;c__Gammaproteobacteria;o__Pseudomonadales;f__UBA5862;g__;s__	C2010-2015
PROT_235	89.26	1.63	0	2636747	6475	5109	d__Bacteria;p__Proteobacteria;c__Gammaproteobacteria;o__Pseudomonadales;f__UBA7239;g__;s__	No-significant
PROT_236	72.21	1.64	9.09	3007082	6000	4583	d__Bacteria;p__Proteobacteria;c__Gammaproteobacteria;o__Steroidobacterales;f__Steroidobacteraceae;g__;s__	No-significant
PROT_237	56.33	1.03	0	2434748	2620	2336	d__Bacteria;p__Proteobacteria;c__Gammaproteobacteria;o__Thiotrichales;f__Thiotrichaceae;g__Thiothrix_A;s__	C2007-2009
PROT_238	97.71	1.71	37.5	4080831	37749	20820	d__Bacteria;p__Proteobacteria;c__Gammaproteobacteria;o__Thiotrichales;f__Thiotrichaceae;g__Thiothrix_A;s__	C2007-2009
PROT_239	73.21	2.3	50	2156969	8248	4782	d__Bacteria;p__Proteobacteria;c__Gammaproteobacteria;o__UBA11654;f__UBA11654;g__;s__	C2010-2015
PROT_24	91.92	1.61	16.67	2470058	25669	14195	d__Bacteria;p__Proteobacteria;c__Alphaproteobacteria;o__Micavibrionales;f__Micavibrionaceae;g__;s__	C2010-2015
PROT_240	59.7	2.83	9.09	3272286	2652	2385	d__Bacteria;p__Proteobacteria;c__Gammaproteobacteria;o__Xanthomonadales;f__;g__;s__	C2010-2015
PROT_241	70.75	5.31	9.09	4164629	5239	3547	d__Bacteria;p__Proteobacteria;c__Gammaproteobacteria;o__Xanthomonadales;f__;g__;s__	C2010-2015
PROT_242	82.07	1.72	0	5477366	15871	6615	d__Bacteria;p__Proteobacteria;c__Gammaproteobacteria;o__Xanthomonadales;f__;g__;s__	No-significant
PROT_243	62.07	2.59	0	4302892	8461	5147	d__Bacteria;p__Proteobacteria;c__Gammaproteobacteria;o__Xanthomonadales;f__;g__;s__	C2010-2015
PROT_244	54.62	2.04	10	3029450	2544	2286	d__Bacteria;p__Proteobacteria;c__Gammaproteobacteria;o__Xanthomonadales;f__;g__;s__	C2010-2015
PROT_245	82.29	3.21	28.57	5182613	9477	6033	d__Bacteria;p__Proteobacteria;c__Gammaproteobacteria;o__Xanthomonadales;f__;g__;s__	C2010-2015
PROT_246	66.27	5.88	51.72	4367988	4606	3913	d__Bacteria;p__Proteobacteria;c__Gammaproteobacteria;o__Xanthomonadales;f__;g__;s__	No-significant
PROT_247	82.25	5.23	40	2771129	22539	10225	d__Bacteria;p__Proteobacteria;c__Gammaproteobacteria;o__Xanthomonadales;f__Marinicellaceae;g__;s__	No-significant
PROT_248	76.39	3.36	25	2376219	8579	5753	d__Bacteria;p__Proteobacteria;c__Gammaproteobacteria;o__Xanthomonadales;f__Marinicellaceae;g__;s__	No-significant
PROT_249	87.09	4.6	55.56	2869056	14376	7947	d__Bacteria;p__Proteobacteria;c__Gammaproteobacteria;o__Xanthomonadales;f__Marinicellaceae;g__;s__	No-significant
PROT_25	90.81	1.52	60	2157352	17314	10786	d__Bacteria;p__Proteobacteria;c__Alphaproteobacteria;o__Micavibrionales;f__Micavibrionaceae;g__;s__	No-significant
PROT_250	95.46	3.71	6.67	3543010	35561	13522	d__Bacteria;p__Proteobacteria;c__Gammaproteobacteria;o__Xanthomonadales;f__Marinicellaceae;g__Marinicella;s__	No-significant
PROT_251	50.97	0.16	100	2727625	3952	3443	d__Bacteria;p__Proteobacteria;c__Gammaproteobacteria;o__Xanthomonadales;f__Rhodanobacteraceae;g__Dokdonella;s__	C2010-2015
PROT_252	50.86	1.72	0	3442779	3704	3375	d__Bacteria;p__Proteobacteria;c__Gammaproteobacteria;o__Xanthomonadales;f__Rhodanobacteraceae;g__Dokdonella;s__	C2010-2015
PROT_253	84.32	4.53	31.03	3755393	12402	6300	d__Bacteria;p__Proteobacteria;c__Gammaproteobacteria;o__Xanthomonadales;f__Rhodanobacteraceae;g__Dokdonella;s__	C2010-2015
PROT_254	78.75	1.41	9.52	3297522	8709	6608	d__Bacteria;p__Proteobacteria;c__Gammaproteobacteria;o__Xanthomonadales;f__Xanthomonadaceae;g__;s__	No-significant
PROT_255	62.24	2.18	20	2224761	4553	3783	d__Bacteria;p__Proteobacteria;c__Gammaproteobacteria;o__Xanthomonadales;f__Xanthomonadaceae;g__;s__	No-significant
PROT_256	65.8	0	0	2630173	9467	6692	d__Bacteria;p__Proteobacteria;c__Gammaproteobacteria;o__Xanthomonadales;f__Xanthomonadaceae;g__;s__	No-significant
PROT_257	96.79	1.41	0	4234315	82620	22643	d__Bacteria;p__Proteobacteria;c__Gammaproteobacteria;o__Xanthomonadales;f__Xanthomonadaceae;g__;s__	C2010-2015
PROT_26	74.75	1.01	33.33	1434612	6941	4998	d__Bacteria;p__Proteobacteria;c__Alphaproteobacteria;o__Micavibrionales;f__Micavibrionaceae;g__;s__	No-significant
PROT_27	91.6	1.84	0	2117597	38872	16164	d__Bacteria;p__Proteobacteria;c__Alphaproteobacteria;o__Micavibrionales;f__Micavibrionaceae;g__;s__	No-significant
PROT_28	94.35	1.3	0	2220706	31053	18980	d__Bacteria;p__Proteobacteria;c__Alphaproteobacteria;o__Micavibrionales;f__Micavibrionaceae;g__UBA1573;s__	No-significant
PROT_29	84.63	1.78	0	1755720	14007	8734	d__Bacteria;p__Proteobacteria;c__Alphaproteobacteria;o__Micavibrionales;f__Micavibrionaceae;g__UBA1573;s__GCA_002425415.1	No-significant
PROT_30	84.17	1.12	0	1815631	14055	9263	d__Bacteria;p__Proteobacteria;c__Alphaproteobacteria;o__Micavibrionales;f__Micavibrionaceae;g__UBA6145;s__	No-significant
PROT_31	94.79	1.01	33.33	1904583	307610	86571	d__Bacteria;p__Proteobacteria;c__Alphaproteobacteria;o__Micavibrionales;f__Micavibrionaceae;g__UBA6929;s__	No-significant
PROT_32	94.66	0.8	33.33	1892041	131856	61033	d__Bacteria;p__Proteobacteria;c__Alphaproteobacteria;o__Micavibrionales;f__Micavibrionaceae;g__UBA7689;s__	No-significant
PROT_33	50.29	6.81	3.85	3028903	2903	2536	d__Bacteria;p__Proteobacteria;c__Alphaproteobacteria;o__Rhizobiales;f__;g__;s__	No-significant
PROT_34	61.33	3.13	6.25	4104098	4925	4075	d__Bacteria;p__Proteobacteria;c__Alphaproteobacteria;o__Rhizobiales;f__Beijerinckiaceae;g__;s__	C2007-2009
PROT_35	51.59	1.72	100	2628057	3217	3031	d__Bacteria;p__Proteobacteria;c__Alphaproteobacteria;o__Rhizobiales;f__Beijerinckiaceae;g__;s__	C2007-2009
PROT_36	56.36	1.92	75	3123662	3804	3474	d__Bacteria;p__Proteobacteria;c__Alphaproteobacteria;o__Rhizobiales;f__Beijerinckiaceae;g__;s__	C2007-2009
PROT_37	64.09	4.34	43.75	3981907	4683	4200	d__Bacteria;p__Proteobacteria;c__Alphaproteobacteria;o__Rhizobiales;f__Beijerinckiaceae;g__;s__	C2007-2009
PROT_38	54.66	1.72	100	3441793	9689	7170	d__Bacteria;p__Proteobacteria;c__Alphaproteobacteria;o__Rhizobiales;f__Beijerinckiaceae;g__Rhodoblastus;s__	No-significant
PROT_39	57.24	1.72	100	3111104	4081	3630	d__Bacteria;p__Proteobacteria;c__Alphaproteobacteria;o__Rhizobiales;f__Beijerinckiaceae;g__Rhodoblastus;s__	No-significant
PROT_40	80.85	2.3	40	4181450	14229	9656	d__Bacteria;p__Proteobacteria;c__Alphaproteobacteria;o__Rhizobiales;f__Beijerinckiaceae;g__Rhodoblastus;s__	C2007-2009
PROT_41	59.83	0	0	3351083	6842	5285	d__Bacteria;p__Proteobacteria;c__Alphaproteobacteria;o__Rhizobiales;f__Beijerinckiaceae;g__Rhodoblastus;s__	C2007-2009
PROT_42	84.27	2.06	44.44	2881841	15941	10999	d__Bacteria;p__Proteobacteria;c__Alphaproteobacteria;o__Rhizobiales;f__Devosiaceae;g__;s__	No-significant
PROT_43	61.21	0.86	100	1986713	8866	7070	d__Bacteria;p__Proteobacteria;c__Alphaproteobacteria;o__Rhizobiales;f__Devosiaceae;g__;s__	No-significant
PROT_44	71.39	3.67	7.14	3959539	6528	5102	d__Bacteria;p__Proteobacteria;c__Alphaproteobacteria;o__Rhizobiales;f__Hyphomicrobiaceae;g__;s__	C2007-2009
PROT_45	92.36	2.25	11.11	4051324	28847	18415	d__Bacteria;p__Proteobacteria;c__Alphaproteobacteria;o__Rhizobiales;f__Hyphomicrobiaceae;g__;s__	C2007-2009
PROT_46	95.11	1.02	50	3824598	14035	9149	d__Bacteria;p__Proteobacteria;c__Alphaproteobacteria;o__Rhizobiales;f__Hyphomicrobiaceae;g__;s__	C2007-2009
PROT_47	74.95	1.25	0	2907560	11082	7922	d__Bacteria;p__Proteobacteria;c__Alphaproteobacteria;o__Rhizobiales;f__Hyphomicrobiaceae;g__;s__	No-significant
PROT_48	98.08	2.12	0	4315846	131099	48492	d__Bacteria;p__Proteobacteria;c__Alphaproteobacteria;o__Rhizobiales;f__Hyphomicrobiaceae;g__;s__	No-significant
PROT_49	62.6	5.55	2.7	3743492	6450	4047	d__Bacteria;p__Proteobacteria;c__Alphaproteobacteria;o__Rhizobiales;f__Hyphomicrobiaceae;g__GCA-2689605;s__	C2007-2009
PROT_50	57.83	1.88	50	2514409	7792	6073	d__Bacteria;p__Proteobacteria;c__Alphaproteobacteria;o__Rhizobiales;f__Hyphomicrobiaceae;g__Hyphomicrobium;s__	C2007-2009
PROT_51	52.7	1.72	100	3981262	5551	4602	d__Bacteria;p__Proteobacteria;c__Alphaproteobacteria;o__Rhizobiales;f__Kaistiaceae;g__Bauldia;s__	C2007-2009
PROT_52	88.2	4.11	20	5359868	31798	19349	d__Bacteria;p__Proteobacteria;c__Alphaproteobacteria;o__Rhizobiales;f__Kaistiaceae;g__Bauldia;s__	No-significant
PROT_53	94.01	3.31	23.08	4190509	36403	21380	d__Bacteria;p__Proteobacteria;c__Alphaproteobacteria;o__Rhizobiales;f__Kaistiaceae;g__Bauldia;s__	No-significant
PROT_54	58.97	2.59	50	3764861	5804	4706	d__Bacteria;p__Proteobacteria;c__Alphaproteobacteria;o__Rhizobiales;f__Lutibaculaceae;g__;s__	C2007-2009
PROT_55	85	1.91	0	3201248	27084	18504	d__Bacteria;p__Proteobacteria;c__Alphaproteobacteria;o__Rhizobiales;f__Lutibaculaceae;g__;s__	C2007-2009
PROT_56	87.03	1	33.33	3020247	29877	18304	d__Bacteria;p__Proteobacteria;c__Alphaproteobacteria;o__Rhizobiales;f__Lutibaculaceae;g__;s__	C2007-2009
PROT_57	78.64	1.2	16.67	3150728	13448	9907	d__Bacteria;p__Proteobacteria;c__Alphaproteobacteria;o__Rhizobiales;f__Lutibaculaceae;g__;s__	C2007-2009
PROT_58	56.38	0	0	2796614	14374	11010	d__Bacteria;p__Proteobacteria;c__Alphaproteobacteria;o__Rhizobiales;f__Lutibaculaceae;g__;s__	C2007-2009
PROT_59	98.19	0.54	50	2809919	45775	32673	d__Bacteria;p__Proteobacteria;c__Alphaproteobacteria;o__Rhizobiales;f__Lutibaculaceae;g__;s__	No-significant
PROT_60	96.79	1.61	33.33	2960631	31142	17015	d__Bacteria;p__Proteobacteria;c__Alphaproteobacteria;o__Rhizobiales;f__Methyloligellaceae;g__Methyloceanibacter;s__	No-significant
PROT_61	53.37	6.76	28.89	5168899	3677	3400	d__Bacteria;p__Proteobacteria;c__Alphaproteobacteria;o__Rhizobiales;f__Rhizobiaceae;g__;s__	C2007-2009
PROT_62	66.85	0	0	4293810	14191	9214	d__Bacteria;p__Proteobacteria;c__Alphaproteobacteria;o__Rhizobiales;f__Rhizobiaceae;g__;s__	C2007-2009
PROT_63	53.38	6.39	33.33	2331334	3171	2936	d__Bacteria;p__Proteobacteria;c__Alphaproteobacteria;o__Rhizobiales;f__Rhizobiaceae;g__68-8;s__	C2007-2009
PROT_64	84	1.61	0	4737678	15463	10144	d__Bacteria;p__Proteobacteria;c__Alphaproteobacteria;o__Rhizobiales;f__Rhizobiaceae;g__GCA-2401155;s__	C2007-2009
PROT_65	82.32	1.2	0	3431118	8351	6401	d__Bacteria;p__Proteobacteria;c__Alphaproteobacteria;o__Rhizobiales;f__Rhizobiaceae;g__GCA-2401155;s__	C2007-2009
PROT_66	72.74	1.28	66.67	2863258	5769	4640	d__Bacteria;p__Proteobacteria;c__Alphaproteobacteria;o__Rhizobiales;f__Rhizobiaceae;g__GCA-2401155;s__	C2007-2009
PROT_67	69.57	1.19	0	2796426	6934	5207	d__Bacteria;p__Proteobacteria;c__Alphaproteobacteria;o__Rhizobiales;f__Rhizobiaceae;g__Nitratireductor_B;s__	C2007-2009
PROT_68	68.15	1.43	20	3085391	13322	5609	d__Bacteria;p__Proteobacteria;c__Alphaproteobacteria;o__Rhizobiales;f__Rhizobiaceae;g__Nitratireductor_B;s__	C2007-2009
PROT_69	82.04	2.09	28.57	3170745	10495	7585	d__Bacteria;p__Proteobacteria;c__Alphaproteobacteria;o__Rhizobiales;f__Rhizobiaceae;g__Nitratireductor_B;s__	C2007-2009
PROT_70	51.49	6.9	0	2802504	3214	3006	d__Bacteria;p__Proteobacteria;c__Alphaproteobacteria;o__Rhizobiales;f__Rhizobiaceae;g__Nitratireductor_B;s__	C2007-2009
PROT_71	70.03	5.8	22.58	2494238	10346	4679	d__Bacteria;p__Proteobacteria;c__Alphaproteobacteria;o__Rhizobiales;f__Rhizobiaceae;g__Nitratireductor_B;s__	C2007-2009
PROT_72	93.03	3.82	30	3343320	35666	19325	d__Bacteria;p__Proteobacteria;c__Alphaproteobacteria;o__Rhizobiales;f__Rhizobiaceae;g__Nitratireductor_B;s__	C2007-2009
PROT_73	71.01	1.95	37.5	3191656	7477	5619	d__Bacteria;p__Proteobacteria;c__Alphaproteobacteria;o__Rhizobiales;f__Rhizobiaceae;g__Notoacmeibacter;s__	C2007-2009
PROT_74	68.79	5.5	10.71	3257979	7171	5578	d__Bacteria;p__Proteobacteria;c__Alphaproteobacteria;o__Rhizobiales;f__Rhizobiaceae;g__Notoacmeibacter;s__	C2007-2009
PROT_75	82.45	2.87	9.09	2974368	20236	12341	d__Bacteria;p__Proteobacteria;c__Alphaproteobacteria;o__Rhizobiales;f__Rhizobiaceae;g__Notoacmeibacter;s__	No-significant
PROT_76	87.04	4.82	19.23	4513175	15009	9747	d__Bacteria;p__Proteobacteria;c__Alphaproteobacteria;o__Rhizobiales;f__Thermopetrobacteraceae;g__;s__	C2007-2009
PROT_77	70.31	5.66	23.81	4041458	5406	3116	d__Bacteria;p__Proteobacteria;c__Alphaproteobacteria;o__Rhizobiales;f__Thermopetrobacteraceae;g__;s__	C2007-2009
PROT_78	99.1	2.06	28.57	3565628	24768	15108	d__Bacteria;p__Proteobacteria;c__Alphaproteobacteria;o__Rhizobiales;f__Xanthobacteraceae;g__62-47;s__	C2007-2009
PROT_79	98.67	0.17	0	3127532	61345	35140	d__Bacteria;p__Proteobacteria;c__Alphaproteobacteria;o__Rhizobiales;f__Xanthobacteraceae;g__Nitrobacter;s__GCF_000152905.1	No-significant
PROT_80	77.98	4.72	0	3687988	6851	3112	d__Bacteria;p__Proteobacteria;c__Alphaproteobacteria;o__Rhodobacterales;f__Rhodobacteraceae;g__;s__	C2007-2009
PROT_81	55.83	1.1	50	3016677	4405	3431	d__Bacteria;p__Proteobacteria;c__Alphaproteobacteria;o__Rhodobacterales;f__Rhodobacteraceae;g__;s__	C2007-2009
PROT_82	64.6	1.61	20	2771240	7882	5575	d__Bacteria;p__Proteobacteria;c__Alphaproteobacteria;o__Rhodobacterales;f__Rhodobacteraceae;g__;s__	C2007-2009
PROT_83	80.85	3.63	69.23	3204230	6485	5053	d__Bacteria;p__Proteobacteria;c__Alphaproteobacteria;o__Rhodobacterales;f__Rhodobacteraceae;g__;s__	C2007-2009
PROT_84	92.68	1.8	40	3123910	18156	11744	d__Bacteria;p__Proteobacteria;c__Alphaproteobacteria;o__Rhodobacterales;f__Rhodobacteraceae;g__;s__	No-significant
PROT_85	95.58	2.77	36.84	3714602	21190	13606	d__Bacteria;p__Proteobacteria;c__Alphaproteobacteria;o__Rhodobacterales;f__Rhodobacteraceae;g__;s__	No-significant
PROT_86	96.23	0.8	50	4065325	130415	58917	d__Bacteria;p__Proteobacteria;c__Alphaproteobacteria;o__Rhodobacterales;f__Rhodobacteraceae;g__;s__	C2007-2009
PROT_87	52.74	0	0	2741125	6414	5020	d__Bacteria;p__Proteobacteria;c__Alphaproteobacteria;o__Rhodobacterales;f__Rhodobacteraceae;g__CCB-MM2;s__	C2007-2009
PROT_88	70.88	3.23	22.22	3972912	11034	7867	d__Bacteria;p__Proteobacteria;c__Alphaproteobacteria;o__Rhodobacterales;f__Rhodobacteraceae;g__CCB-MM2;s__	C2007-2009
PROT_89	69.11	0.4	0	3130979	7218	5483	d__Bacteria;p__Proteobacteria;c__Alphaproteobacteria;o__Rhodobacterales;f__Rhodobacteraceae;g__CCB-MM2;s__	C2007-2009
PROT_90	55.09	1.72	0	3816157	9485	6938	d__Bacteria;p__Proteobacteria;c__Alphaproteobacteria;o__Rhodobacterales;f__Rhodobacteraceae;g__CCB-MM2;s__	C2007-2009
PROT_91	54.31	8.62	40	3222062	6834	4383	d__Bacteria;p__Proteobacteria;c__Alphaproteobacteria;o__Rhodobacterales;f__Rhodobacteraceae;g__CCB-MM2;s__	C2007-2009
PROT_92	83.62	3.09	23.53	3348731	11106	7525	d__Bacteria;p__Proteobacteria;c__Alphaproteobacteria;o__Rhodobacterales;f__Rhodobacteraceae;g__CCB-MM2;s__	C2007-2009
PROT_93	80.04	2.76	0	3554909	15838	10364	d__Bacteria;p__Proteobacteria;c__Alphaproteobacteria;o__Rhodobacterales;f__Rhodobacteraceae;g__Maritimibacter;s__	No-significant
PROT_94	68.06	2.41	27.78	4648911	9463	6698	d__Bacteria;p__Proteobacteria;c__Alphaproteobacteria;o__Rhodobacterales;f__Rhodobacteraceae;g__Maritimibacter;s__	C2007-2009
PROT_95	60.29	2.11	46.67	3854738	4413	3874	d__Bacteria;p__Proteobacteria;c__Alphaproteobacteria;o__Rhodobacterales;f__Rhodobacteraceae;g__Maritimibacter;s__	C2007-2009
PROT_96	57.6	4.54	80.65	3623174	3820	3457	d__Bacteria;p__Proteobacteria;c__Alphaproteobacteria;o__Rhodobacterales;f__Rhodobacteraceae;g__Maritimibacter;s__	C2007-2009
PROT_97	66.87	2.28	33.33	3970597	10351	7115	d__Bacteria;p__Proteobacteria;c__Alphaproteobacteria;o__Rhodobacterales;f__Rhodobacteraceae;g__Pseudooceanicola_B;s__	C2007-2009
PROT_98	83.42	1.58	28.57	3867392	18732	12763	d__Bacteria;p__Proteobacteria;c__Alphaproteobacteria;o__Rhodobacterales;f__Rhodobacteraceae;g__Roseivivax;s__	C2007-2009
PROT_99	80.56	3.43	75	3874704	9631	5656	d__Bacteria;p__Proteobacteria;c__Alphaproteobacteria;o__Rhodobacterales;f__Rhodobacteraceae;g__Sedimentitalea;s__	C2007-2009
SAR324_01	84.85	0	0	2300947	10576	6727	d__Bacteria;p__SAR324;c__;o__;f__;g__;s__	No-significant
SPIR_01	65.33	3.64	0	4147485	3845	3025	d__Bacteria;p__Spirochaetota;c__Leptospirae;o__Leptospirales;f__;g__;s__	No-significant
SPIR_02	72.99	0.2	0	3999930	7493	5383	d__Bacteria;p__Spirochaetota;c__Leptospirae;o__Leptospirales;f__;g__;s__	No-significant
SPIR_03	98.24	0	0	4662594	150820	34795	d__Bacteria;p__Spirochaetota;c__Leptospirae;o__Leptospirales;f__;g__;s__	No-significant
SPIR_04	81.93	3.2	66.67	4482994	2458	2195	d__Bacteria;p__Spirochaetota;c__Leptospirae;o__Leptospirales;f__;g__;s__	No-significant
SPIR_05	93.46	0	0	4357386	28059	14333	d__Bacteria;p__Spirochaetota;c__Leptospirae;o__Leptospirales;f__;g__;s__	No-significant
SPIR_06	85.1	3.95	41.18	4016889	5966	4162	d__Bacteria;p__Spirochaetota;c__Leptospirae;o__Leptospirales;f__Leptonemataceae;g__UBA3465;s__	C2007-2009
SPIR_07	86.42	0.21	0	3669186	5463	3936	d__Bacteria;p__Spirochaetota;c__Leptospirae;o__Leptospirales;f__Leptonemataceae;g__UBA3465;s__	C2007-2009
SPIR_08	68.27	4.63	100	3392090	8378	5951	d__Bacteria;p__Spirochaetota;c__Leptospirae;o__Leptospirales;f__Leptonemataceae;g__UBA3465;s__	No-significant
SPIR_09	72.03	3.53	66.67	3696092	12486	8213	d__Bacteria;p__Spirochaetota;c__Leptospirae;o__Leptospirales;f__Leptonemataceae;g__UBA3465;s__	C2007-2009
SPIR_10	98.82	0	0	5373797	165528	29526	d__Bacteria;p__Spirochaetota;c__Leptospirae;o__Leptospirales;f__Leptospiraceae;g__;s__	C2010-2015
SPIR_11	89.89	1.43	25	4965650	5196	3894	d__Bacteria;p__Spirochaetota;c__Leptospirae;o__Leptospirales;f__Leptospiraceae;g__;s__	No-significant
SPIR_12	83.54	1.25	0	4267998	3664	3260	d__Bacteria;p__Spirochaetota;c__Leptospirae;o__Leptospirales;f__Leptospiraceae;g__;s__	No-significant
SPIR_13	100	0	0	6499475	47170	17904	d__Bacteria;p__Spirochaetota;c__Leptospirae;o__Leptospirales;f__Leptospiraceae;g__;s__	C2010-2015
SPIR_14	93.35	1.12	0	3778802	42818	21842	d__Bacteria;p__Spirochaetota;c__Leptospirae;o__Turneriellales;f__;g__;s__	C2007-2009
SPIR_15	75.1	0.1	0	3051155	4879	3628	d__Bacteria;p__Spirochaetota;c__Leptospirae;o__Turneriellales;f__;g__;s__	No-significant
THER_01	76.25	0.86	0	1612818	2903	2351	d__Bacteria;p__Thermotogota;c__Thermotogae;o__Petrotogales;f__Kosmotogaceae;g__Mesotoga;s__Mesotoga prima	No-significant
UBA10199_01	75.04	1.68	0	1820102	6010	4573	d__Bacteria;p__UBA10199;c__UBA10199;o__UBA10839;f__UBA10839;g__;s__	No-significant
UBP1_01	93.41	1.65	50	3744512	7849	5622	d__Bacteria;p__UBP1;c__PRR-12;o__;f__;g__;s__	C2010-2015
UBP1_02	51.83	2.2	0	2013137	2772	2702	d__Bacteria;p__UBP1;c__PRR-12;o__LZORAL124-64-63;f__;g__;s__	No-significant
UBP1_03	95.6	1.93	0	4362179	27338	10691	d__Bacteria;p__UBP1;c__PRR-12;o__LZORAL124-64-63;f__LZORAL124-64-63;g__;s__	C2010-2015
UBP3_01	82.25	2.23	0	2609869	9471	6524	d__Bacteria;p__UBP3;c__UBA1439;o__;f__;g__;s__	No-significant
UBP7_01	95.45	0	0	3962501	53983	21189	d__Bacteria;p__UBP7;c__4484-113;o__4484-113;f__;g__;s__	No-significant
UBP7_02	90.74	0.85	0	4001740	100500	22481	d__Bacteria;p__UBP7;c__4484-113;o__4484-113;f__;g__;s__	No-significant
UBP7_03	88.34	2.14	0	4007528	182458	33396	d__Bacteria;p__UBP7;c__4484-113;o__4484-113;f__;g__;s__	No-significant
Uncl_01	65.26	4.16	0	3852302	4740	3275	d__Bacteria;p__;c__;o__;f__;g__;s__	No-significant
VERR_01	65.92	0.68	0	1217585	3351	3170	d__Bacteria;p__Verrucomicrobiota;c__Chlamydiia;o__;f__;g__;s__	No-significant
VERR_02	100	0.68	0	1574128	14647	8696	d__Bacteria;p__Verrucomicrobiota;c__Chlamydiia;o__Chlamydiales;f__;g__;s__	No-significant
VERR_03	53.54	0.73	0	1249488	4070	3490	d__Bacteria;p__Verrucomicrobiota;c__Chlamydiia;o__Parachlamydiales;f__;g__;s__	No-significant
VERR_04	95.1	0.9	0	2382227	39064	20360	d__Bacteria;p__Verrucomicrobiota;c__Chlamydiia;o__Parachlamydiales;f__Criblamydiaceae;g__;s__	No-significant
VERR_05	74.34	2.08	20	2334270	3044	2628	d__Bacteria;p__Verrucomicrobiota;c__Chlamydiia;o__Parachlamydiales;f__GCA-2709385;g__;s__	No-significant
VERR_06	75.55	3.87	7.14	1598014	5010	3716	d__Bacteria;p__Verrucomicrobiota;c__Chlamydiia;o__Parachlamydiales;f__Parachlamydiaceae;g__;s__	No-significant
VERR_07	93.58	0.68	0	1772160	15356	9134	d__Bacteria;p__Verrucomicrobiota;c__Chlamydiia;o__Parachlamydiales;f__Parachlamydiaceae;g__;s__	C2007-2009
VERR_08	78.78	1.35	0	1331996	9382	5893	d__Bacteria;p__Verrucomicrobiota;c__Chlamydiia;o__Parachlamydiales;f__Simkaniaceae;g__;s__	No-significant
VERR_09	71.96	4.95	33.33	1206586	3817	3447	d__Bacteria;p__Verrucomicrobiota;c__Chlamydiia;o__Parachlamydiales;f__Simkaniaceae;g__;s__	No-significant
VERR_10	81.61	7.37	22.22	2189700	7328	4931	d__Bacteria;p__Verrucomicrobiota;c__Chlamydiia;o__Parachlamydiales;f__Simkaniaceae;g__;s__	C2010-2015
VERR_11	80.91	0.34	50	1737978	8055	5774	d__Bacteria;p__Verrucomicrobiota;c__Chlamydiia;o__Parachlamydiales;f__Simkaniaceae;g__;s__	No-significant
VERR_12	58.95	1.94	40	934564	4385	3910	d__Bacteria;p__Verrucomicrobiota;c__Chlamydiia;o__Parachlamydiales;f__Simkaniaceae;g__;s__	No-significant
VERR_13	62.93	1.72	0	1101085	3455	3248	d__Bacteria;p__Verrucomicrobiota;c__Chlamydiia;o__Parachlamydiales;f__Simkaniaceae;g__;s__	C2010-2015
VERR_14	96.28	0.56	0	2560732	79048	12998	d__Bacteria;p__Verrucomicrobiota;c__Chlamydiia;o__Parachlamydiales;f__Simkaniaceae;g__;s__	C2010-2015
VERR_15	61.21	0	0	1188974	3138	2921	d__Bacteria;p__Verrucomicrobiota;c__Chlamydiia;o__Parachlamydiales;f__Simkaniaceae;g__;s__	No-significant
VERR_16	88.85	1.52	0	1696549	13207	9425	d__Bacteria;p__Verrucomicrobiota;c__Chlamydiia;o__Parachlamydiales;f__Simkaniaceae;g__;s__	No-significant
VERR_17	83.61	0.68	0	2293994	10642	7236	d__Bacteria;p__Verrucomicrobiota;c__Chlamydiia;o__Parachlamydiales;f__Simkaniaceae;g__Simkania;s__Simkania negevensis	C2010-2015
VERR_18	92.44	5.63	30.77	2400520	13383	7922	d__Bacteria;p__Verrucomicrobiota;c__Chlamydiia;o__Parachlamydiales;f__Simkaniaceae;g__Simkania;s__Simkania negevensis	C2010-2015
VERR_19	56.78	8.78	3.03	1502586	1855	1832	d__Bacteria;p__Verrucomicrobiota;c__Chlamydiia;o__Parachlamydiales;f__Simkaniaceae;g__Simkania;s__Simkania negevensis	C2010-2015
VERR_20	92.07	2.09	0	3204884	15352	8260	d__Bacteria;p__Verrucomicrobiota;c__Kiritimatiellae;o__;f__;g__;s__	No-significant
VERR_21	57.05	1.38	25	2134183	2420	2207	d__Bacteria;p__Verrucomicrobiota;c__Kiritimatiellae;o__SS1-B-03-39;f__;g__;s__	No-significant
VERR_22	88.42	4.11	12.5	3532624	16598	8331	d__Bacteria;p__Verrucomicrobiota;c__Verrucomicrobiae;o__Opitutales;f__Opitutaceae;g__Cephaloticoccus;s__	C2010-2015
VERR_23	75.98	2.93	20	5050542	3325	2831	d__Bacteria;p__Verrucomicrobiota;c__Verrucomicrobiae;o__Opitutales;f__UBA2995;g__UBA2995;s__	C2010-2015
VERR_24	55.63	7.49	0	4524025	2447	2039	d__Bacteria;p__Verrucomicrobiota;c__Verrucomicrobiae;o__Pedosphaerales;f__UBA9464;g__;s__	No-significant
VERR_25	62.05	5.44	0	5379201	3870	2968	d__Bacteria;p__Verrucomicrobiota;c__Verrucomicrobiae;o__Verrucomicrobiales;f__Akkermansiaceae;g__UBA1315;s__	C2007-2009
VERR_26	97.28	1.5	0	5744420	98527	28158	d__Bacteria;p__Verrucomicrobiota;c__Verrucomicrobiae;o__Verrucomicrobiales;f__DEV007;g__;s__	C2007-2009
VERR_27	55.12	0.72	0	3879541	3150	2522	d__Bacteria;p__Verrucomicrobiota;c__Verrucomicrobiae;o__Verrucomicrobiales;f__DEV007;g__;s__	C2007-2009
VERR_28	54.54	2.04	0	3851158	2833	2306	d__Bacteria;p__Verrucomicrobiota;c__Verrucomicrobiae;o__Verrucomicrobiales;f__DEV007;g__;s__	C2007-2009
VERR_29	89.8	1.81	25	6377809	20320	12755	d__Bacteria;p__Verrucomicrobiota;c__Verrucomicrobiae;o__Verrucomicrobiales;f__DEV007;g__;s__	No-significant
VERR_30	97.32	1.36	0	8831863	29021	18024	d__Bacteria;p__Verrucomicrobiota;c__Verrucomicrobiae;o__Verrucomicrobiales;f__DEV007;g__;s__	C2007-2009
VERR_31	66.71	2.14	0	4492161	3465	2816	d__Bacteria;p__Verrucomicrobiota;c__Verrucomicrobiae;o__Verrucomicrobiales;f__DEV007;g__;s__	C2007-2009
VERR_32	84.84	2.15	60	5073874	6670	4795	d__Bacteria;p__Verrucomicrobiota;c__Verrucomicrobiae;o__Verrucomicrobiales;f__DEV007;g__;s__	No-significant
VERR_33	97.62	4.22	14.29	6080291	28376	12720	d__Bacteria;p__Verrucomicrobiota;c__Verrucomicrobiae;o__Verrucomicrobiales;f__DEV007;g__;s__	No-significant
VERR_34	94.93	0.23	0	5983273	14848	9840	d__Bacteria;p__Verrucomicrobiota;c__Verrucomicrobiae;o__Verrucomicrobiales;f__DEV007;g__Arctic95D-9;s__	C2007-2009
VERR_35	89.16	1.36	50	5296340	10672	7555	d__Bacteria;p__Verrucomicrobiota;c__Verrucomicrobiae;o__Verrucomicrobiales;f__Verrucomicrobiaceae;g__;s__	C2007-2009
VERR_36	67.79	2.61	0	5504011	5449	3976	d__Bacteria;p__Verrucomicrobiota;c__Verrucomicrobiae;o__Verrucomicrobiales;f__Verrucomicrobiaceae;g__;s__	No-significant
VERR_37	97.28	2.27	0	6173606	52100	25510	d__Bacteria;p__Verrucomicrobiota;c__Verrucomicrobiae;o__Verrucomicrobiales;f__Verrucomicrobiaceae;g__Prosthecobacter;s__	C2010-2015

## Sheet: Table S4 Gene catalog mapping
Table S4. Recruited reads ratio of activated sludge (AS) gene catalog.
Number	Date	mapped-reads	total reads number	Mapping ratio
1	2007-06-02	32525231	39461380	82.4229
2	2007-07-05	30210017	36531720	82.6953
3	2007-08-17	29133886	35264802	82.6146
4	2007-10-19	29234202	35175858	83.1087
5	2007-11-09	33569851	40161318	83.5875
6	2007-12-14	32769099	38800168	84.4561
7	2008-01-15	31372619	36787728	85.2801
8	2008-02-20	31596620	37480794	84.3008
9	2008-04-16	31596620	42444116	74.4429
10	2008-05-21	39597629	47943756	82.5918
11	2008-06-11	31355399	38297104	81.8741
12	2008-08-18	36320587	43712018	83.0906
13	2008-09-19	36320587	37578586	96.6524
14	2008-10-08	30678857	36212036	84.7201
15	2008-11-13	37223459	43737460	85.1066
16	2008-12-15	34698871	40500366	85.6755
17	2009-01-12	39684824	45570012	87.0854
18	2009-02-13	33684522	39564974	85.1372
19	2009-03-25	35425921	41432542	85.5026
20	2009-04-17	37829528	43992628	85.9906
21	2009-05-26	34545403	40788496	84.694
22	2009-06-09	34440315	40316422	85.425
23	2009-07-20	29270236	34332912	85.2542
24	2009-08-24	28154584	32970578	85.3931
25	2009-09-10	28178264	33300092	84.6192
26	2009-10-19	29497112	34766642	84.8431
27	2009-11-19	24575525	28643080	85.7992
28	2009-12-15	24575525	33303810	73.7919
29	2010-01-04	24228282	29423632	82.3429
30	2010-02-25	23956047	28658642	83.591
31	2010-03-22	31814867	38377050	82.9008
32	2010-04-20	31745382	39099316	81.1917
33	2010-05-18	31745382	32956572	96.3249
34	2010-07-20	32225263	38913478	82.8126
35	2010-08-17	32225263	38520952	83.6565
36	2010-09-15	32225263	34754896	92.7215
37	2010-10-12	32225263	37996070	84.8121
38	2010-11-18	30969105	36778986	84.2033
39	2010-12-14	32965478	38737654	85.0993
40	2011-01-12	34625866	40648608	85.1834
41	2011-02-16	25601888	30596038	83.6771
42	2011-03-17	28166968	33859968	83.1866
43	2011-04-20	25275493	30170364	83.7759
44	2011-05-18	25265628	30079194	83.997
45	2011-06-21	25265628	34355636	73.5414
46	2011-07-21	25265628	35160952	71.8571
47	2011-08-16	25265628	34875812	72.4446
48	2011-09-19	25265628	32318946	78.1759
49	2011-10-21	32234412	39800784	80.9894
50	2011-11-17	33368419	40842696	81.6998
51	2011-12-16	25839217	31049604	83.2192
52	2012-01-11	40339111	48066462	83.9236
53	2012-02-15	30122829	35684388	84.4146
54	2012-04-24	32597341	39326414	82.8892
55	2012-05-30	32597341	44586756	73.1099
56	2012-06-27	26771695	32416828	82.5858
57	2012-07-23	34600015	41830586	82.7146
58	2012-08-27	34025226	41822896	81.3555
59	2012-09-24	36777992	44132290	83.3358
60	2012-10-22	32846915	39142570	83.9161
61	2012-11-27	33516334	40268414	83.2323
62	2012-12-20	28780247	34216456	84.1123
63	2013-01-22	27708548	32424072	85.4567
64	2013-02-21	37440063	45099216	83.0171
65	2013-03-21	31313754	37197840	84.1816
66	2013-04-23	29380949	35092506	83.7243
67	2013-05-30	29185911	35184800	82.9503
68	2013-06-26	30450208	37927342	80.2856
69	2013-07-22	27476561	33736542	81.4445
70	2013-08-28	30861649	43227032	71.3943
71	2013-10-03	39970828	51360420	77.8242
72	2013-10-31	33810529	41808542	80.8699
73	2013-11-27	29569458	36347512	81.3521
74	2013-12-31	33810529	35415840	95.4673
75	2014-01-27	29967897	36210886	82.7594
76	2014-03-04	39326472	47297518	83.147
77	2014-04-01	22766378	27769318	81.9839
78	2014-04-29	28166985	33561690	83.926
79	2014-06-03	29465387	35832126	82.2318
80	2014-06-27	29465387	39456176	74.6788
81	2014-07-28	29168703	35403476	82.3894
82	2014-09-05	28594722	35030990	81.6269
83	2014-10-03	19798475	25277628	78.3241
84	2014-10-29	17986309	23535116	76.4233
85	2014-12-03	24853114	33416662	74.3734
86	2015-01-06	24853114	34227322	72.6119
87	2015-02-03	30057459	37910258	79.2858
88	2015-03-02	24471121	31501922	77.6814
89	2015-03-25	24471121	40100182	61.025
90	2015-04-28	36260545	42900566	84.5223
91	2015-05-29	36241918	42854850	84.569
92	2015-06-25	28365714	34150022	83.0621
93	2015-07-30	26258162	31447078	83.4995
94	2015-09-04	27558026	32827974	83.9468
95	2015-10-07	30390130	37136570	81.8334
96	2015-11-02	27610572	33977220	81.262
97	2015-12-03	28247203	33650602	83.9426

## Sheet: Table S5 Relative abundance MAG
Table S5. Relative abundance of the newly recovered MAGs estimated based on mapped reads ratio.
MAGid	2007-06-02	2007-07-05	2007-08-17	2007-10-19	2007-11-09	2007-12-14	2008-01-15	2008-02-20	2008-04-16	2008-05-21	2008-06-11	2008-08-18	2008-09-19	2008-10-08	2008-11-13	2008-12-15	2009-01-12	2009-02-13	2009-03-25	2009-04-17	2009-05-26	2009-06-09	2009-07-20	2009-08-24	2009-09-10	2009-10-19	2009-11-19	2009-12-15	2010-01-04	2010-02-25	2010-03-22	2010-04-20	2010-05-18	2010-07-20	2010-08-17	2010-09-15	2010-10-12	2010-11-18	2010-12-14	2011-01-12	2011-02-16	2011-03-17	2011-04-20	2011-05-18	2011-06-21	2011-07-21	2011-08-16	2011-09-19	2011-10-21
AABM5_01	0	0	0	0	0	0	0	0	0	0	0	0	0	0	0	0	0	0	0	0	0	0	0	0	0	0	0	0	0.0296835	0.0158415	0.015354	0.038093	0.0438839	0.0222312	0.00960365	0.0139981	0.00817934	0.0135518	0.00903753	0.0154524	0.0360347	0.0951303	0.0259296	0.0126009	0.0254651	0.0135418	0	0.00988096	0.0189104
AABM5_02	0	0	0	0	0.0134766	0	0	0	0	0	0	0	0	0	0.0229598	0	0	0	0	0	0	0	0	0	0	0	0	0	0	0	0	0	0	0	0.0729599	0.133755	0.318796	0.0535413	0.0544663	0.0195467	0	0	0	0	0.0116511	0.371218	0.651593	0.144979	0.147546
ACID_01	0.0332962	0.0156231	0	0	0.0121298	0.00845095	0	0	0	0.0297411	0.0319539	0.0230217	0	0	0.0176915	0.00734365	0	0.0154303	0.0198595	0	0.0135612	0.012825	0.0141634	0.0256574	0.0234122	0.0107153	0	0.0141483	0	0	0	0.0286145	0.0519281	0.0656146	0.0414004	0.0242073	0.019317	0	0	0.0127375	0	0.0347905	0.0492825	0.0657661	0.0818881	0.127018	0.0150398	0.0873126	0.129488
ACID_02	0	0	0	0	0	0	0	0	0	0	0	0	0	0	0	0	0	0	0	0	0	0	0	0	0	0	0	0	0	0	0	0	0	0	0	0	0	0	0	0	0	0	0.0277621	0.017029	0.0259628	0.0446492	0.062684	0.0347566	0.0183532
ACID_03	0.0321724	0	0	0	0.00791359	0	0	0	0	0.0106063	0.0292317	0.0197266	0	0	0.0113622	0.00805171	0	0.0107516	0.0158173	0.00851414	0.0142871	0.00716772	0	0.0284199	0.0259228	0.00969211	0	0.0191603	0	0	0	0	0	0.0479375	0.0103688	0.0109803	0.0193139	0.0214318	0.00885847	0.0138484	0.0312779	0.0572172	0.0166134	0.0260294	0.0243426	0.0373782	0.0141271	0.0337812	0.0110981
ACID_04	0.0106691	0.0140352	0	0	0.0241451	0	0	0	0	0	0	0.00835314	0	0	0.0214747	0	0	0	0	0	0	0	0	0.0103447	0.0242502	0.0390235	0	0.0140444	0	0	0	0	0	0	0	0.0117375	0.0210069	0.00873322	0	0	0	0	0	0	0.0162128	0.0666721	0.0678733	0.0562083	0.0295164
ACID_05	0	0	0	0.0903019	0.0715411	0.0177143	0	0	0	0	0	0	0	0.016275	0.0387974	0.00917752	0	0	0	0	0	0	0	0	0	0.0129495	0	0	0	0	0	0	0	0	0.00850449	0.0671646	0.292778	0.128025	0.0764566	0.0281034	0	0	0	0	0.0170946	0.026335	0.0312692	0.0327382	0.0308984
ACID_06	0	0	0	0	0	0	0	0	0	0	0	0	0	0	0	0	0	0	0	0	0	0	0	0	0	0.00892228	0	0	0	0	0	0	0	0	0.00830936	0.00998663	0.0148343	0.0253378	0.0173332	0	0	0	0	0	0	0.0289481	0.161019	0.254373	0.142004
ACID_07	0	0	0	0	0	0	0	0	0	0	0	0	0	0	0	0	0	0	0	0	0	0	0	0	0	0	0	0	0	0	0	0	0	0	0	0.0121281	0.0281285	0.0583872	0.0336401	0	0	0	0	0	0	0.0353789	0.124481	0.230764	0.0542761
ACTI_01	0	0	0	0	0	0.00925344	0.215213	0.160223	0.00734995	0	0	0	0	0	0	0.0363439	0.58331	0.414105	0.0372716	0	0.00783061	0	0	0	0	0	0	0	0	0	0	0	0	0	0.00967379	0	0.00957803	0.00952289	0.257056	0.269805	1.09454	0.055489	0	0	0	0	0	0	0
ACTI_02	0.062319	0.0736755	0.125477	0.078947	0.113321	0.0651504	0.240476	0.0642868	0.135656	0.125951	0.0915537	0.104862	0.0848543	0.149911	0.347885	0.288172	0.314939	0.117695	0.0940489	0.111165	0.122649	0.130087	0.146713	0.133201	0.0776311	0.117372	0.169128	0.107579	0.0926915	0.0360536	0.0553858	0.0730016	0.0422746	0.0307968	0.0600898	0.144147	0.0590162	0.172977	0.0853	0.0716344	0.0363008	0.107778	0.0959336	0.138232	0.0416107	0.0374967	0.0576229	0.0296164	0.0309302
ACTI_03	0.0178868	0	0	0	0	0.141035	0.26319	0.045241	0.0173772	0.010745	0.0141701	0	0	0	0	0.014999	0.0315356	0.0385803	0.169238	0.0677306	0.104619	0.0492054	0.0624721	0	0	0	0	0	0	0.033499	0.0304706	0.0497303	0.0149196	0	0	0	0	0.0797866	0.120516	0.0451004	0.0534898	0.0702216	0.0214706	0	0	0	0	0	0
ACTI_04	0.283626	0.174718	0.194141	0.241481	0.199031	0.209067	0.195313	0.0550985	0.186879	0.303436	0.252276	0.197847	0.192792	0.30005	0.300121	0.193406	0.225628	0.166717	0.170857	0.289408	0.394053	0.460638	0.271959	0.15691	0.134656	0.192561	0.185808	0.179844	0.0656174	0.0268444	0.0438574	0.0499563	0.0705505	0.0518161	0.0622041	0.18072	0.0950287	0.0687435	0.0641641	0.0885847	0.0283668	0.0284159	0.0377098	0.082033	0.0684901	0.0657201	0.0700075	0.0638687	0.0556493
ACTI_05	0.311021	0.240016	0.249309	0.245827	0.170049	0.239299	0.276666	0.0734103	0.129489	0.145576	0.112381	0.139741	0.188229	0.144584	0.159939	0.142368	0.169169	0.0790302	0.0657102	0.0874331	0.328564	0.352316	0.367706	0.177098	0.173374	0.225832	0.152972	0.17879	0.105804	0.0520529	0.0890344	0.0779478	0.090047	0.0797154	0.0529754	0.160273	0.125059	0.077809	0.0855074	0.0476706	0.0316173	0.0520625	0.0630374	0.101558	0.061673	0.0477222	0.0588046	0.0561606	0.0648555
ACTI_06	0.0378073	0.0500649	0.0814503	0.044488	0.0398725	0.0348164	0.0469785	0.01556	0.0846052	0.169709	0.162374	0.227907	0.100668	0.181275	0.435672	0.267811	0.215029	0.0976312	0.0559699	0.0491908	0.0600151	0.0724811	0.103327	0.0872492	0.069802	0.0684289	0.076637	0.0498444	0.0332627	0	0.0128386	0.0148869	0.0210715	0.0216304	0.0227088	0.0508266	0.0445046	0.859768	0.283352	0.100673	0.0178772	0.0183742	0.0456717	0.112686	0.0305001	0.0224506	0.0281851	0.0332396	0.0299605
ACTI_07	0.0163114	0.0521732	0.0677543	0.178779	0.062744	0.0143166	0	0	0	0	0	0.0360293	0.0813444	0.0695115	0.0556269	0.0160562	0.0113602	0	0	0	0.0122432	0.0154264	0.0352653	0.0186298	0.0230084	0.149051	0.167034	0.0147493	0	0	0	0	0	0	0.0581283	0.121461	0.173124	0.302964	0.433665	0.0679657	0	0	0	0	0.0109494	0.219355	0.161661	0.0562973	0.0933551
ACTI_08	0.0138118	0	0	0	0	0	0	0	0	0	0	0.0261384	0.0186215	0.0167848	0.0187881	0.0197026	0.0196898	0	0	0	0.016517	0.0235785	0.0333693	0	0	0	0.0147812	0	0	0	0	0	0	0	0	0	0	0.127692	0.250279	0.0268141	0	0	0	0	0	0	0.0142393	0.0297695	0.0308008
ACTI_09	0.306779	0.438728	0.872518	0.367745	0.605295	0.471488	0.595726	0.271213	0.156864	0.197411	0.702546	0.574117	0.580039	1.09861	1.11926	0.708642	0.534613	0.229569	0.573567	0.368186	0.83636	0.582408	0.958425	0.207403	0.123423	0.331346	1.2099	0.525451	0.161902	0.0636749	0.0334001	0.0299063	0.0319458	0.0289935	0.0437748	0.070732	0.0494002	0.683415	0.178392	0.04887	0.0542178	0.0732304	0.0444763	0.0550408	0.0558551	0.0462636	0.150289	0.240704	0.178532
ACTI_10	0.130089	0.257563	0.168759	0.0957185	0.0851958	0.0659721	0.0470948	0.0702906	0.0356261	0.0876671	0.232746	0.129064	0.0674083	0.0236322	0.0366688	0.023592	0.0146595	0.0179981	0.0321	0.0225139	0.081784	0.131363	0.139579	0.184216	0.207519	0.173221	0.0801687	0.125284	0.0170379	0	0	0.00908493	0.0196795	0.0868007	0.0715084	0.0558634	0.0447553	0	0.0134748	0.0201283	0.0138358	0.0156644	0.0302839	0.127044	0.157488	0.164579	0.0352782	0.152876	0.0521614
ACTI_11	0.0950721	0.131752	0.160619	0.1309	0.109708	0.117863	0.0969988	0.0354419	0.0390813	0.075177	0.0884183	0.127543	0.126622	0.0822771	0.125859	0.0710589	0.0559428	0.035734	0.0456639	0.0406628	0.0794795	0.112365	0.120215	0.0937564	0.104793	0.129644	0.105342	0.0598797	0.0271944	0	0	0.0146213	0.0297305	0.0789472	0.0952198	0.106499	0.116171	0.061246	0.0686648	0.0607649	0.0390625	0.0364209	0.0520079	0.0732389	0.0910031	0.0979695	0.0482989	0.0835811	0.063331
ACTI_12	0.275618	0.239539	0.675397	0.160159	0.100992	0.415049	0.562817	0.445408	0.156497	0.188207	0.413579	0.226622	0.167419	0.0785262	0.229092	0.393598	0.285304	0.142755	0.0665021	0.0591884	0.1159	0.191395	0.130675	0.0912388	0.0707222	0.0536127	0.109051	0.0819175	0.0281098	0	0	0	0	0	0	0.0193627	0.02521	0.0257728	0.0940639	0.0509462	0.0228714	0.0165236	0.0194385	0.0249433	0.0262235	0.023919	0.022824	0.101818	0.0385449
ACTI_13	0.0552631	0.0589416	0.043001	0.0268361	0.0220202	0.0390148	0.042637	0.0612528	0.093475	0.091458	0.0850477	0.0510231	0.0445254	0.0264115	0.0247972	0.0253015	0.0228705	0.0224348	0.0241891	0.0380741	0.078886	0.100847	0.0410599	0.0287134	0.0272311	0.0308738	0.0302665	0.0318888	0.0427579	0.15333	0.146126	0.330235	0.390272	0.143602	0.0765138	0.0563426	0.0701662	0.0371508	0.0413088	0.0393376	0.091641	0.402606	0.262909	0.214423	0.116218	0.0839915	0.0468281	0.0276863	0.0247442
ACTI_14	0.161688	0.338099	0.282655	0.0966325	0.0899544	0.212974	0.117258	0.125006	0.0639189	0.222757	0.394983	0.226359	0.101497	0.0790197	0.184976	0.0791502	0.0589578	0.0575176	0.139834	0.137092	0.341916	0.271563	0.323724	0.216081	0.158078	0.119829	0.152917	0.206592	0.0463015	0.0348036	0.0261424	0.0323499	0.164967	0.145043	0.0849786	0.128094	0.164748	0.0725789	0.0873893	0.0501918	0.0345538	0.0616997	0.106667	0.222089	0.137282	0.132743	0.051829	0.0733815	0.0558638
ACTI_15	0.146847	0.307505	0.263422	0.0928617	0.0867216	0.178526	0.11418	0.104721	0.0443055	0.157306	0.349358	0.213475	0.0960314	0.0753678	0.166284	0.0704728	0.0516865	0.0468733	0.124162	0.123161	0.295298	0.236427	0.304111	0.189436	0.134981	0.0952021	0.121086	0.16113	0.0322793	0.0183497	0.0112174	0.0185644	0.119925	0.114083	0.0657279	0.0978061	0.13029	0.0591016	0.0709984	0.0413683	0.0285676	0.0499267	0.0872783	0.176232	0.113343	0.114229	0.0450693	0.063065	0.0482885
ACTI_16	0.506037	1.21336	0.734096	0.285811	0.251895	0.498537	0.321004	0.323468	0.111765	0.502099	1.08935	0.706326	0.269029	0.256017	0.650764	0.308073	0.245642	0.215133	0.512547	0.436866	1.15146	0.991322	0.994129	0.780097	0.644246	0.610803	0.808901	1.09263	0.201036	0.126557	0.0781086	0.138215	1.00869	0.892284	0.498709	0.68135	0.908114	0.347802	0.432624	0.256223	0.186475	0.301662	0.500611	1.0999	0.676918	0.667145	0.257393	0.330789	0.23589
ACTI_17	0.889282	0.584978	0.195142	0.521359	0.597704	1.05987	1.85662	0.349927	1.86126	0.746395	0.685597	0.666732	1.10135	0.680603	0.606799	0.476317	0.933351	0.623408	0.658426	0.880114	0.836916	0.762993	0.455124	0.335606	0.448659	0.460249	0.342954	1.01066	0.659345	0.195289	0.554946	0.279132	0.399119	0.338665	0.420561	0.750211	0.700948	0.258514	0.427813	0.446116	0.634884	0.399359	0.56262	0.425728	0.381978	0.183919	0.228922	0.141775	0.286425
ACTI_18	0.568515	0.369715	0.112719	0.337013	0.385926	0.701776	1.23743	0.216117	1.26955	0.499882	0.454192	0.452834	0.762562	0.45913	0.40433	0.291625	0.633721	0.433458	0.460029	0.616957	0.590113	0.536166	0.311447	0.225232	0.309067	0.313276	0.234486	0.718552	0.46371	0.133749	0.395694	0.193611	0.282002	0.233913	0.293606	0.517189	0.502503	0.166267	0.286656	0.310671	0.441053	0.276873	0.395894	0.298042	0.266194	0.126875	0.15795	0.0965617	0.195028
ACTI_19	0.0921516	0.368334	0.142359	0.378574	0.148277	0.0699939	0.0902655	0.020057	0.0858499	0.155258	0.340062	0.24294	0.299773	0.262079	0.44353	0.202744	0.209147	0.152196	0.136716	0.146763	0.119396	0.155253	0.110178	0.339594	0.539158	0.391031	0.143352	0.44707	0.212789	0.042142	0.0648539	0.0561781	0.176073	0.223543	0.191461	0.599855	0.159907	0.0362834	0.0498279	0.0839214	0.0662459	0.0215841	0.0330973	0.070007	0.199408	0.0419827	0.0654238	0.0476796	0.0903475
ACTI_20	0	0	0	0	0	0	0	0	0	0	0	0.0110082	0	0.0331669	0.0730767	0.095838	0.108108	0.0880337	0.0949073	0.150127	0.072621	0.0694107	0.0584922	0.0379291	0.0978805	0.0559598	0.063009	0.165854	0.0343551	0.0621396	0.108417	0.104337	0.105602	0.0104013	0.0232244	0.0679299	0.0520983	0.0533187	0.122291	0.0688776	0.0907044	0.102259	0.0501111	0.0132562	0	0	0	0	0
ACTI_21	0.824385	0.950678	0.66306	0.617989	0.95286	0.649307	1.96189	0.255198	0.647595	1.21414	1.36312	1.43721	1.45065	1.53592	1.94238	0.833682	0.942802	0.573925	0.85297	1.37934	0.746682	0.868746	0.872225	1.16116	1.17063	1.42476	0.480928	0.565327	0.285635	0.0957571	0.0520855	0.0536289	0.356342	0.383558	0.397529	1.0631	0.284391	0.375318	1.20913	0.406804	0.174302	0.0879083	0.106247	0.129943	0.262454	0.0742765	0.0880266	0.054534	0.122683
ACTI_22	0.129662	0.0659541	0.0227101	0.062438	0.0468821	0.171762	0.273292	0.0602149	0.184061	0.140581	0.0577921	0.0163748	0.0192533	0.0143872	0.0183469	0.14242	0.220456	0.0686922	0.0525851	0.109236	0.105224	0.118292	0.0206502	0	0	0	0	0	0	0.0880124	0.0271008	0.0306016	0.0466211	0	0.0269451	0.0268174	0.0219146	0.123976	0.0950593	0.0378321	0.0246684	0.0333899	0.0248119	0.0369327	0	0	0	0	0
ACTI_23	0.610782	0.665596	0.233633	0.155963	0.344286	0.756209	0.890747	0.255595	0.968574	0.776421	0.678114	0.0593919	0.0447677	0.0536419	0.223438	1.72336	0.950775	0.40682	0.444869	0.368507	0.385222	0.659713	0.232719	0.150719	0.311016	0.184748	0.356046	1.28161	0.206642	0.087277	0.210489	0.390567	0.363588	0.0160729	0.024865	0.0502339	0.0176889	0.0446838	0.22932	0.142311	0.220724	0.417609	0.20593	0.186261	0.0330638	0	0	0	0
ACTI_24	0.0936352	0.0958003	0.117925	0.124498	0.138493	0.0852471	0.110486	0.0159852	0.011038	0.0148158	0.0273718	0.0971476	0.123984	0.0882606	0.0960002	0.091231	0.0766668	0.0424095	0.021392	0.0301278	0.0618449	0.118766	0.29199	0.0583378	0.122796	0.106079	0.1591	0.0346179	0	0	0	0	0	0	0.037822	0.0723043	0.0330364	0.084072	0.0761863	0.0244522	0	0	0	0	0.015142	0.0426018	0.0697949	0.0328183	0.0310874
ACTI_25	0.111048	0.114214	0.142469	0.151744	0.168406	0.0987966	0.132108	0.0193321	0.0131775	0.0175708	0.0337865	0.117476	0.144213	0.1023	0.116465	0.108613	0.0872484	0.0490913	0.0239131	0.0344079	0.0702127	0.132873	0.323439	0.0676151	0.138284	0.122672	0.179345	0.0382693	0	0	0	0	0	0	0.0486503	0.08948	0.0394909	0.108199	0.0973707	0.0297038	0	0	0	0	0.0193279	0.0525303	0.0858657	0.0412321	0.037017
ACTI_26	0.0314333	0.0466935	0.0601187	0.116008	0.0708519	0.0296246	0.0327449	0	0	0	0.0118542	0.0406117	0.0634827	0.0508274	0.0492058	0.0307052	0.0223894	0.0140202	0	0.0103305	0.0196845	0.0343477	0.0819051	0.0230626	0.0399636	0.0885554	0.103229	0.0148706	0	0	0	0	0	0	0.033872	0.0694467	0.0768162	0.145594	0.193215	0.0403958	0	0	0	0	0.0111943	0.123464	0.110578	0.0473542	0.0575565
ACTI_27	0	0	0	0	0	0	0	0	0	0	0	0	0	0	0	0	0	0.00973019	0	0	0	0	0	0	0	0	0	0	0	0	0	0	0	0	0	0	0	0	0	0	0	0	0	0	0	0	0	0	0
ACTI_28	0	0	0	0	0	0	0	0	0	0	0	0	0	0	0	0.0272495	0.0489713	0.371757	0.427037	0.136063	0.0325119	0.0399305	0.010916	0	0	0	0	0.035346	0.039283	0.0877826	0.124222	0.0820016	0	0	0	0	0	0	0	0	0	0	0	0	0	0	0	0	0
ACTI_29	0.764989	0.426898	0.440447	0.28474	0.330161	1.78692	7.41104	7.52635	0.823056	0.777887	1.00212	0.545309	0.593344	2.3859	2.22824	10.7988	6.04704	1.99567	2.86833	2.50777	1.00228	1.57723	0.909768	0.330527	0.412417	0.328336	1.6798	2.49499	2.71044	2.87424	1.84065	2.02275	0.380201	0.16705	0.352138	0.495232	0.422111	2.30212	3.16442	2.61213	2.91023	3.25732	1.72682	0.689781	0.315225	0.259868	0.353784	0.329461	0.497731
ACTI_30	0	0	0	0	0	0.0195935	0.0457696	0.067859	0.0260203	0.0193233	0.0199083	0	0.0175032	0.0299601	0.0246263	0.150637	0.174452	0.370838	0.535185	0.183799	0.0395395	0.0468996	0.0301578	0.0165994	0.0176923	0.0151931	0.0454749	0.115395	0.0451626	0.046662	0.0282157	0.0308036	0	0	0	0	0	0	0	0	0	0	0	0	0	0	0	0	0
ACTI_31	0.023892	0.0199612	0.0201159	0.0257223	0.0275837	0.0346885	0.0440807	0.189667	0.280965	0.062299	0.0293691	0.0207431	0.0328319	0.0345288	0.0285906	0.042103	0.0676539	0.24126	0.230235	0.326596	0.0370088	0.0311732	0.0210469	0	0	0.0180299	0.0229628	0.0229199	0	0.155736	0.108831	0.0522029	0	0	0	0	0.0136118	0.0154968	0.0187064	0.0178575	0	0	0	0	0	0	0	0	0
ACTI_32	0.0869292	0.0558702	0.0542083	0.018575	0.0198196	0.122954	0.182273	0.173522	0.187136	0.126218	0.0816902	0.0133543	0.0206462	0.0293164	0.0651494	0.199975	0.205212	0.120485	0.117937	0.13115	0.113059	0.123801	0.0545802	0.0293543	0.0304921	0.0375618	0.0851963	0.066616	0.0489686	0.0695604	0.0713412	0.0692737	0.0356581	0.0179246	0.0316726	0.0387536	0.0260335	0.0137244	0.0129308	0.0161795	0.0254514	0.0114919	0	0	0	0	0	0	0
ACTI_33	0	0	0	0	0	0	0	0	0.0105074	0	0	0	0	0	0	0	0	0.0139013	0.0128651	0.0171089	0.0140023	0.0144102	0	0	0	0	0	0	0	0	0	0	0	0	0	0	0	0.0162943	0.0267684	0.0199977	0.0262561	0.0217972	0.0318087	0.0116283	0	0.0152213	0.0128734	0.0136323	0.0220784
ACTI_34	0.966936	0.0839251	0.0510673	0.0542437	0.047592	0.0501465	0.248758	6.59301	15.0691	5.39134	1.29297	0.0495752	0.0484918	0.0480919	0.0431234	0.136891	5.03023	8.89836	4.00092	14.2736	1.30078	2.36392	0.31111	0.0138936	0.0114407	0	0	0.0240402	0.692233	1.17259	1.08619	0.760215	1.1655	1.07542	0.0446051	0.0473348	0.0459241	0.0434576	0.0470984	0.055582	0.261574	0.876676	1.14672	1.28967	0.330538	0.0707688	0.0127794	0	0
ACTI_35	1.62942	0.825808	1.7269	2.51008	2.52469	2.06228	1.5774	0.563971	0.739742	0.276383	0.385513	1.08664	1.97527	2.02363	0.817745	0.735328	0.652792	0.372298	0.311495	0.587445	0.541856	0.686743	1.27109	0.697447	0.696309	0.857507	0.971622	0.93557	0.379724	0.120186	0.112225	0.13277	0.121808	0.114254	0.393454	0.451406	0.613923	0.597083	0.260348	0.220511	0.152863	0.137437	0.383554	0.216697	0.346236	0.241139	0.187453	0.198715	0.17698
ACTI_36	0.71603	0.613709	0.943158	0.964572	0.942984	0.966639	1.11967	0.60608	1.65312	0.571014	0.587569	0.312621	0.484861	0.543191	0.260668	0.225142	0.210881	0.179891	0.193971	0.284004	0.209843	0.25028	0.307746	0.192723	0.194237	0.227747	0.290828	0.367969	0.230103	0.10229	0.100452	0.10321	0.0949966	0.0673953	0.191165	0.179573	0.211424	0.195817	0.0937494	0.0754926	0.0513989	0.0502005	0.129737	0.0735498	0.0907807	0.0641398	0.0468763	0.0408941	0.0357749
ACTI_37	0.375878	0.232567	0.2738	0.351777	0.555865	0.638999	0.860829	0.798838	1.31012	0.443102	0.486313	0.438238	1.10645	1.56022	0.657306	0.847921	0.688318	0.627823	0.64022	0.981397	0.569753	0.781119	0.918295	0.573846	0.516095	0.353659	0.496966	0.717896	0.387538	0.197435	0.261158	0.334714	0.226825	0.118564	0.143156	0.143708	0.124168	0.114708	0.0630042	0.0442705	0.0267223	0.0279395	0.0519708	0.0269172	0.0378094	0.02912	0.0223652	0.0219419	0.0199774
ACTI_38	0.0799809	0.0948799	0.181866	0.105664	0.14144	0.233386	0.481693	0.100553	0.0805778	0.0203835	0.0226857	0.031069	0.0453623	0.0384656	0.016987	0.018659	0.0175286	0.0231274	0.0215552	0.0423866	0.028654	0.0349784	0.0335974	0.0230404	0.0402698	0.0353211	0.0322431	0.0233899	0.018587	0.0155325	0.0203406	0.0259508	0.0429313	0.0708655	0.0753892	0.0929527	0.0850835	0.0559213	0.0260136	0.0132716	0.0125519	0.0291985	0.142806	0.0903022	0.140279	0.104811	0.0690326	0.0461083	0.061059
ACTI_39	0.0881183	0.0621299	0.165422	0.139273	0.147173	0.127136	0.12137	0.0561315	0.0621817	0.0195035	0.0308076	0.0351354	0.0821879	0.101181	0.092436	0.0646921	0.0666678	0.0706439	0.0578247	0.104443	0.0768098	0.121757	0.165891	0.12783	0.14599	0.167277	0.168621	0.104551	0.0456985	0.0132564	0	0	0	0	0	0.0141552	0.0165697	0.0589568	0.0554563	0.0767061	0.104179	0.0454667	0.0328541	0.0151405	0.0249437	0.0825744	0.0618833	0.166317	0.0786753
ACTI_40	0.0450662	0.0356602	0.0655127	0.167526	0.221617	0.202426	0.187883	0.0345401	0.0277825	0.0114489	0.0155881	0.0521576	0.114729	0.0992312	0.116359	0.161166	0.0999049	0.0389568	0.021259	0.0357954	0.0294512	0.037958	0.070643	0.068055	0.107394	0.261974	0.282736	0.0964814	0.0495732	0.0135744	0.013477	0.0160421	0.0203562	0.0197477	0.048408	0.11133	0.0947021	0.153313	0.103427	0.0450826	0.0187799	0.0166655	0.0419485	0.0453356	0.0991037	0.149781	0.18792	0.122582	0.144535
ACTI_41	0.106647	0.091817	0.139633	0.244508	0.325313	0.283135	0.285444	0.0679288	0.0879015	0.0330518	0.0391852	0.0715828	0.146766	0.135462	0.117533	0.146059	0.0960032	0.0532771	0.0379687	0.0653605	0.0458994	0.0580547	0.0820621	0.0641197	0.0867398	0.168046	0.184806	0.0815148	0.0442119	0.0175667	0.0178524	0.0209369	0.0210536	0.0162032	0.0396926	0.08108	0.0713381	0.110511	0.0748912	0.0351024	0.0147518	0.0125277	0.0303469	0.0295185	0.0594245	0.0873522	0.104552	0.0708121	0.0784295
ACTI_42	0.036785	0.0257291	0	0	0.0470283	0	0.0434479	0	0	0	0	0.0266121	0.0628674	0.052258	0.0426966	0.0924429	0.114943	0.0859234	0.0362807	0.0494313	0.0316804	0.0395396	0.0420245	0.0339172	0.0404659	0.0816583	0.0760488	0.0561495	0.0293255	0	0	0	0	0	0.0371075	0.141609	0.232598	0.151789	0.103236	0.116269	0.0894078	0.0616756	0.159725	0.0613999	0.0895181	0.210072	0.159728	0.100017	0.134285
ACTI_43	0.0585243	0.0439486	0.0868343	0.217912	0.282915	0.258252	0.237709	0.0424581	0.0339248	0.0133892	0.0177033	0.0695542	0.159204	0.141067	0.186645	0.281756	0.182751	0.0624813	0.0287677	0.0472756	0.0380646	0.0508043	0.10181	0.0978365	0.151833	0.386793	0.410398	0.146928	0.0803579	0.0196243	0.0204904	0.0262302	0.0419508	0.0275999	0.0831302	0.208256	0.151745	0.222411	0.147345	0.0618786	0.023568	0.0214756	0.0587044	0.0635486	0.139491	0.218028	0.265313	0.165044	0.188347
ACTI_44	0.0639146	0.0425009	0.0493973	0.161097	0.100712	0.0477127	0.0475222	0.0360088	0.0423171	0.0191485	0.0234593	0.0732647	0.146523	0.333028	0.121028	0.135024	0.120805	0.0731112	0.0510525	0.172269	0.192103	0.224103	0.209635	0.0933311	0.140639	0.0855665	0.105889	0.0668665	0.0543398	0.0822995	0.254631	0.450776	0.184603	0.0957213	0.243972	0.800574	0.340426	0.314197	0.204622	0.136863	0.17955	0.158742	0.461455	0.132821	0.118695	0.0763238	0.0793221	0.133415	0.139957
ACTI_45	0.168218	0.133055	0.0249211	0	0.0197185	0.179	0.245959	0.103266	0.125033	0.237177	0.789874	0.0348781	0.0382908	0.0332845	0.0184541	0.0179531	0.0193852	0.022354	0.164792	0.766648	0.782884	0.299784	0.162011	0.106064	0.816865	0.0642658	0.0815901	0.160919	0.119579	0.0373831	0	0	0	0.263602	0.0949139	0.0277152	0	0	0	0	0	0	0	0	0	0	0	0	0
ACTI_46	0.32647	0.418238	0.715507	0.789208	0.499017	0.819355	0.462884	0.125921	0.0963836	0.20185	0.360576	1.0596	2.05897	2.49525	1.39228	1.13108	0.562374	0.275936	0.346255	0.565258	1.03696	1.28925	1.09181	0.846738	1.0073	0.53852	0.667564	0.770649	0.219616	0.0593284	0.0821588	0.0477549	0.0901848	0.178817	0.426118	0.357005	0.304214	0.25662	0.208807	0.142368	0.0766807	0.0331014	0.0524873	0.112277	0.191207	0.124894	0.108815	0.106175	0.106616
ACTI_47	0	0	0	0	0	0.0214709	0.0494813	0	0	0	0	0	0.0319889	0.0464083	0.0455808	0.0708199	0.106237	0.0798807	0.052732	0.060185	0.0570253	0.0480191	0.1819	1.36026	0.37523	0.115008	0.26811	0.166387	0.0817725	0	0	0	0	0	0.026415	0.0379697	0.0175117	0	0	0	0	0	0	0	0	0	0	0	0
ACTI_48	2.11232	1.18363	0.499652	0.285141	0.249246	0.828334	3.0072	2.36509	1.43279	1.50642	1.64488	0.974829	2.19725	3.07123	4.72971	7.36767	10.9339	6.0647	6.34721	5.89001	2.85586	2.48447	1.98714	0.870955	0.96788	0.57294	1.97178	5.15921	3.33905	1.76341	4.56989	2.20697	0.60562	0.238805	0.322462	0.270667	0.286859	0.292623	0.424714	1.78856	2.6578	0.346285	0.390119	0.571526	0.535819	0.230539	0.229772	0.225198	0.219881
ACTI_49	0.260047	0.313377	0.642278	0.775403	0.46835	0.8036	0.438276	0.0971974	0.0771382	0.134772	0.230223	1.06995	2.1307	2.6958	1.4819	1.20736	0.543753	0.257851	0.301192	0.53513	0.974036	1.2492	1.05415	0.82462	1.00564	0.492568	0.607866	0.658741	0.191644	0.0415259	0.0588228	0.0297966	0.0139841	0.104928	0.386688	0.278741	0.213048	0.181205	0.137167	0.111152	0.0521529	0	0	0.0229178	0.108829	0.0600616	0.0708765	0.0603243	0.0655935
ACTI_50	1.81076	1.71044	3.14226	3.51163	2.37077	3.3045	1.60598	0.329164	0.566894	1.31537	1.99491	3.04283	6.73412	6.7101	2.89751	2.19637	1.00261	0.456299	0.560084	1.07271	2.59414	3.42423	2.99159	2.34216	2.76275	2.00385	2.44683	3.35379	0.720595	0.141349	0.171921	0.0972534	0.0583766	0.813601	2.34799	2.0417	1.83685	2.31241	1.73782	0.832259	0.2712	0.0472903	0.0782211	0.270941	1.59956	0.864145	1.05135	1.0683	1.12916
ACTI_51	0.0467566	0.07736	0.121592	0.0599855	0.0690063	0.0568029	0.0416579	0.098038	0.0231263	0.0510536	0.060001	0.253127	0.151284	0.161522	0.108027	0.130193	0.0888347	0.103188	0.216726	0.155432	0.088847	0.0781098	0.0923694	0.0732996	0.0754445	0.106538	0.181412	0.137982	0.0446776	0.0149917	0	0.0180633	0.0324699	0.036248	0.0133033	0.032767	0.0366155	0.0201842	0.0258312	0.0387267	0.0238863	0.0202646	0.0225687	0.0301089	0.0223562	0.0528119	0.0206699	0.0257061	0.0676154
ACTI_52	0.752133	0.879422	1.63402	1.05893	0.996947	0.707011	0.85351	0.443004	0.615357	0.402664	0.681244	0.682386	1.76209	1.89596	0.841157	0.568527	0.641533	0.28385	0.376088	0.285142	0.32709	0.797587	0.926469	0.452654	0.549489	0.542745	0.437084	0.582562	0.567522	0.19715	0.375505	0.311191	0.127984	0.348842	0.36236	0.486086	0.590938	0.500494	0.255286	0.139906	0.129699	0.196283	0.280174	0.267129	0.0368914	0.0782683	0.0381596	0	0
ACTI_53	0.162204	0.141803	0.110401	0.106858	0.113834	0.195004	0.28494	0.103999	0.120988	0.0753389	0.0767394	0.124082	0.391586	0.568332	0.434929	0.310966	0.24413	0.131235	0.240641	0.229969	0.193404	0.23519	0.221861	0.0928422	0.0977262	0.192093	0.273295	0.106604	0.0792737	0.0346869	0.0341151	0.0173839	0.011304	0.0262734	0.0544539	0.110054	0.082046	0.0844967	0.0649932	0.0541569	0.0568719	0.0300716	0.0280924	0.0199019	0.015703	0.0287346	0.0197132	0.0174735	0.0319743
ACTI_54	0.0744154	0.0636467	0.0695455	0.0786457	0.0941637	0.120453	0.151901	0.358348	0.146349	0.108899	0.138932	0.0841178	0.119095	0.220729	0.10081	0.313828	0.461232	0.222028	0.120219	0.131913	0.0738397	0.110163	0.0635269	0.0393696	0.0305726	0.0350461	0.0983902	0.0921873	0.0517294	0.0693042	0.0368979	0.0325196	0.0181542	0.0143522	0.0152327	0.0257837	0.0312905	0.0629837	0.0772007	0.0876232	0.0649858	0.0314793	0.0277928	0.0223264	0.0124473	0.0113327	0	0.0103324	0.00925079
ACTI_55	0.0225959	0.0184709	0.0180156	0	0.016673	0.0388057	0.0498049	0.117774	0.0605939	0.0347733	0.0358896	0.0321309	0.0293105	0.0356489	0.0260669	0.0671018	0.11251	0.106761	0.0917036	0.105462	0.0409256	0.037749	0.0162469	0	0	0	0.0216797	0.0304323	0.0431824	0.100508	0.0298652	0.0316239	0	0	0	0	0.0101622	0.0227785	0.0537573	0.216538	0.582095	0.315893	0.134236	0.0298783	0.0139668	0.0130044	0.0093524	0	0
ACTI_56	0.0939043	0.080402	0.025177	0.102558	0.0874485	0.37296	0.215654	0.115425	0.143171	0.0760882	0.1304	0.0819188	0.0746204	0.0797335	0.17351	0.180961	0.208652	0.201288	0.0925866	0.13975	0.0786818	0.0687199	0.0226124	0	0	0.0100601	0.101532	0.0887951	0.0771895	0.0245704	0.0319441	0.0614273	0.0220026	0.0207214	0	0	0.00877747	0.0289226	0.132983	0.129658	0.0554862	0.0263683	0.0217398	0.0186216	0.0221421	0.0194944	0.0183807	0.0322948	0.0160965
ACTI_57	0.0188642	0.0156704	0.0160278	0.0221146	0.0213452	0.0254066	0.0358692	0.55479	0.0720269	0.0226477	0.0271325	0.0168711	0.0235939	0.0261463	0.0196652	0.0809791	0.285636	0.57671	0.0791639	0.0470087	0.0226604	0.0261907	0.0150768	0.0136818	0	0.0130351	0.0169768	0.0250406	0.0178662	0.0337538	0.0137787	0.0121627	0	0	0	0.0102682	0.011937	0.011429	0.0190104	0.0246856	0.0579083	0.0175241	0	0	0	0	0	0	0
ACTI_58	0	0	0	0	0	0	0	0	0	0	0	0	0.0182387	0.123589	0.497882	0.158437	0.087491	0.0306215	0.0474737	0.0219469	0.104054	0.084579	0.101472	0	0.0415506	0	0.0367123	0	0	0	0	0	0	0	0.0230612	0.0825845	0.051983	0.0158035	0	0	0	0	0	0	0	0.0426656	0.0233197	0.0511204	0.039559
ACTI_59	0.664445	0.498071	0.585902	0.614205	0.455263	1.1344	1.09663	0.803178	1.04234	0.749374	0.592737	0.345098	0.4387	0.589679	0.665583	0.655087	1.13691	0.791173	1.16464	0.717251	0.845444	0.876214	0.334294	0.256436	0.273211	0.318491	0.623626	0.450725	0.186424	0.125968	0.152899	0.0469978	0.0268383	0	0	0	0.00994282	0.010448	0.0170268	0.0237173	0.061956	0.0580148	0.0243646	0	0	0	0	0	0
ACTI_60	0.176162	0.173226	0.20401	0.199127	0.132484	0.122203	0.0801868	0.0920486	0.566592	0.359587	0.293157	0.201694	0.191582	0.125461	0.118628	0.0524133	0.0543838	0.0457427	0.0674178	0.058824	0.175204	0.221786	0.1418	0.113335	0.110514	0.155056	0.188307	0.0919494	0.0160043	0.0105578	0.0446253	0.0771728	0.358719	0.160771	0.0993999	0.235423	0.281967	0.125853	0.152083	0.0850127	0.0709326	0.138297	0.130007	0.183276	0.158144	0.196039	0.232717	0.206439	0.174537
ACTI_61	0	0	0	0.0571793	0	0	0	0	0	0	0	0	0	0	0	0	0	0	0	0	0	0	0.0167695	0	0	0	0	0	0	0	0	0	0	0	0	0	0.0454838	0.0693668	0.0500757	0.0323597	0	0	0	0	0	0.0171255	0.0309041	0.0454949	0.0434539
ACTI_62	0.0325864	0.0815872	0.211812	2.05183	1.35158	0.303601	0.0673581	0.0177947	0.0124827	0.0112849	0.0113957	0.0322981	0.126239	0.456443	0.283664	0.0762126	0.0457474	0.0303716	0.0211878	0.0355379	0.0443427	0.0509856	0.0701349	0.0635788	0.0866722	0.293215	0.457102	0.0783801	0.0210621	0	0	0	0	0	0.0196362	0.354139	1.61092	2.17149	1.26624	0.510388	0.102982	0.0249152	0.0257691	0.0164238	0.0572681	0.305104	0.590646	0.824685	0.697397
ACTI_63	0.814679	0.730533	0.420071	0.516885	1.05226	0.855611	1.06999	0.301328	0.203335	0.14261	0.308334	0.518214	0.537872	0.414435	0.267008	0.166608	0.128008	0.0824251	0.143894	0.308105	0.373439	0.455668	0.689051	0.157807	0.155707	0.11197	0.161493	0.0774221	0.0542227	0.0149603	0.0113511	0	0.0103284	0.117377	0.139536	0.142556	0.0699082	0.0335007	0.0237221	0.0138122	0	0	0	0	0.0222805	0.0553756	0.060207	0.0262791	0.0225483
ACTI_64	0.0571356	0.0730677	0.0628298	0.123545	0.210539	0.100827	0.105348	0.0243089	0.0324304	0.0342901	0.0516382	0.10812	0.146872	0.248434	0.226489	0.164461	0.164915	0.126908	0.192147	0.210835	0.134195	0.133764	0.160931	0.0933166	0.179524	0.18193	0.333673	0.200283	0.107928	0.0240034	0.0133279	0	0	0.0364981	0.070359	0.223921	0.213673	0.108729	0.0928074	0.07517	0.0339157	0.0105969	0.0173623	0.0146516	0.0591183	0.188356	0.243188	0.127953	0.118646
ACTI_65	0.295653	0.399717	0.343923	0.435491	0.630823	0.228908	0.166305	0.0327603	0.0231875	0.015951	0.0243235	0.0492544	0.0723591	0.111458	0.0780246	0.0477328	0.0369477	0.0294989	0.0365688	0.0513355	0.129059	0.144034	0.197322	0.101434	0.138294	0.170021	0.280042	0.101703	0.0391368	0	0	0	0	0.0146657	0.0353864	0.104745	0.111715	0.367073	0.371718	0.222564	0.0628307	0.0272069	0.0487733	0.0385288	0.127937	0.29269	0.395045	0.247562	0.323687
ACTI_66	0.179434	0.205794	0.314406	0.329283	0.286509	0.153136	0.133944	0.0281456	0.0210225	0.0164561	0.0373414	0.116183	0.135822	0.100259	0.0593517	0.0240524	0.0141822	0.0110754	0.0152991	0.022557	0.0315111	0.0463528	0.120392	0.0525147	0.068787	0.0990051	0.129091	0.0443467	0.0252978	0	0	0	0	0.0462864	0.108668	0.180107	0.147452	0.0621028	0.0332751	0.0180823	0	0	0.0122272	0.0158463	0.0627533	0.135717	0.190596	0.105056	0.0995229
ACTI_67	0.0380116	0.0283783	0.0228227	0.037372	0.0788182	0.0497495	0.0616093	0.0246095	0.019039	0.0140221	0.021524	0.0161033	0.0181747	0.0156549	0.0107975	0.00811722	0	0	0	0	0	0	0	0	0	0	0	0	0	0	0	0	0	0	0	0	0	0	0	0	0	0	0	0	0	0	0	0	0
ACTI_68	0	0	0	0	0	0	0	0	0	0	0	0	0	0	0	0	0	0	0	0	0	0	0	0	0	0	0	0	0	0	0	0	0	0	0	0	0	0	0	0	0	0	0	0	0	0	0	0	0
ACTI_69	0.0623403	0.0793433	0.065574	0.10513	0.162283	0.0747414	0.0723992	0.016336	0.0176011	0.0177237	0.0274428	0.0584483	0.0727448	0.119863	0.103895	0.0752867	0.0721664	0.0571327	0.083471	0.0944317	0.0717818	0.0745495	0.0937195	0.050652	0.0902787	0.095251	0.172226	0.0960116	0.0509958	0.0114148	0	0	0	0.0182836	0.0347213	0.111064	0.104673	0.0821999	0.0779878	0.0545309	0.0206291	0	0.011706	0	0.037481	0.114228	0.147778	0.0813198	0.0878014
ARM_01	0.0614074	0.201882	0.0338052	0.0537367	0.170639	0.23732	0.100113	0.0322154	0	0	0.0192509	0.0594437	0.0175537	0.0151271	0.0123369	0	0	0	0	0	0.044901	0.0246954	0.0778289	0.0150436	0.0210438	0.0250897	0.0588122	0.0153094	0	0	0	0	0	0.0235165	0.0324277	0	0	0	0.0104778	0	0	0	0	0	0.0213252	0.045841	0.00900343	0	0.0196734
BACT_01	0	0	0	0	0	0	0	0	0	0	0	0	0	0	0	0	0	0	0	0	0	0	0	0	0	0	0	0	0	0	0	0	0	0	0	0	0	0	0	0	0	0	0	0	0	0	0	0.0110619	0.0944746
BACT_02	0	0.0137495	0.0241613	0	0	0	0	0.0177064	0	0.0215706	0.0131635	0.00991658	0	0	0.0131762	0	0	0	0	0	0	0	0	0.058506	0.0414886	0.0243019	0	0	0.0257738	0	0	0	0.111634	0.131381	0	0	0	0	0	0	0	0.0159421	0	0.12479	0.0554481	0.0423646	0	0	0.0096237
BACT_03	0	0.013744	0.0260151	0	0	0	0	0.0189951	0	0.0218051	0.0135824	0.00990002	0	0	0.0144779	0	0	0	0	0	0	0	0	0.0586511	0.0417611	0.0237767	0	0	0.0238888	0	0	0	0.104861	0.119677	0	0	0	0	0	0	0	0.0106694	0	0.0626127	0.0249804	0.0271258	0	0	0
BACT_04	0	0.0162535	0.0258567	0	0	0	0	0.0196656	0	0.0230331	0.0150358	0.0112464	0	0	0.0136655	0	0	0	0	0	0	0	0	0.0677088	0.0479846	0.0286201	0	0	0.0298383	0	0	0	0.11911	0.138534	0.00897764	0	0	0	0	0	0	0.0137698	0	0.0758475	0.0314002	0.0353948	0	0	0.0102873
BACT_05	0.0136903	0.0286404	0	0.0113598	0.0305574	0	0	0.0576008	0	0.0417268	0.0348071	0.00848284	0	0	0.0093981	0.0283548	0.0211849	0.0437494	0.0454155	0.0234861	0.0419264	0.0147231	0.0208396	0.0555676	0.0654233	0.095139	0.186648	0.0825418	0.0233159	0	0	0.00954066	0.0101328	0	0	0	0	0	0	0	0	0	0	0	0	0	0	0	0
BACT_06	0	0	0	0	0	0	0	0	0	0	0	0	0	0	0	0	0	0	0	0	0	0	0.00846345	0	0	0.0133018	0.282427	0.0148232	0	0	0	0	0	0	0	0	0	0.0485088	0.121259	0.0252857	0	0	0	0	0	0	0	0	0
BACT_07	0.264651	0.107699	0.0281317	0	0.056959	0.00990601	0.0170295	0.128959	0.0270257	0.0777895	0.0883915	0.169596	0	0	0.0973626	0.0382833	0.0384767	0.147336	0.127848	0.0363852	0.167128	0.0515205	0.107142	0.343386	0.290895	0.276119	0.0698358	0.287521	0.0439576	0.012292	0.0102402	0.0239672	0.0385628	0.0875767	0.0897541	0.0395543	0.0200351	0	0	0	0.0135883	0	0	0	0.0116322	0.169289	0.0244417	0.0431565	0.0367629
BACT_08	0.00801365	0.00933955	0	0	0	0	0	0	0	0	0	0	0	0	0	0	0	0	0	0	0	0	0	0.0350049	0.0205549	0	0	0	0	0	0	0	0	0	0	0	0	0	0	0	0	0	0	0	0	0.0283763	0	0	0
BACT_09	0.0825429	0	0.010721	0.00916217	0.00962356	0.0116166	0	0	0	0	0	0.310898	0.052004	0.0385435	0.017331	0.00721048	0.0153322	0.0369772	0.00919179	0.00686996	0.00951052	0.0139559	0.0467097	0.0353607	0.0904515	0.0339696	0.0734704	0.0975137	0.0649283	0	0	0.00727241	0.00935573	0	0	0	0	0.00814012	0.0505562	0.0964943	0.0300039	0.012586	0	0	0.00983479	0	0.0207735	0	0
BACT_10	1.0726	2.55495	1.4771	0.171284	0.366103	0.831613	0.151081	2.73572	0.314794	3.92	4.0164	2.90582	0.231266	0.0650103	0.825807	0.88184	0.609149	4.2241	3.34327	0.926493	1.20899	0.897201	1.73518	4.09341	2.93926	4.11192	1.30258	2.81893	1.02933	0.0895476	0.0222547	0.0281435	0.0289426	1.83554	0.903145	0.791573	0.218244	0.133774	0.204954	0.563363	0.522697	0.790471	0.598206	1.43464	0.386612	0.22433	0.0200144	0.0223704	0.0199325
BACT_100	0	0	0	0	0	0	0	0	0	0	0	0	0	0	0	0	0	0	0	0	0	0	0	0	0	0	0	0	0	0.0190008	0	0.0812096	0.010398	0.023929	0	0	0	0	0	0	0	0.0223484	0	0	0	0	0	0	0
BACT_101	0.258657	0.226919	0.227719	0.0753477	0.161979	0.130774	0.0569072	0.154415	0.178211	0.239486	0.251184	0.348528	0.097714	0.0759724	0.258133	0.13149	0.105875	0.255788	0.23917	0.262518	0.42239	0.342973	0.48668	0.430435	0.529469	0.255591	0.342679	0.278905	0.331065	0.124448	0.100939	0.121713	0.211944	0.498709	0.389254	0.334135	0.294173	0.193469	0.122463	0.373894	0.42092	0.252563	0.249878	0.408939	0.522444	0.409869	0.0633571	0.087451	0.261153
BACT_102	0.189378	0.169404	0.168411	0.0555267	0.126138	0.0976261	0.0339892	0.09733	0.0817496	0.172643	0.19946	0.287823	0.0689643	0.0465694	0.200524	0.0936226	0.0422828	0.1758	0.17104	0.142656	0.357881	0.279702	0.42317	0.388144	0.478166	0.223449	0.300117	0.233498	0.298708	0.106875	0.0764528	0.106286	0.189639	0.461953	0.369285	0.332779	0.277971	0.171664	0.107029	0.350021	0.380358	0.226346	0.222535	0.357191	0.474312	0.37596	0.0513345	0.0716551	0.236716
BACT_103	0.110315	0.0984703	0.0988002	0.0320029	0.0743644	0.0562148	0.0203121	0.0573971	0.0482298	0.104303	0.115452	0.167785	0.0413281	0.0283014	0.116695	0.0548627	0.0241383	0.100136	0.0971307	0.0805916	0.200353	0.160291	0.239334	0.215884	0.264945	0.126411	0.169068	0.130186	0.162913	0.0602162	0.0415722	0.0577072	0.104328	0.248685	0.19587	0.167486	0.147408	0.0934115	0.0615109	0.189125	0.209401	0.129992	0.129027	0.203023	0.267243	0.209981	0.0297592	0.0414406	0.138505
BACT_104	0.205718	0.181837	0.186572	0.0587431	0.135468	0.10399	0.0358267	0.10551	0.0903845	0.191009	0.216169	0.315225	0.0752244	0.0508325	0.220319	0.101955	0.0439491	0.188565	0.18329	0.153666	0.380093	0.302227	0.44531	0.402238	0.500566	0.227278	0.305857	0.243861	0.300173	0.106952	0.076409	0.106286	0.196211	0.471796	0.367352	0.319409	0.280702	0.17158	0.104634	0.359587	0.394548	0.238543	0.234869	0.38586	0.501548	0.388014	0.0507465	0.0761629	0.252524
BACT_105	0.0146585	0.0314987	0.0163722	0.0156043	0.0456753	0.0124337	0	0	0	0	0	0	0	0	0.0150815	0	0	0	0	0	0	0	0	0.0176487	0.0140641	0.0385369	0.0220951	0.0204703	0.0124529	0	0	0	0	0	0.0141063	0.033613	0.0688091	0.0391332	0.0193854	0.0290715	0.020443	0	0	0	0	0.116915	0.0179251	0.0534691	0.121935
BACT_106	0	0	0	0	0	0	0	0	0	0	0	0	0	0	0	0	0	0	0	0	0	0	0	0	0	0	0	0	0	0	0	0	0	0	0	0	0	0	0	0	0	0	0	0	0	0	0	0.0142995	0.462762
BACT_107	0.103007	0.0899229	0.089945	0.0284781	0.0650183	0.0506379	0.0178509	0.0511929	0.0430276	0.0952828	0.106736	0.151428	0.0382984	0.0238496	0.104737	0.0487353	0.0217347	0.0898922	0.0898086	0.0740737	0.183445	0.142875	0.215376	0.200454	0.244532	0.113746	0.156709	0.120815	0.14751	0.0525963	0.0378072	0.0559459	0.0989676	0.231325	0.178726	0.164331	0.137314	0.0872373	0.0505442	0.171276	0.190524	0.117035	0.117431	0.185937	0.238215	0.185305	0.0259743	0.0377592	0.126319
BACT_108	0.111416	0.100479	0.0984163	0.0324754	0.072936	0.0566279	0.0198983	0.056881	0.0491598	0.103688	0.117193	0.168514	0.0414226	0.0273019	0.115882	0.0537448	0.0246693	0.101659	0.0997881	0.0811062	0.200701	0.161033	0.239572	0.219026	0.267375	0.125475	0.167688	0.133154	0.163089	0.0575479	0.0422483	0.0589006	0.108328	0.257191	0.201233	0.173008	0.151536	0.094673	0.0573579	0.191362	0.210286	0.130455	0.127532	0.206235	0.269006	0.210434	0.0289596	0.0424253	0.138173
BACT_109	0.2352	0.149114	0.106699	0.0423864	0.166133	0.0997943	0.0246891	0.0987144	0.063366	0.22404	0.165705	0.192958	0.115053	0.0497042	0.115288	0.0678145	0.0380241	0.122156	0.15349	0.153861	0.295131	0.166008	0.299984	0.33715	0.251766	0.213327	0.484034	0.211115	0.179943	0.0835737	0.0152421	0.0939687	0.125696	0.127074	0.142969	0.112762	0.103015	0.0281462	0.0482327	0.0989817	0.127501	0.16405	0.156928	0.116787	0.133761	0.101279	0.0129594	0.0512622	0.210627
BACT_11	0	0	0	0	0	0.00734659	0	0	0	0	0	0	0	0	0	0	0	0	0	0	0	0	0	0	0	0	0	0	0	0	0	0	0	0	0	0	0.00831654	0.0234883	0.0504145	0	0	0	0.0204735	0	0.0106724	0.0621367	0.0843613	0.147097	0.154331
BACT_110	0	0	0	0	0	0	0	0.0346204	0.0583523	0.0886963	0.148643	0.116655	0.0403626	0.0320383	0.00840988	0.013358	0.0121566	0.019518	0.0957886	0.199722	0.46346	0.2902	0.190179	0.0255145	0.0254812	0.0168082	0.0859618	0.0651064	0.0770997	0.0333749	0	0	0	0	0	0	0	0	0	0	0	0	0	0	0	0	0	0	0
BACT_111	0.0290281	0.0362355	0.0137569	0.0140608	0.0467202	0.0413394	0.0172872	0.0337643	0.0121362	0.0259121	0.0360491	0.0755252	0.0363839	0.0189532	0.0351415	0.0322482	0.0197303	0.055348	0.0493046	0.0589235	0.170421	0.102614	0.0500793	0.022075	0.010642	0.018439	0.0318659	0.0392429	0.0895616	0.0567266	0	0.0489425	0.0666325	0.0114865	0.0138318	0	0	0.0115732	0.0461567	0.0524264	0.0596919	0.0781426	0.0771558	0.05276	0.0857136	0.0649601	0	0.0279222	0.11822
BACT_112	0.0586117	0.0215598	0	0.0153431	0.0369247	0.021138	0	0.0200995	0.00887477	0.048391	0.025356	0.0299239	0.0333682	0.0107273	0.0119247	0.00810724	0.00629604	0.0226384	0.0280708	0.0275619	0.0731049	0.0554696	0.114241	0.0504291	0.0215741	0.138801	0.155839	0.0963287	0.0794501	0.0483335	0.0157198	0.0552364	0.133021	0.120273	0.145882	0.108628	0.0468357	0.0139444	0.0598096	0.0434371	0.0476179	0.0893422	0.06444	0.0720404	0.0959681	0.0989203	0.00841691	0.0454664	0.106474
BACT_113	0	0	0	0	0	0	0	0.0215628	0.0122983	0.0302016	0.0135227	0	0	0	0	0	0	0.0144544	0.00825852	0	0.0179353	0	0	0	0	0	0	0	0	0	0	0.0162822	0	0	0	0	0	0	0	0	0.0194221	0.0337348	0.0160721	0	0	0	0	0	0
BACT_114	0.00746124	0	0	0	0	0	0	0.0127058	0	0.0295015	0.0412045	0.00906583	0	0	0	0	0	0	0	0	0.0287338	0.0162207	0	0.014095	0.0198796	0.0494159	0	0	0.0180761	0.0120311	0	0.017842	0.045327	0.0543248	0.034098	0.0102715	0.00869508	0	0	0	0	0	0	0	0.0251102	0.149126	0	0.0103671	0.0289694
BACT_115	0	0	0	0	0	0	0	0	0	0	0	0	0	0	0	0	0	0	0	0	0	0	0	0	0	0	0	0	0	0	0	0	0.0160221	0	0	0	0	0	0	0.0219117	0.0144301	0	0	0	0.00912459	0.0137064	0.0156692	0.0280293	0.00794963
BACT_116	0	0	0	0	0	0	0	0	0	0	0	0.00646915	0	0	0	0	0	0	0	0	0	0	0	0.0139786	0.0140528	0.0317803	0.0146587	0	0	0	0	0	0	0.0160357	0	0	0	0	0	0	0	0	0	0	0	0.0172084	0	0.0176382	0.0101968
BACT_117	0	0	0	0	0	0	0	0	0	0	0	0	0	0	0	0	0	0	0	0	0	0	0	0	0.0110309	0	0	0	0	0	0	0	0	0.00944852	0	0	0	0	0	0	0	0	0	0	0	0.011442	0	0	0
BACT_118	0.0550511	0.0190535	0	0	0	0	0.0326198	0.0796607	0.024435	0.0380183	0.0541045	0.0186426	0.00994603	0	0.0121348	0.0190971	0.0347841	0.0742876	0.0687726	0.0504059	0.0620281	0.0571349	0.0460085	0.0349949	0.0312425	0.0230566	0.0134213	0.045447	0.0296138	0.0290949	0.0614911	0.0549162	0.0225643	0.011379	0.0128093	0	0	0	0	0	0.0479475	0.033648	0.022517	0.0142959	0.0174385	0.0271845	0.0203319	0	0
BACT_119	0.0643795	0.0195192	0	0	0	0	0.028852	0.0942393	0.0295317	0.0391578	0.0541792	0.0178385	0	0	0	0.0103451	0.0445246	0.130223	0.123159	0.0835836	0.0846234	0.0745475	0.0524374	0.0202584	0.017686	0	0	0.0221441	0.0253757	0.0657577	0.108794	0.0966088	0.0370779	0	0	0	0	0	0	0	0.0584599	0.0574498	0.0530415	0.0214296	0.0174443	0.0246858	0.0192239	0	0
BACT_12	0	0	0	0	0	0	0	0	0	0	0	0	0	0	0	0	0	0.0257193	0.00979135	0.0177325	0.0262328	0.0178261	0	0	0	0	0	0	0	0	0	0	0	0	0	0	0	0	0	0	0	0	0	0	0	0	0.0112173	0.0146093	0.0120032
BACT_120	0.0486474	0.0163432	0	0	0	0	0.0221723	0.0664494	0.0241111	0.0316989	0.0427734	0.00962504	0	0	0	0.0078853	0.0298601	0.0892839	0.081441	0.0582943	0.0607791	0.0577856	0.041652	0.0178285	0.0153442	0	0	0.0189631	0.0312998	0.0525953	0.148652	0.176007	0.0540703	0	0	0	0	0	0	0	0.0518613	0.040141	0.0273802	0.0170439	0.0184657	0.0237429	0.0213272	0	0
BACT_121	0.0821101	0.0220999	0	0	0	0	0.0106954	0.0163	0.00895597	0.0162656	0.0191104	0.0208531	0.0132116	0.00999218	0.0353471	0.0368225	0.0243277	0.0266893	0.0227267	0	0.0231709	0.0376975	0.101549	0.131268	0.156294	0.113415	0.0739964	0.219135	0.0935455	0.0118132	0.01789	0.0178793	0.0161214	0.0270041	0.0734115	0	0	0	0	0.0182923	0.0583044	0.011766	0	0	0.0178233	0.0357339	0.0244222	0.0192312	0.0234286
BACT_122	0	0	0	0	0	0	0	0	0	0	0	0	0	0	0	0	0	0	0	0	0	0	0	0	0	0.0173265	0.0176674	0	0	0	0	0	0	0	0.00912962	0.00984684	0.00763156	0.00930765	0.0150018	0.00691344	0	0.0085567	0.00975185	0.0117056	0.0162349	0.0713166	0.192944	0.201193	0.226403
BACT_123	0	0	0	0	0	0	0	0	0	0	0	0	0	0	0	0	0	0	0	0	0	0	0	0	0	0	0	0	0	0	0	0	0	0	0	0	0	0	0	0	0	0	0	0	0	0.0379172	0.0568958	0.0785105	0.168734
BACT_124	0.0918711	0.198409	0.111717	0.0242559	0.0317363	0.0303911	0.0138549	0	0	0	0	0	0.0087208	0	0	0	0	0	0	0	0	0	0.0105508	0	0	0.0212991	0.0188791	0	0	0	0	0	0	0	0.00813933	0	0	0	0.0188769	0.00771458	0	0	0	0	0.0132894	0.0602877	0.143872	0.105645	0.122049
BACT_125	0.0596676	0.0709072	0.0211727	0	0.0224518	0.0203116	0	0.0602235	0	0.338094	0.347745	0.221197	0.0229199	0.0103861	0.0354751	0.0192327	0.0130285	0.111848	0.0901747	0.0361563	0.137913	0.0604946	0.178983	0.352883	0.247499	0.155608	0.0731576	0.230564	0.106103	0.0370603	0.0312224	0.111312	0.478986	0.202192	0.045612	0.0213735	0	0.0108156	0	0.0199478	0.0698634	0.178941	0.109439	0.190569	0.226806	0.428282	0.138435	0.338584	0.4339
BACT_126	0.020748	0.0464797	0.0369685	0	0	0	0	0.0157721	0	0	0	0.0310576	0	0	0.020787	0	0	0	0	0	0	0	0	0	0	0	0	0	0	0	0	0	0	0	0	0	0	0	0	0	0	0	0	0	0.0161155	0.137768	0	0.0279153	0.343271
BACT_127	0	0	0	0	0.0105767	0	0	0	0	0.0102222	0.0190003	0.0513446	0.0471786	0.0194002	0.00754976	0	0	0	0.017808	0.0210677	0.11629	0.203632	0.247352	0.0751371	0.0726107	0.0910519	0.0522254	0.085052	0.041813	0.0151328	0	0.064896	0.193359	0.278637	0.16467	0.0587395	0.0357779	0	0.00891353	0.0455834	0.0650066	0.167421	0.24376	0.318216	0.458869	0.882531	0.0565495	0.156395	0.325452
BACT_13	0	0	0	0	0	0	0	0	0	0	0	0	0	0	0	0	0	0.0364162	0.0134403	0.0225854	0.0336082	0.0235268	0	0	0	0	0	0	0	0	0	0	0	0	0	0	0	0	0	0	0	0	0	0	0	0.0100161	0.0148959	0.02021	0.0165454
BACT_14	0	0	0	0	0	0	0	0	0	0	0	0	0	0	0	0	0	0	0	0	0	0	0	0	0	0	0	0	0	0	0	0	0	0	0	0	0	0.00885326	0.0222839	0	0	0	0	0	0	0	0	0	0
BACT_15	0	0	0	0	0	0	0	0	0	0	0	0	0	0	0	0	0	0	0	0	0.00803009	0	0.021604	0.0105518	0.011764	0.0170816	0.0213341	0	0	0	0	0	0	0	0.0388273	0	0	0.0432612	0.0503861	0.0571323	0.101644	0	0	0	0.0121532	0.0496863	0.0236198	0.128147	0.0349176
BACT_16	0	0	0	0	0	0	0	0	0	0	0	0	0	0	0	0	0	0	0	0	0	0	0	0	0	0	0	0	0.0138268	0.0155351	0	0.0375819	0	0	0.0280487	0	0	0	0.00800978	0	0.0220893	0	0	0	0	0.0323578	0	0.0348741	0.0168197
BACT_17	0.14054	0.163941	0.118486	0.0431198	0.186912	0.0587743	0.0147889	0.0206814	0	0	0.00981729	0.150381	0.0747853	0.0318243	0.164292	0.237871	0.0327326	0.0529277	0.0628874	0.0649066	0.295449	0.307244	0.242817	0.317936	0.574255	0.329632	0.424953	0.0669454	0.021124	0.0169094	0.210648	0.0115997	0.0115273	0.0447356	0.0935424	0.114022	0.226463	0.153822	0.654381	0.142591	0.145226	0.116965	0.0805185	0.0145084	0.0147295	0.102285	0.535963	0.057511	0.0275066
BACT_18	0.00870698	0.0135184	0	0	0	0	0	0.0619811	0.168917	0.545739	0.140865	0.00744868	0	0	0	0	0	0.0102076	0.0445202	0.0144158	0.026017	0.00780224	0	0	0	0	0	0	0	0	0	0.0159793	0.071038	0.00998049	0	0	0	0	0	0	0	0.0111965	0.0362314	0.0616102	0.032444	0.0225681	0	0	0
BACT_19	0.0631993	0.0566177	0.0415496	0.0261569	0.0964923	0.0355673	0.0376781	0.022749	0.0271025	0.0533775	0.107548	0.0773513	0.0345819	0.0538786	0.177878	0.216036	0.0814116	0.0729769	0.0634324	0.127282	0.174466	0.153067	0.165501	0.189105	0.146456	0.13671	0.424453	0.0635783	0.0163658	0	0.0423207	0.0193144	0.0226548	0.0183284	0.00914588	0.01895	0.0119502	0.137809	0.169033	0.0276929	0.0302437	0.0217235	0.0148304	0	0	0	0.0758987	0.0187777	0.0331355
BACT_20	0.375009	0.396767	0.456985	0.175105	0.266427	0.293476	0.155202	0.487218	0.0428485	0.105335	0.233533	0.775067	0.307346	0.285071	0.638861	0.215497	0.368302	0.374182	0.565883	0.241504	0.722509	0.436546	1.35505	1.34501	0.85481	0.606789	1.01977	1.03271	0.0436805	0.0240511	0.0796895	0.0196241	0.180119	0.444497	0.247197	0.287221	0.174215	0.416676	0.53126	0.150749	0.270677	0.261794	0.280523	0.420926	0.680511	0.676773	0.467639	0.46943	0.272771
BACT_21	0	0	0	0	0	0	0	0	0	0	0	0.0201695	0	0	0	0.063347	0.0800737	0.0409107	0.0286016	0.053767	0.106293	0.0723382	0.014129	0	0	0.0250102	0.0860995	0.029	0	0	0	0	0	0	0	0	0	0	0.0242393	0.0265557	0.0289714	0	0	0	0	0	0	0	0
BACT_22	0.0184114	0.0195397	0.00941796	0	0	0.0144078	0.0099024	0.0312235	0.00762961	0.00822666	0.0133006	0.0239208	0.0228116	0.0142938	0.023523	0.0110935	0.0169079	0.0156143	0.0270255	0.0111669	0.0411246	0.0350281	0.0722409	0.0693931	0.062021	0.0719959	0.0583728	0.115914	0.0191246	0.0338215	0.0623671	0.0337499	0.0520508	0.0475833	0.0573404	0.0382332	0.0604229	0.0603967	0.0642961	0.0434394	0.0749958	0.0781488	0.107091	0.0791868	0.095192	0.0745588	0.038618	0	0
BACT_23	0.017459	0.0445458	0.0246401	0.0107303	0.0109785	0.0388887	0	0.0263266	0.0322978	0.0501892	0.0384504	0.0423102	0	0	0.0243815	0.02211	0	0.0259672	0.0209607	0.0142236	0.0666216	0.0423041	0.0205208	0.113043	0.0716789	0.267895	0.0217453	0.0580592	0.016585	0	0.0230386	0.0340202	0.0561806	0.0737003	0.0155813	0.00956467	0	0	0	0	0	0.0409497	0.0203945	0.0256999	0	0.0343793	0.197083	0.0101789	0.00807968
BACT_24	0.079415	0	0	0	0.00798644	0.164163	0.0810729	0.412626	0.0530405	0.108445	0.152833	0.0167976	0	0	0.0102866	0.0900638	0.107689	0.252753	0.228174	0.393415	0.266492	0.098053	0	0	0	0	0	0	0	0	0	0.00959176	0.0114445	0	0	0	0	0	0	0	0	0	0	0	0	0	0	0	0
BACT_25	0	0.0218473	0.0174309	0	0	0	0	0.00821566	0	0	0	0	0	0	0	0	0	0	0	0	0	0	0	0	0	0	0	0	0	0	0	0	0	0.0516799	0.0309109	0.0260749	0	0	0	0	0	0.0164724	0	0.0292312	0.0314858	0.165917	0	0.0917666	0.0923205
BACT_26	0.0154031	0.0256276	0.0152582	0	0.0118179	0	0	0	0	0	0	0.0134757	0	0	0.00763486	0	0	0	0	0	0	0	0.0103758	0.0218112	0.0284131	0.0165747	0	0	0	0	0	0	0.0117619	0.0388218	0.042399	0.0440962	0.0667292	0.033339	0.020134	0.00734278	0.0100513	0	0.0194176	0.0292316	0.0893161	0.1713	0.12832	0.130974	0.164651
BACT_27	0	0.0231759	0.0195378	0.00836471	0	0	0	0.00918595	0	0	0	0	0	0	0	0	0	0	0	0	0	0	0	0	0	0	0	0	0	0	0	0	0	0.0535525	0.0310172	0.023823	0	0	0	0	0	0.0139329	0	0.0264392	0.0328504	0.185375	0	0.100397	0.083895
BACT_28	0	0.025671	0.0102246	0	0	0.00884813	0	0.057512	0	0.0297601	0.0146173	0	0	0	0	0	0	0	0	0	0	0	0	0.0582488	0.0174136	0.0159006	0	0.0171791	0.0156228	0	0	0.0141844	0.14189	0.0682404	0	0	0	0	0	0	0	0.0251235	0.0122221	0.0444539	0.0373256	0.0201599	0	0	0
BACT_29	0	0	0	0.00951377	0.0107662	0	0	0	0	0	0	0	0	0	0	0	0	0	0	0	0	0	0	0	0	0.0110474	0	0	0	0	0	0	0	0	0	0	0	0.0139856	0.0218489	0.00759188	0	0	0	0	0	0.0325508	0.0726547	0.117464	0.0873731
BACT_30	0	0.0201045	0.0166003	0	0	0	0	0.00790551	0	0	0	0	0	0	0	0	0	0	0	0	0	0	0	0	0	0	0	0	0	0	0	0	0	0.043635	0.0258631	0.0201109	0	0	0	0	0	0.012277	0	0.0221247	0.0272481	0.154044	0	0.0835416	0.0706084
BACT_31	0	0	0	0	0	0	0	0	0	0	0	0	0	0	0	0	0	0	0	0	0	0	0	0	0	0	0	0	0	0	0	0	0	0	0	0	0	0.0204806	0.0146868	0	0	0	0	0	0	0	0	0	0
BACT_32	0	0.0374027	0.0287004	0	0	0	0	0.0139291	0	0	0	0	0	0	0	0	0	0	0	0	0	0	0	0	0	0	0	0	0	0	0	0	0	0.0636671	0.0632858	0.0397284	0.0310319	0	0	0.027053	0	0.0241465	0	0.0432748	0.054088	0.16509	0	0.103662	0.0936521
BACT_33	0	0	0	0	0	0.0103787	0	0.0104537	0.0159172	0.0170428	0	0	0	0	0	0	0	0	0	0	0	0	0	0	0	0	0	0	0.0318716	0	0.0201587	0.0172392	0.0469849	0.0779185	0.0331087	0.0297682	0.0192932	0.0154568	0.0265691	0.0532219	0.0854538	0.0588671	0.0224143	0.0283589	0	0.0139826	0	0	0.0134347
BACT_34	0.00981365	0.159835	0.0417837	0.013756	0	0.00799291	0	0.0367594	0.0469251	0.302367	0.115175	0.0607031	0.0185128	0	0	0	0	0	0.0117477	0	0	0	0.0133827	0.0890202	0.0659341	0.0180214	0.0133748	0.00982356	0	0	0.0168612	0.00853802	0.0548265	0.114307	0.065571	0.0596852	0.0299501	0.0119599	0.00958518	0	0.0241745	0.0621406	0.0272631	0.0372367	0.049552	0.0449421	0.0175255	0.0468743	0.0219558
BACT_35	0.0221176	0.211024	0.0996717	0.0164971	0	0.0122254	0	0.0429899	0.00897371	0.359042	0.317093	0.0497914	0	0	0.0307453	0.0129614	0.0100961	0.0448515	0.0924312	0.0527213	0.256328	0.106338	0.0853884	0.468652	0.364685	0.109803	0.245334	0.129456	0.020196	0	0	0.00875565	0.119592	0.685028	0.17675	0.0633086	0.0336313	0.0262382	0.033966	0.0215995	0.0193154	0.0494688	0.0372505	0.12502	0.114846	0.0919189	0.0202786	0.091315	0.0396698
BACT_36	0.0103009	0	0	0	0	0.0123252	0.0540263	0.415785	0.0224724	0.0523303	0.0836942	0	0	0	0	0.0167956	0.0191556	0.0263162	0.103929	0.229415	0.853896	0.422987	0.0420339	0	0	0	0.0157084	0.021126	0	0	0	0	0	0	0	0	0	0	0	0	0	0	0	0	0	0	0	0	0
BACT_37	0	0	0	0	0	0	0	0	0	0	0	0	0	0	0	0	0	0	0	0	0	0	0	0.0257561	0.149604	0.403169	0.503306	0.0858636	0	0	0	0	0	0	0	0	0	0	0	0	0	0	0	0	0	0	0	0	0
BACT_38	0	0.177454	0.0328958	0.0357871	0.0406102	0.14977	0.00799546	0.182652	0	0.0290309	0.0186811	0.00939892	0	0	0	0	0	0	0	0	0.0140322	0	0	0.0187613	0	0.0120278	0	0.020746	0	0	0	0	0.0289668	0.0330699	0	0	0	0	0	0	0	0	0	0.0223024	0.0226769	0.0362252	0	0	0
BACT_39	0	0	0	0	0	0	0	0.00903771	0.0167844	0.233106	0.0742097	0.00884357	0	0	0	0	0	0	0	0	0	0	0	0.0144198	0	0.0123804	0	0	0.014261	0.0145245	0.0523103	0.0543607	0.180176	0.15586	0.106118	0.0542308	0.0404068	0.0105265	0.0114387	0.0165406	0.107897	0.102877	0.0320831	0.11087	0.0993114	0.100441	0.0586513	0.0294731	0.00992485
BACT_40	0.00733172	0.0588868	0.0680928	0.0125827	0.012853	0.0158292	0	0	0.0103053	0.104978	0.0800296	0.0565024	0	0	0	0	0	0.00952405	0	0	0.0136989	0.0159641	0.0237867	0.301245	0.167544	0.202071	0.0805949	0.092453	0.0297385	0.0121476	0.0137155	0	0.0113507	0.0714342	0.0656234	0.0258534	0.010802	0.0162386	0.0496551	0.00913836	0	0	0	0	0	0	0	0	0
BACT_41	0	0	0	0	0	0	0	0	0	0.0850088	0.0308924	0.0145997	0	0	0	0	0	0	0	0	0.00828572	0	0	0.0148059	0	0.0293616	0	0	0	0	0.0145717	0	0.0266428	0.0889918	0.158179	0.134626	0.137061	0.0384221	0.0234938	0.026657	0.0722939	0.0692405	0.0179461	0.0478864	0.0543992	0.129701	0.14482	0.106107	0.0419979
BACT_42	0	0.0160657	0	0	0	0	0	0	0	0.0119617	0	0	0	0	0	0	0	0	0	0	0	0	0	0	0	0	0	0	0	0	0	0	0	0.0121252	0.0502714	0.0936041	0.115298	0.0271419	0.0337302	0.0313281	0.0725727	0.0341626	0	0.0166314	0.024355	0.0573563	0.0925945	0.199648	0.0715384
BACT_43	0	0	0	0	0	0	0	0.0154357	0.0202506	0.196524	0.0502107	0.00786218	0	0	0	0	0	0	0	0	0	0	0	0	0	0.0101506	0	0	0	0.0138652	0.0368494	0.0212025	0.061764	0.089192	0.0892158	0.0930642	0.113857	0.0274814	0.023089	0.0329178	0.172393	0.163804	0.0385654	0.120234	0.118741	0.126982	0.0705415	0.0781783	0.0199145
BACT_44	0	0	0	0	0	0	0	0	0.0173369	0.240043	0.0761235	0.00767039	0	0	0	0	0	0	0	0	0	0	0	0.011675	0	0.0116842	0	0	0.0156205	0.0141167	0.0603522	0.067237	0.229482	0.194974	0.131009	0.0589425	0.0392688	0.00870907	0.00885264	0.0166459	0.126388	0.119861	0.0348582	0.131977	0.117217	0.119048	0.0744719	0.0318845	0.0100203
BACT_45	0	0	0	0	0	0	0	0	0	0.0148908	0	0	0	0	0	0	0	0	0	0	0	0	0	0	0	0.0161326	0	0	0	0	0	0	0	0	0.0137165	0.0299842	0.048579	0.00959732	0.0081731	0	0.0135224	0	0	0	0	0	0.0143312	0.0492998	0.0171184
BACT_46	0	0.0511377	0.0280437	0	0	0	0	0.0165799	0.0151058	0.110819	0.0351981	0.0153357	0	0	0	0	0	0	0	0	0.0124762	0.00767645	0.0105103	0.170136	0.0618766	0.0398005	0.0176571	0.0333615	0.0344949	0.0184251	0.0978369	0.0361607	0.158022	0.366107	0.244057	0.0909701	0.059972	0.118809	0.122944	0.0523236	0.119108	0.213994	0.198088	0.295988	0.231006	0.148137	0.0487916	0	0
BACT_47	0	0.0127996	0	0	0	0	0	0	0.0105225	0.0844718	0.0357122	0.0150083	0	0	0	0	0	0	0	0	0	0	0	0.0468466	0.0193658	0.038247	0.0182337	0.0133836	0.0513412	0.0854341	0.137163	0.0307561	0.0922379	0.225975	0.221555	0.129374	0.0389667	0.0130881	0.03124	0.0385029	0.178748	0.152382	0.0383667	0.0716628	0.108702	0.111795	0.0534691	0.0284948	0.0130169
BACT_48	0	0	0.0104786	0	0	0	0	0	0	0	0	0	0	0	0	0	0	0	0	0	0	0	0	0	0	0	0	0	0	0	0	0	0	0	0	0	0	0	0.0083966	0	0	0	0	0	0	0.0122175	0	0.0607134	0.139221
BACT_49	0	0	0.00917969	0	0	0	0	0	0	0	0	0	0	0	0	0	0	0	0	0	0	0	0	0	0	0	0	0	0	0	0	0	0	0	0	0	0	0	0.00907567	0	0	0	0	0	0	0.009774	0	0.0537544	0.109101
BACT_50	0	0.0885539	0.0660802	0.0115449	0	0.00764888	0	0.0660484	0	0.16592	0.116642	0.0244312	0	0	0	0	0	0	0	0	0	0	0	0.100172	0.0242884	0.0379799	0	0.0461663	0.179079	0.0106822	0	0.0595611	0.288726	0.212107	0.0620255	0	0	0	0	0.0135292	0.019709	0.0699585	0.0459901	0.239869	0.127023	0.132938	0.0220304	0.225584	0.0728438
BACT_51	0	0.0100276	0	0	0	0	0	0	0	0.0208931	0	0	0	0	0	0	0	0	0	0	0	0	0	0.0149989	0	0	0	0	0.0224821	0	0	0.0133602	0.036618	0.0409788	0.0100239	0	0	0	0	0	0	0.0140819	0	0.0141604	0.0183438	0.110038	0	0.0313364	0.042719
BACT_52	0	0	0.0131757	0	0	0	0	0	0	0	0	0	0	0	0	0	0	0	0	0	0	0	0	0	0	0	0	0	0	0	0	0	0	0	0	0	0	0	0.00908694	0	0	0	0	0	0	0.0122134	0	0.0618384	0.124633
BACT_53	0	0	0	0	0	0	0	0	0	0	0	0	0	0	0	0	0	0	0	0	0	0	0	0	0	0	0	0	0	0	0	0	0	0	0	0	0	0	0	0	0	0	0	0	0	0	0	0	0
BACT_54	0	0	0	0.0671806	0	0	0	0	0	0.0344328	0.0129829	0	0	0	0.549636	0.0983191	0.0632467	0.0369137	0	0	0	0	0	0	0	0	0.0190199	0.0195747	0	0	0	0	0	0	0	0	0	0	0	0	0	0	0	0	0	0	0	0	0
BACT_55	0	0	0	0	0	0	0	0	0	0.0436108	0.0428804	0.0107754	0	0	0	0	0	0.0124067	0.0176846	0.0120237	0.034934	0	0.0147554	0.0254583	0.033285	0.105094	0.0329993	0.0262584	0.149811	0.0293567	0.012457	0.0526931	0.0208369	0.208703	0.129464	0.0363028	0	0.0273515	0.0606483	0.038456	0.0894065	0.0293434	0	0.0263067	0	0.0340943	0.10528	0.179381	0.0504432
BACT_56	0	0	0	0	0	0	0	0	0	0.0420647	0.0383957	0.00890176	0	0	0	0	0	0.0100169	0.0157164	0.00893199	0.0343766	0	0.0115346	0.0224389	0.0278932	0.104694	0.0302531	0.0218411	0.122077	0.0291169	0.0143794	0.0536134	0.020201	0.184604	0.135514	0.0320412	0	0.0259136	0.041753	0.0312483	0.0769976	0.0249274	0	0.018803	0	0.0258321	0.0271913	0.137688	0.0383299
BACT_57	0	0	0	0	0	0.00999578	0	0.0144664	0	0	0	0	0	0	0	0	0	0	0.0309449	0.00900951	0.0125696	0	0.0231571	0	0	0	0.0267725	0	0.0133021	0	0	0	0	0	0	0	0	0.0179954	0.0342875	0	0	0	0	0	0	0	0	0.0117502	0.0397418
BACT_58	0	0	0	0	0	0	0	0	0	0.0133646	0.0189954	0	0	0	0	0	0	0	0	0	0.00770856	0	0	0.0168125	0.0113687	0.0353946	0	0.0110106	0	0	0	0	0.0160298	0.088534	0	0	0	0	0	0	0	0	0	0	0	0.018334	0	0	0
BACT_59	0.0411903	0.0652891	0.0364276	0	0.0188823	0.0202124	0	0.0778049	0.0129411	0.0876893	0.0969244	0.0731451	0.0125681	0	0.0290745	0.0276264	0.0218578	0.088045	0.0826997	0.0400398	0.0579864	0.0415305	0.0680382	0.143576	0.116672	0.132962	0.0792098	0.112724	0.0753731	0.0661306	0.0812876	0.100046	0.0741688	0.132252	0.118558	0.0862118	0.0520351	0.116801	0.0558821	0.0616992	0.100533	0.0788603	0.0757609	0.0826627	0.0971943	0.111986	0.10445	0.100468	0.0631835
BACT_60	0.00806928	0.0182136	0	0	0	0	0	0.0172738	0	0.060978	0.0768004	0.0434841	0	0	0	0	0	0.0505441	0.0185821	0.00953969	0.0138312	0.0108621	0.0242445	0.060036	0.0352801	0.0523992	0.0105108	0.0700792	0.0312308	0	0	0.0185247	0.0243271	0.0867661	0.0109329	0	0	0	0	0	0	0.0243015	0.0287033	0.091712	0.0253168	0.058182	0	0.0606635	0.0137334
BACT_61	0.0501455	0.0626142	0.0432193	0.00966875	0.0618321	0.0100914	0	0	0	0	0	0.0976693	0.0173586	0.0171683	0.0287145	0.0089506	0	0.0118615	0.0105352	0.00874816	0.0164875	0.0162529	0.0834758	0.19847	0.218253	0.0977528	0.0288831	0.0503081	0	0	0	0	0	0.0707675	0	0	0	0	0	0	0	0.00889877	0	0.0183985	0.0238177	0.0493173	0	0	0.0371357
BACT_62	0.0343313	0.0192217	0.0103509	0	0.0352054	0.00742882	0	0	0	0.00739296	0.00807636	0.080359	0.0182948	0.00852327	0.00850882	0	0	0	0	0	0	0	0.0147222	0.0354713	0.0472592	0.0546378	0.0126915	0.0289959	0	0	0	0	0	0	0	0	0	0	0	0	0	0	0	0	0.0148099	0.115232	0.0122589	0.0313919	0.0934852
BACT_63	0.0689226	0.0151388	0.00845098	0	0.01162	0	0	0.0135849	0.0180596	0.085675	0.105773	0.04389	0.0111202	0.0103739	0.0182974	0.0145751	0.0176484	0.0655177	0.0723619	0.0654485	0.111861	0.0780379	0.0886932	0.0552571	0.0762004	0.0346273	0.0326263	0.0691405	0.0460637	0.0805711	0.0674088	0.161935	0.239877	0.0702942	0.0244787	0	0	0	0	0.0125769	0.171192	0.412405	0.149199	0.0815913	0.106777	0.0807083	0.0137113	0.0108444	0.017655
BACT_64	0.0197303	0.00869551	0.0178257	0	0.0943789	0.0130528	0	0	0	0	0	0	0	0.0146672	0.0762694	0.0249062	0.0137726	0.0145913	0.0161349	0.00810544	0.0107955	0.0105473	0.0307226	0.0427396	0.0594507	0.113643	0.124768	0.101933	0.0137652	0	0	0	0	0	0	0	0	0.0482972	0.0150151	0.0166834	0.0602632	0.0875226	0.0357696	0.015766	0.0341924	0.144876	0.0305255	0.206801	0.246605
BACT_65	0	0	0	0	0.00773138	0	0	0	0	0	0	0	0	0	0.0080406	0	0	0	0	0	0	0	0	0	0	0.0123891	0	0	0	0	0	0	0	0	0	0	0	0.0375118	0.0127008	0.00822193	0.00905183	0	0	0	0	0.0326145	0.0159347	0.0612508	0.0914627
BACT_66	0	0	0	0	0	0	0	0	0	0	0	0	0	0	0	0	0	0	0	0	0	0	0	0	0	0	0	0	0	0	0	0	0	0	0	0	0	0	0	0	0	0	0	0	0	0	0	0	0
BACT_67	0	0	0	0	0	0	0	0	0	0	0	0	0	0	0	0	0	0	0	0	0	0	0	0	0	0	0	0	0	0	0	0	0.0346563	0	0	0	0	0	0	0	0	0.0104153	0	0	0.0127866	0.0176579	0	0	0.0108639
BACT_68	0.012972	0.00865868	0	0	0	0	0	0	0	0.0287534	0.0100097	0.0117458	0	0	0	0	0	0	0	0	0	0	0	0.0107726	0.0188589	0.0113443	0	0.010197	0	0	0	0	0.0121547	0.00934078	0	0	0	0	0	0	0	0	0	0.0218432	0.0245887	0.0788049	0	0.0309224	0.092568
BACT_69	0.033537	0	0	0	0	0	0	0.0228236	0.0373199	0.0658904	0.0608487	0.0214197	0	0	0	0.0262436	0.0277784	0.0389044	0.0400235	0.0601456	0.0724068	0.0700335	0.0895824	0.0595023	0.0579273	0.0292872	0.0285136	0.0695972	0.0364711	0.614302	0.989248	1.598	0.948273	0.153048	0.0280485	0	0.0164481	0	0	0	0.0163825	0.0623841	0.200985	0.149294	0.0601203	0.0162504	0.0115171	0	0
BACT_70	0.129633	0.0149576	0	0	0	0	0	0.302051	0.0533949	0.0587838	0.0759786	0.0921546	0.0147564	0	0	0	0.0402879	0.186286	0.236115	0.144113	0.139202	0.07052	0.0211851	0	0	0	0	0	0.0347767	0.420807	0.270777	0.327412	0.116815	0.0215019	0	0	0	0	0	0	0.110162	0.333642	0.543499	0.111859	0.0450653	0.0172602	0	0	0
BACT_71	0	0	0	0	0	0	0	0	0	0	0	0	0	0	0	0	0	0	0	0	0	0	0	0	0	0	0	0	0	0.0196017	0.431776	0.540243	0.139368	0	0	0	0	0	0	0	0	0	0	0	0	0	0	0	0
BACT_72	0	0	0	0	0	0	0	0	0	0	0	0	0	0	0	0	0	0	0	0.0113808	0.0127693	0	0	0.0091155	0	0	0	0	0	0	0.0274151	0.0320956	0.0200498	0.0106832	0	0	0	0	0	0	0.0300202	0.140161	0.191541	0.0679684	0.0379793	0.0157756	0.0115499	0	0
BACT_73	0.0233598	0	0	0	0	0	0	0.0110314	0.0102504	0.0484606	0.0392762	0	0	0	0	0.00675144	0.00994982	0.0198844	0.0201408	0.0294524	0.0572921	0.0539959	0.0682136	0.0400984	0.0404053	0.0136789	0.0109962	0.0381976	0.0251232	1.18546	1.76581	2.53914	1.56963	0.265143	0.0344021	0	0	0	0	0	0.0140001	0.112524	0.489824	0.339812	0.1306	0.0238536	0.0177695	0	0
BACT_74	0	0	0	0	0	0	0	0	0	0	0	0	0	0	0	0	0	0	0	0	0.0106962	0	0	0.0175694	0	0	0	0	0	0	0.00996212	0	0	0.0137775	0	0	0	0.00945487	0.0102562	0.00826222	0.0282502	0.100894	0.116589	0.0455286	0.0327706	0.0172642	0.0123586	0	0.0116322
BACT_75	0.0403518	0.00947578	0	0	0	0	0	0.200694	0.0488943	0.031701	0.0219964	0	0	0	0	0	0	0.0110986	0.0324264	0.108415	0.0569824	0.0247324	0	0	0.00976252	0.0105107	0	0.0229786	0.0181424	0.0601806	0.192312	0.135873	0.0711718	0	0	0	0	0	0	0	0.106584	0.229132	0.0341605	0	0	0	0	0	0
BACT_76	0.0362713	0	0	0	0	0	0	0.166979	0.0456079	0.0240351	0.0189999	0	0	0	0	0	0.00732507	0.0197009	0.0549777	0.172752	0.0881759	0.0374764	0	0	0	0	0	0.0145062	0	0.0543677	0.23812	0.156419	0.0814019	0	0	0	0	0	0	0	0.154083	0.332036	0.0556973	0	0	0	0	0	0
BACT_77	0.0269195	0	0	0	0	0	0	0.145977	0.0511087	0.0245858	0.0173864	0	0	0	0	0	0.0065997	0.0168406	0.0514756	0.142623	0.0609257	0.0254014	0	0	0	0.00902102	0	0.0182091	0	0.0696618	0.308599	0.176764	0.0824962	0	0	0	0	0	0	0	0.265399	0.557719	0.0785266	0.0112069	0	0	0	0	0
BACT_78	0.0501774	0	0	0	0	0	0	0.0415406	0.00875174	0.0126359	0.0104817	0	0	0	0	0	0	0	0.0159047	0.0177986	0.0143195	0	0	0	0	0	0	0	0	0.0380955	0.0579634	0.0890052	0.0459602	0	0	0	0	0	0	0	0	0.0341246	0.0552311	0.0181819	0	0	0	0	0
BACT_79	0.154842	0.0222519	0	0	0	0	0	0.0129083	0	0.0103721	0.0189712	0.0198267	0.00732834	0	0	0	0	0	0	0	0	0	0	0	0	0	0	0	0	0	0.0251533	0.064915	0.0420774	0.050503	0.0183998	0	0	0	0	0.00888044	0.055886	0.208254	0.179156	0.0840942	0.210299	0.129975	0.0822222	0	0
BACT_80	0.344542	0.512119	0.267364	0.0750884	0.171601	0.0746624	0.0122338	0.241818	0.00755607	0.08688	0.194402	0.538681	0.10672	0.0862045	0.156168	0.0618308	0.0417983	0.0767025	0.106985	0.102154	0.242947	0.17712	0.238711	0.411333	0.370409	0.763469	0.234446	0.417556	0.801556	0.632728	0.721505	0.493309	0.245054	1.64842	2.93863	2.22297	1.83167	5.17457	1.33904	1.40811	2.3257	1.26846	1.08899	0.671381	2.59629	2.96206	3.26142	2.49699	1.44676
BACT_81	0	0	0	0	0	0	0	0.0768419	0.061793	0.0226142	0	0	0	0	0	0.020162	0.0658087	0.313013	0.135662	0.0985125	0.0183505	0	0	0	0	0	0	0	0.0169864	0.220409	0.360867	0.343784	0.0281324	0	0	0	0	0	0	0	0.112814	0.120265	0.0195642	0	0	0	0	0	0
BACT_82	0	0	0	0	0	0	0	0.0359689	0.169949	0.0286238	0.0155432	0	0	0	0	0	0	0.0356881	0.084017	0.213019	0.0594265	0.00948665	0	0	0	0	0	0	0	0	0.0208025	0.033485	0	0	0	0	0	0	0	0	0	0	0	0	0	0	0	0	0
BACT_83	0	0	0	0	0	0	0	0	0	0	0	0	0	0	0	0	0	0	0	0	0	0	0	0	0	0	0	0	0	0.0637024	0.170814	0.168819	0.0221637	0	0	0	0	0	0	0	0	0.0344017	0.0626609	0	0	0	0	0	0
BACT_84	0	0	0	0	0	0	0	0	0	0	0	0	0	0	0	0	0	0	0	0	0	0	0	0	0	0	0	0	0	0.0178904	0.0881801	0.37276	0.0414797	0	0	0	0	0	0	0	0	0	0	0	0	0	0	0	0
BACT_85	0.243258	0.028326	0	0	0	0	0.00868113	0.624454	0.078894	0.0967395	0.129699	0.140132	0.0247792	0	0	0.0107432	0.0782201	0.334282	0.371828	0.198003	0.18911	0.0989174	0.0333649	0.0121396	0.0092896	0	0	0	0.0587572	0.617127	0.303929	0.324207	0.128103	0.0241286	0	0	0	0	0	0	0.147257	0.422273	0.689774	0.13677	0.060654	0.0226684	0	0	0
BACT_86	0.245963	0.028292	0	0	0	0	0.0152723	1.2578	0.108539	0.148411	0.212422	0.193471	0.0349478	0	0	0.0161422	0.143979	0.560899	0.502528	0.197173	0.200397	0.114234	0.0387666	0.0133776	0.00936512	0	0	0	0.0898735	0.749534	0.237134	0.173221	0.0782081	0.013629	0	0	0	0	0	0	0.110029	0.415059	0.595575	0.1063	0.0469224	0.0165447	0	0	0
BACT_87	0.12892	0.0153027	0	0	0	0	0	0.325777	0.0512457	0.0605488	0.0758338	0.0913248	0.0161738	0	0	0	0.0442823	0.199351	0.246736	0.148862	0.135754	0.0702473	0.0219981	0	0	0	0	0	0.0369728	0.44011	0.238242	0.270541	0.106463	0.0206398	0	0	0	0	0	0	0.129651	0.404379	0.56194	0.1206	0.05008	0.0192707	0	0	0
BACT_88	0.144803	0.0169267	0	0	0	0	0	0.374657	0.0553127	0.0669968	0.0856195	0.100872	0.0178417	0	0	0.00696523	0.0523383	0.222963	0.276261	0.161533	0.146097	0.0740833	0.025276	0.00868338	0	0	0	0	0.0428316	0.494641	0.245734	0.281404	0.112583	0.0194885	0	0	0	0	0	0	0.143208	0.34191	0.600321	0.116542	0.0539115	0.0199501	0	0	0
BACT_89	0.152268	0.0197056	0	0	0	0	0	0.427089	0.0604614	0.0767709	0.0992674	0.108896	0.0195989	0	0	0.00835659	0.0590063	0.249132	0.301314	0.173476	0.154639	0.0801943	0.0259425	0.0112789	0	0	0	0	0.0493058	0.549727	0.253236	0.27885	0.116848	0.0248965	0	0	0	0	0	0	0.155119	0.361182	0.635732	0.125295	0.0590853	0.0224219	0	0	0
BACT_90	0	0	0	0	0	0	0	0	0	0	0	0	0	0	0	0	0	0	0	0	0	0	0	0	0	0	0	0	0	0	0	0.164171	0.174818	0.0170258	0	0	0	0	0	0	0	0	0	0	0	0	0	0	0
BACT_91	0	0	0	0	0	0	0	0	0	0	0	0	0	0	0	0	0	0	0	0	0	0	0	0	0	0	0	0	0	0.0121623	0.50758	0.315054	0	0	0	0	0	0	0	0	0	0	0	0	0	0	0	0	0
BACT_92	0	0	0.0121542	0	0	0	0	0	0	0	0	0.0174566	0.012673	0.0109088	0.00763169	0	0	0	0	0	0	0	0.00806471	0.0105519	0.0132035	0.0448421	0	0	0	0	0	0	0	0	0.012966	0.0140049	0.0124614	0	0	0	0	0	0	0	0	0.0162637	0	0.0257823	0.0156727
BACT_93	0	0	0	0	0	0	0	0.015513	0	0	0	0	0	0	0	0	0	0	0	0	0	0	0	0	0	0	0	0	0	0.0262894	0.325177	0.806601	0.082915	0	0	0	0	0	0	0	0	0	0	0	0	0	0	0	0
BACT_94	0	0	0	0	0	0	0	0.0156564	0.0106484	0	0.00810632	0	0	0	0	0	0	0.00976248	0	0	0	0	0	0	0	0	0	0.00978818	0	0.266323	1.50022	2.33878	0.125681	0.00834062	0	0	0	0	0	0	0	0	0	0	0	0	0	0	0
BACT_95	0	0	0	0	0	0	0	0	0	0	0	0	0	0	0	0	0	0	0	0	0	0	0	0	0	0	0	0	0.0237128	0	0	0	0.0144898	0.0739865	0.0364565	0.0177619	0	0	0	0	0	0.00835433	0.0211008	0.0705712	0.0877336	0.0853386	0	0.049466	0.0959669
BACT_96	0	0	0	0	0	0	0	0	0	0	0	0	0	0	0	0	0	0	0	0	0	0	0	0	0	0	0	0	0	0	0	0	0	0	0	0	0	0	0	0	0	0	0	0	0	0	0	0.0133588	0.0331045
BACT_97	0	0	0	0	0	0	0	0	0	0	0	0	0	0	0	0	0	0	0	0	0	0	0	0.0105136	0	0.0118132	0	0	0	0	0	0	0	0.0186564	0	0	0	0	0	0	0	0	0	0	0	0	0	0	0.0135073
BACT_98	0	0	0	0	0	0	0	0	0	0	0	0.0123639	0	0	0	0	0	0	0	0	0	0	0	0	0	0	0	0	0	0	0	0	0	0.013489	0	0	0	0	0	0	0	0	0	0	0	0.0169591	0	0	0.021195
BACT_99	0	0	0	0	0	0	0	0	0	0	0	0	0	0	0	0	0	0	0	0	0	0	0	0	0	0	0	0	0	0	0	0	0	0	0	0	0	0	0	0	0	0	0	0	0	0	0	0	0.0341871
BDEL_01	0	0	0	0	0	0	0	0	0	0	0	0	0	0	0	0	0	0	0	0	0	0	0	0	0	0	0	0	0	0	0	0	0	0	0	0	0.012365	0	0	0	0	0	0	0	0	0	0	0	0
BDEL_02	0.0328711	0.0754149	0.0404858	0.0393862	0.0429394	0.0591997	0.0226118	0	0	0	0	0.058997	0.0222819	0.0103131	0.0111901	0	0	0	0	0	0	0	0	0.0186554	0.0373506	0.0456632	0.0312771	0.0181716	0.014719	0	0	0	0	0.154441	0.0949124	0.0816519	0.0884764	0.0109202	0	0	0	0	0	0.0448317	0.160964	0.0673523	0.0470586	0.0229786	0.0326489
BDEL_03	0.0166309	0.0188732	0.0103706	0	0.0277846	0	0	0	0	0	0	0.012636	0	0	0.00787874	0	0	0	0	0	0.0199785	0.0105269	0.0207109	0.0433214	0.0237019	0.0126651	0	0.00889225	0.0221673	0	0	0	0	0	0.0273593	0.0268429	0.0269663	0.0673651	0.0257309	0.00790773	0.0261917	0	0	0	0.0866006	0.016946	0.034419	0	0.0766151
BDEL_04	0.0333029	0.0157116	0.0143394	0.0306824	0.0133198	0.0113883	0	0	0	0.0168125	0.0167658	0.0267298	0.012788	0	0	0	0	0	0	0	0.00843525	0.0140942	0.00825582	0	0.00935709	0.0285955	0	0.0153974	0.010595	0	0	0	0	0.0219612	0.0775014	0	0.0175124	0	0	0	0.0778746	0.0129539	0.0316815	0.156448	0.0858091	0.0135956	0.0478748	0.0298319	0.0402425
BDEL_05	0	0	0	0	0	0	0	0	0	0	0	0	0	0	0	0	0	0	0	0	0	0	0	0	0	0	0	0	0.0156225	0.0161524	0	0	0	0.0111497	0.0231043	0	0	0	0.0332904	0	0	0.0409317	0.0181202	0.0146745	0.0145876	0	0.0134092	0	0.0104463
BDEL_06	0.0118335	0	0	0	0	0	0	0	0	0	0.0203659	0.0081073	0	0	0	0	0	0	0.0235873	0.0136861	0.0316212	0.0113469	0	0	0	0.0117765	0	0	0	0.104542	0.00760712	0	0.0319643	0.0257594	0.028383	0	0.0264014	0	0.0350095	0.0550116	0.0780618	0.0923803	0.0389507	0.0413313	0.0529141	0.0137596	0.0874812	0.0156534	0.0548435
BDEL_07	0.0190597	0	0	0	0	0.0118292	0.00895615	0.0198813	0.0477914	0.0226348	0.0212094	0.0246284	0	0	0	0	0.016216	0.0404539	0.0305968	0.0135714	0.0294793	0.0247794	0	0	0	0.0237971	0.0109885	0.0183186	0.0263777	0.0666579	0.0357939	0.0644819	0.0716236	0	0	0	0	0.0213165	0.0146375	0	0.0661327	0.040222	0.0392121	0.0206017	0.0141764	0	0	0	0.0193802
BDEL_08	0	0	0	0	0	0	0	0	0	0	0	0	0	0	0	0	0	0	0	0	0	0	0	0	0	0.00896866	0	0	0	0	0	0	0	0	0	0	0	0.0495142	0.0129646	0	0.0124194	0	0	0	0	0	0.0280533	0.0220728	0.0255862
BDEL_09	0	0	0	0	0	0	0	0	0	0	0	0	0	0	0	0	0	0	0	0	0	0	0	0.0162594	0.023798	0	0	0	0	0	0	0	0	0	0.0421205	0.020806	0.0286452	0	0	0	0	0	0	0	0	0	0	0.0119339	0
BDEL_10	0.0260474	0	0	0	0	0	0	0	0	0	0	0	0	0	0	0	0	0	0	0	0.0111443	0	0	0	0.0131755	0	0	0	0	0	0	0	0	0.048865	0	0.0586381	0.0482556	0	0	0.0368291	0.0295121	0	0	0	0.0817904	0	0.0494644	0.0396035	0.0216705
BDEL_11	0	0	0	0	0	0	0	0	0.0152459	0.0192065	0	0	0	0	0	0	0	0	0	0	0	0	0	0.0108675	0	0	0	0	0	0	0	0	0	0	0	0	0	0	0	0	0	0	0	0	0	0	0	0	0
BDEL_12	0	0	0	0	0	0	0	0	0	0	0	0	0	0	0	0	0	0	0	0	0	0	0	0	0	0	0	0	0	0	0	0	0	0	0	0	0	0	0	0	0	0	0	0	0	0	0	0.0166295	0.0119327
BDEL_13	0	0	0	0	0	0	0	0	0	0	0	0	0	0	0	0	0	0	0	0	0	0	0	0	0.0168813	0	0	0	0	0	0	0	0	0	0	0	0	0	0	0	0	0	0	0	0	0	0	0	0
BDEL_14	0	0	0	0	0	0	0	0	0	0	0	0	0	0	0	0	0	0	0	0	0	0	0	0	0	0	0	0	0	0	0	0	0	0	0	0	0	0	0	0.171035	0	0	0	0	0	0	0.0161156	0.0169826	0
BDEL_15	0	0	0	0	0	0	0	0	0	0	0.0124266	0	0	0	0.0080277	0	0	0	0.0307541	0.0164604	0.00827018	0	0.00861246	0.00954105	0.0104973	0.0422907	0	0	0	0	0	0	0	0.159499	0.0485544	0.0565255	0.0670094	0.00814543	0.0929722	0.142695	0.100264	0	0.0110305	0.374197	0.0722546	0.0477959	0.180176	0.0786407	0.0257946
BDEL_16	0	0	0.014782	0	0	0.0160955	0	0.0414296	0.0131513	0.0248353	0.0378622	0	0	0	0	0	0	0.0182899	0.0246469	0	0.0152961	0.0107411	0	0	0	0	0	0	0	0.0766078	0.121237	0.0607583	0.037911	0.0118096	0	0	0	0.0153354	0.0285973	0.0121605	0.103327	0.0752014	0.0273904	0	0	0	0.0380308	0.0843249	0.0293969
BDEL_17	0	0	0	0	0	0.00771712	0	0.0288222	0	0	0	0.0119241	0	0	0	0.00661004	0	0.00769929	0.00993207	0.0275198	0	0	0	0.0193159	0	0.048898	0	0.0433452	0	0.0180946	0	0	0.029809	0	0.0118044	0	0	0	0	0	0.199752	0.229769	0.0336568	0	0.0647005	0.0495521	0	0	0
BDEL_18	0	0	0	0.0296807	0.0586708	0.0318018	0.0159462	0	0	0	0	0.0940546	0.0303951	0.013806	0.114044	0.0188598	0	0	0	0	0	0	0.0827944	0.0737148	0.0555187	0.0545276	0.0833136	0.0133746	0	0	0	0	0	0	0.0335804	0.020113	0.021457	0	0.0124429	0	0	0	0	0	0	0	0	0	0
BDEL_19	0.120162	0.0894643	0.0483235	0.0602843	0.0973265	0.130001	0.0898817	0.0130749	0	0.0123568	0.0532007	0.064011	0.0895169	0.0672826	0.0193261	0.0100235	0.00931458	0.0138277	0.0218737	0.0112392	0.27936	0.254132	0.115975	0.032253	0.0476515	0.0546594	0.041769	0.0322338	0.0178984	0	0	0	0	0.0277782	0.0201632	0.0170329	0.0439127	0	0	0	0	0	0.0115794	0.0124117	0	0.0449886	0.0243633	0.0202915	0.0227404
BDEL_20	0.093553	0.0262711	0	0.101158	0.129053	0.182587	0.0331502	0	0	0	0	0.00777017	0	0	0.0474486	0.00838803	0.00727287	0.0138504	0	0	0	0	0	0	0	0	0	0	0	0	0	0	0	0	0	0.0128931	0.0120539	0	0.00791046	0	0	0	0	0.0216394	0	0.0224424	0.0386122	0.0278357	0.012868
BDEL_21	0.275274	0.0274488	0	0.0569453	0.0462146	0.0311964	0.0124614	0.0114989	0	0.014081	0.135861	0.0143148	0.0195344	0	0	0	0	0	0	0	0	0	0.180064	0	0	0	0	0	0	0	0	0	0	0	0.0334969	0	0	0	0	0	0	0	0.0147925	0	0	0	0	0	0
BDEL_22	0.144315	0.0448752	0	0.0533417	0.0802801	0.0860586	0.0350133	0	0	0.0396656	0.150597	0.10493	0	0	0.00888161	0	0	0.02123	0.012352	0	0.174531	0.106878	0.0438552	0	0.0127253	0.0129794	0	0	0	0.0232882	0	0.00806923	0.009919	0.0326995	0	0	0	0	0	0	0	0	0	0	0	0.012878	0	0	0
BDEL_23	0.0739063	0.0291071	0.011522	0.104817	0.122119	0.032419	0.0187177	0	0	0	0	0.0299844	0	0	0.0452097	0	0	0	0	0	0	0	0.040354	0.051269	0.0418596	0.0778608	0.0525048	0.0183035	0	0	0	0	0	0	0.0205617	0.0111053	0.0156541	0	0	0	0	0	0	0	0.0620282	0	0	0	0
BDEL_24	0	0	0	0.0274983	0.0347087	0.0143331	0.00823788	0	0	0	0	0	0.00841931	0	0.00716185	0	0	0	0	0	0.0535921	0.0718811	0.079044	0.0165353	0.0372399	0.101582	0.0618319	0.0503584	0	0	0	0	0	0.0108163	0.0198235	0.00866286	0.0095566	0.013189	0.0267137	0	0	0	0	0	0.0174065	0	0.0136389	0	0
BDEL_25	0.0211288	0.0198448	0.0685246	0.0717423	0.0770146	0.0979981	0.079151	0	0	0.033734	0.0570748	0.0804131	0.0410688	0.0320602	0.0213053	0.0216907	0.0255853	0.023142	0.0910679	0.0530624	0.0695524	0.0114761	0.104815	0.0273366	0.0564506	0.0256146	0.0311143	0.0154527	0.0145791	0.0167632	0.0452381	0.0449798	0.0388791	0.0197251	0.0125879	0.0113674	0	0	0	0	0	0.0106387	0	0	0	0	0	0	0
BDEL_26	0	0	0	0	0	0	0	0	0	0.0451964	0.0577751	0.0212953	0	0	0	0.00886358	0.0247846	0.0967609	0.068369	0.0441583	0.0713018	0.0553081	0	0	0	0	0	0	0	0	0.0118991	0.00809892	0	0	0	0	0	0	0	0	0	0	0	0.0114614	0	0	0	0	0
BDEL_27	0.0234964	0	0	0.0121414	0.0159117	0.049227	0.0559221	0.0105897	0.0786463	0.0406191	0.0662214	0.0112791	0	0	0	0	0	0.0112651	0.031945	0.0818765	0.090573	0.0574688	0.0205812	0.0129684	0.0146454	0	0	0	0	0	0.0214047	0	0.0128178	0	0	0	0	0	0	0	0	0	0	0	0	0	0	0	0
BDEL_28	0.0132161	0.0110128	0.0187024	0.0240592	0.025216	0.0133357	0.0256385	0	0	0.0258049	0.0622524	0.0362757	0.0214014	0.0153068	0.0310445	0.0150314	0.0068649	0	0	0	0.0322856	0.137442	0.054422	0.0428762	0.129507	0.0745374	0.0517339	0.0281214	0	0	0	0	0	0	0	0	0.018932	0.0103381	0	0	0	0	0	0	0	0	0	0	0
BDEL_29	0	0	0	0	0	0	0	0	0	0	0	0.0362002	0.0106733	0	0	0	0.00812794	0.353995	0.0794693	0.0353159	0.0243774	0.0189742	0	0	0	0	0	0	0	0	0	0	0	0	0	0	0	0	0	0	0	0	0	0.0252563	0	0	0	0	0
BDEL_30	0	0	0	0	0	0	0	0	0	0	0	0	0	0	0	0	0	0	0	0	0	0	0	0	0	0	0	0	0	0	0	0	0	0	0	0	0	0	0	0	0	0	0	0	0	0	0	0	0
BDEL_31	0.0665486	0.0215995	0.00938514	0.0145338	0.023347	0.00756496	0	0	0	0	0	0.0102762	0.0199895	0	0.00966681	0	0	0	0.0428522	0.0410898	0.0399023	0.0229838	0.0498344	0.0128432	0.0284274	0.0204055	0.0120509	0.0242616	0.0321352	0	0	0	0	0.0342221	0.019807	0.0170702	0.0228958	0.0321625	0.0209026	0.0113585	0.0474796	0.0120969	0	0	0.136797	0.0904961	0.0193858	0	0.0087692
CALD_01	0	0	0	0	0	0	0	0	0	0	0	0	0	0	0	0	0	0	0	0	0	0	0	0	0	0	0	0	0	0	0	0	0	0	0	0	0	0	0	0	0	0	0	0	0	0	0	0	0
CALD_02	0	0.0148282	0	0	0	0	0	0	0	0	0	0	0	0	0	0	0	0	0	0	0	0	0	0.0195897	0.0106234	0.0114382	0	0	0	0	0	0	0	0	0	0	0	0	0	0	0	0	0	0	0	0	0	0.0189339	0.00965646
CALD_03	0.0463924	0.0181704	0	0	0	0	0	0.0143905	0.0216723	0.157414	0.145107	0.0366517	0	0	0.0161961	0	0	0.0152968	0.0167596	0.0115404	0.0278103	0.0132908	0	0.0192734	0.0152379	0.0206969	0	0.0104284	0	0	0	0	0.0226356	0.032385	0	0	0	0	0	0	0	0	0	0.0122182	0	0.0292762	0	0.0217843	0.0102294
CALD_04	0.0330962	0.0110778	0	0	0	0	0	0	0.0117175	0.0975675	0.0899156	0.0211496	0	0	0.00862021	0	0	0.0151091	0.0174028	0.011187	0.0312033	0.011165	0	0.0216218	0.0162487	0.0235654	0	0.0103109	0	0	0	0	0.0171871	0.0245783	0	0	0	0	0	0	0	0	0	0	0	0.0219042	0	0.0152111	0
CALD_05	0	0	0	0	0	0	0	0	0	0	0	0	0	0	0	0	0	0	0	0	0	0	0	0	0	0	0	0	0	0	0	0	0	0.0212767	0.0939003	0.0363634	0.0141265	0	0.0198411	0.0151019	0	0.0117825	0	0.012723	0.0139417	0.0678954	0.0855367	0.735522	0.115639
CALD_06	0.0368189	0.0681786	0	0	0.00814241	0	0	0.0169604	0	0.0526971	0.0854238	0.0710107	0	0	0.0330443	0	0	0.0705562	0.0332897	0	0.038725	0.0214016	0.0142562	0.0694815	0.0453828	0.0929998	0.0162897	0.0982241	0.0873891	0	0	0.0295799	0.210295	0.294754	0.0140301	0	0	0	0	0	0	0.0172134	0.0642961	0.176485	0.0909867	0.111543	0.010866	0.0383801	0.031847
CALD_07	0	0	0	0	0	0	0	0	0	0	0	0	0	0	0	0	0	0	0	0	0	0	0	0	0	0	0	0	0	0	0	0	0	0.0155122	0.0680684	0.0284019	0.0123932	0	0.0153429	0.0111488	0	0	0	0	0.00939672	0.0477814	0.0620509	0.51559	0.0837918
CALD_08	0	0	0	0	0	0	0	0	0	0	0	0	0	0	0	0	0	0	0	0	0	0	0	0	0	0	0	0	0	0	0	0	0	0.0209271	0.0877522	0.0349227	0.0144993	0	0.018732	0.0136358	0	0.0107763	0	0.0103734	0.0123925	0.0652647	0.0805828	0.680303	0.106055
CALD_09	0	0	0	0	0	0	0	0	0	0	0	0	0	0	0	0	0	0	0	0	0	0	0	0	0	0	0	0	0	0	0	0	0	0.0166568	0.0722315	0.0285858	0.0115071	0	0.0151941	0.0118006	0	0	0	0	0.011314	0.0532041	0.0651152	0.548043	0.0865352
CALD_10	0.0267582	0.00904687	0	0	0	0	0	0	0.0103469	0.0906343	0.0821002	0.0205316	0	0	0.00807407	0	0	0.00975746	0.0118187	0.00785034	0.0219751	0.00797485	0	0.0147097	0.011637	0.0161136	0	0	0	0	0	0	0.019719	0.0257166	0	0	0	0	0	0	0	0	0	0	0	0.0258313	0	0.0157412	0
CALD_11	0.0368512	0.0124839	0	0	0	0	0	0.00814122	0.0140614	0.122975	0.112214	0.0273104	0	0	0.0111781	0	0	0.0135996	0.0158763	0.0104434	0.0295161	0.0105645	0	0.0200467	0.0156919	0.0223397	0	0.0114656	0	0	0	0	0.0279086	0.0365867	0	0	0	0	0	0	0	0	0	0.0127619	0.0106052	0.0346247	0	0.0236286	0.0105881
CALD_12	0	0	0	0	0	0	0	0	0	0	0	0	0	0	0	0	0	0	0	0	0	0	0	0	0	0	0	0	0	0	0	0	0	0.0169274	0.0714356	0.0400179	0.0238852	0	0.0317467	0.0135408	0	0.00935181	0	0	0.0106305	0.0523554	0.0789194	0.595092	0.102752
CG2-30-70-394	0	0	0	0	0	0	0	0	0	0	0	0	0	0	0	0	0	0	0	0	0	0	0	0	0	0	0	0	0	0	0	0	0	0.02452	0.0176477	0	0.0110967	0	0	0	0	0	0	0	0.0334473	0.0867448	0.0355029	0.030043	0.0987651
CHLO_01	0.0268469	0.0804282	0.0718238	0.0139785	0.0380421	0.0125427	0	0.00920533	0	0	0	0.0365416	0.0190403	0	0.0758391	0.0169375	0	0	0	0	0	0.00832505	0.0355808	0.0302194	0.0219796	0.127583	0.0637718	0.0357919	0	0	0	0	0	0	0.0424482	0.0443696	0.0612124	0.0282752	0.0367303	0	0	0	0	0	0	0.110464	0.189429	0.154278	0.0390524
CHLO_02	0.270824	0.325689	0.208625	0.17164	0.31189	0.299144	0.250721	0.0739066	0.0212162	0.0146474	0.0277691	0.165408	0.205729	0.10118	0.258492	0.251404	0.223021	0.205491	0.0661704	0.0441791	0.110025	0.167136	0.293615	0.108254	0.116666	0.113138	0.234593	0.191697	0.225138	0.0129475	0.0123491	0.0097791	0.0180906	0.0539591	0.153531	0.154112	0.163172	0.104748	0.108994	0.197689	0.113039	0	0	0	0.0255384	0.0373934	0.0576695	0.0314517	0.0140117
CHLO_03	0.299519	0.363233	0.229457	0.188018	0.344561	0.330315	0.27562	0.0875211	0.0277838	0.0221808	0.0360344	0.179734	0.228456	0.121466	0.295816	0.29884	0.282736	0.250271	0.0951517	0.0692361	0.133113	0.195022	0.333129	0.12737	0.139761	0.132565	0.276328	0.237799	0.26813	0.0235407	0.0344909	0.0370018	0.0347666	0.0740826	0.180718	0.19565	0.194017	0.128351	0.137033	0.303865	0.172244	0.0145147	0	0.017428	0.0363492	0.0568066	0.0809766	0.043712	0.021257
CHLO_04	0.301059	0.362514	0.234594	0.196338	0.355467	0.338371	0.272469	0.0808662	0.0221725	0.0152626	0.0297586	0.179168	0.231486	0.113815	0.292418	0.285591	0.260574	0.235694	0.0779668	0.0542275	0.126637	0.193528	0.333176	0.124609	0.132572	0.133616	0.276043	0.221757	0.25698	0.0149937	0.0140789	0.010973	0.0202651	0.0575322	0.167153	0.17101	0.181372	0.122599	0.128846	0.225769	0.130196	0.00889292	0	0.0115008	0.0293555	0.0421897	0.0667405	0.0364913	0.0156039
CHLO_05	0.0376847	0.069147	0.0443929	0.0742151	0.11017	0.0476437	0.0252922	0	0	0	0	0.0207194	0.0302868	0.0305185	0.0815349	0.0456998	0.0328396	0.0295802	0	0	0	0.0177741	0.0581476	0.0517668	0.0744299	0.0546852	0.0721739	0.0441706	0.0476747	0	0	0	0	0	0	0.0305856	0.0427753	0.0195631	0.020382	0.0380431	0	0	0	0	0	0	0	0.0320216	0.0315545
CHLO_06	0.484692	0.590934	0.377106	0.3093	0.566737	0.536161	0.439906	0.132227	0.0393202	0.0300734	0.0510851	0.287841	0.364943	0.185024	0.472941	0.464202	0.428388	0.386508	0.126748	0.0891223	0.208636	0.309792	0.530871	0.201761	0.212159	0.215159	0.445176	0.358514	0.437613	0.0358881	0.0334293	0.0258925	0.0412162	0.0986255	0.27739	0.285527	0.304616	0.203619	0.216017	0.387905	0.227434	0.0243015	0	0.0293543	0.0548442	0.0746613	0.11196	0.063368	0.0310458
CHLO_07	0.0221539	0.0449479	0.0273488	0.0495619	0.0758598	0.0281803	0.0136111	0	0	0	0	0	0.0186549	0.0216396	0.0551494	0.0279997	0.0188584	0.0165552	0	0	0	0	0.0400396	0.0396213	0.0545852	0.0373821	0.0507936	0.0299391	0.0305562	0	0	0	0	0	0	0	0.0166721	0	0	0.0137832	0	0	0	0	0	0	0	0.0185965	0.0205706
CHLO_08	0.281613	0.334043	0.211922	0.177811	0.324863	0.30905	0.252296	0.0768267	0.0238608	0.0170582	0.030615	0.167719	0.214	0.107465	0.26411	0.261108	0.237093	0.214731	0.0733465	0.0530744	0.11739	0.176391	0.308482	0.115031	0.125435	0.123134	0.253262	0.204636	0.240044	0.0249025	0.0215833	0.0189977	0.0283936	0.0619955	0.166167	0.167757	0.175779	0.118231	0.122092	0.212383	0.125032	0.0178171	0	0.0195859	0.034752	0.0462311	0.068745	0.039151	0.0210815
CHLO_09	0.0408894	0.0783089	0.049355	0.0834301	0.127818	0.0513467	0.0276029	0	0	0	0	0.0207808	0.0330757	0.0354191	0.0911725	0.0486906	0.034142	0.0302801	0	0	0	0.0184522	0.0681204	0.0636881	0.0921654	0.0650349	0.0824264	0.0498309	0.0485523	0	0	0	0	0	0	0.0190002	0.0268297	0	0	0.0234389	0	0	0	0	0	0	0	0.0267749	0.0292919
CHLO_10	0.029396	0.0504953	0.0460501	0.0172718	0.0222874	0.010048	0	0	0	0.0119535	0.0132229	0.0225011	0.0206282	0.0309764	0.094755	0.0372205	0.0227946	0.0214442	0.0304076	0.0126041	0.0143713	0.0161487	0.023028	0.0547084	0.0997316	0.0988491	0.0731444	0.030063	0	0	0	0	0	0	0	0.0112576	0.0235947	0.0114794	0.00955825	0.013407	0	0	0	0	0	0	0.0113794	0	0
CHLO_11	0.0764857	0.133692	0.119976	0.0465551	0.059957	0.0294645	0.0175693	0	0	0.0256175	0.0297481	0.0478136	0.0470337	0.0719529	0.196433	0.0676051	0.0377516	0.033247	0.0437658	0.0180924	0.0202515	0.0222902	0.0330601	0.0752283	0.144318	0.146613	0.106618	0.0443521	0	0	0	0	0	0	0	0.0166438	0.0332261	0.0164546	0.0137755	0.0191419	0.0108202	0	0	0	0	0.0108902	0.0152384	0	0
CHLO_12	0	0	0	0	0	0	0	0	0	0	0	0.0171514	0	0.0114339	0.0456536	0.0318134	0.0316435	0.0667546	0.0913841	0.034821	0.0330415	0.0446174	0.111327	0.17559	0.196484	0.0834508	0.0664488	0.0632177	0	0	0	0	0	0	0	0	0.0109588	0	0	0	0	0	0	0	0	0	0	0	0
CHLO_13	0.0227557	0.0284228	0.02095	0.00941789	0.00936158	0	0	0	0	0.0254681	0.0423102	0.0734722	0.0255212	0.0585195	0.223254	0.138406	0.127488	0.252249	0.435751	0.176706	0.209056	0.177672	0.0820133	0.137506	0.17175	0.141438	0.0725371	0.0529058	0.0119517	0	0.0141521	0	0.0111241	0.0133724	0.0388852	0.0796167	0.0809638	0.0224324	0.0151109	0.0155478	0	0	0	0	0	0.0126366	0.0110583	0.0186896	0
CHLO_14	0.0390909	0.0683246	0.0621819	0.0245726	0.0300952	0.0141031	0.00896945	0	0	0.0157545	0.0176554	0.0306842	0.0311233	0.0465919	0.144849	0.0602349	0.0388414	0.0364539	0.0482011	0.0233385	0.0259541	0.0296548	0.0449881	0.0962415	0.16926	0.163635	0.126646	0.0467996	0.0100239	0	0	0	0	0	0	0.0173788	0.0358009	0.0170273	0.0142513	0.0201958	0.00940663	0	0	0	0	0.01328	0.0226559	0.00963721	0.0126679
CHLO_15	0.0589043	0.0285057	0.039864	0	0.025432	0	0	0.0247305	0	0.0421109	0.0271041	0.0136216	0	0	0.0101864	0	0	0	0.0105748	0	0.00865355	0	0	0	0	0	0	0	0	0	0.0105839	0	0.0109293	0.0303414	0.0372487	0.0416052	0.0384299	0.0351328	0.0270026	0	0.0103181	0.0180935	0.0169427	0.0215091	0.0429539	0.0594144	0.0988495	0.0735193	0.0223221
CHLO_16	0.00967865	0.0179295	0.0225797	0	0	0	0	0	0	0	0	0	0	0	0.0438947	0.0200585	0	0.0156986	0.0164325	0	0	0	0	0.0146765	0.0190025	0.0217671	0.0140705	0.00902935	0	0	0	0	0	0	0	0	0	0	0	0	0	0	0	0	0	0	0	0	0
CHLO_17	0	0.0214168	0	0	0	0	0	0	0	0.0123402	0	0	0	0	0	0	0	0	0	0	0	0	0	0	0	0	0	0	0	0	0	0	0	0.0195253	0.0253755	0.0349034	0.0262854	0	0	0	0	0	0	0	0	0.0370225	0.0441768	0.0882482	0.0206053
CHLO_18	0	0	0	0	0	0	0	0	0	0	0	0	0	0	0	0	0	0	0	0	0	0	0	0	0	0	0	0	0	0	0	0	0	0.0183829	0.172087	0.168327	0.0794613	0.0196798	0.0181834	0.00767073	0	0	0	0	0	0.0116785	0.013265	0.188997	0.0633974
CHLO_19	0	0.0115507	0	0	0	0	0	0	0	0	0.0354847	0.00742617	0	0.0192997	0.0468564	0.15703	0.195263	0.137127	0.241	0.196251	0.117459	0.198485	0.827767	0.602877	1.36632	0.210433	0.77158	0.983511	0.70711	0.0773363	0.0524603	0.0225199	0.0094417	0	0.0109035	0.0248873	0.0890156	0.0575234	0.0814378	0.0957576	0.0489756	0	0	0	0	0	0	0	0
CHLO_20	0.26781	0.347872	0.324531	0.556995	0.488257	0.418494	0.326466	0.0703937	0.194443	0.149274	0.219265	0.160758	0.390142	0.443532	0.462477	0.329967	0.303978	0.201625	0.150928	0.0568866	0.125485	0.196072	0.358997	0.15947	0.160518	0.219498	0.310334	0.178975	0.188812	0.0459994	0.0601255	0.0313691	0.0168387	0.0253253	0.103371	0.130077	0.162112	0.166392	0.159064	0.152348	0.0760187	0.018005	0.015594	0	0.0150099	0.0442463	0.0852669	0.0774107	0.0411468
CHLO_21	0.0681776	0.107608	0.10385	0.051762	0.0628495	0.0559691	0.042694	0.0316633	0.0414951	0.0900651	0.0785787	0.0996622	0.0772009	0.0581457	0.0530847	0.0263869	0.0237296	0.0326702	0.0409725	0.0285902	0.041298	0.0497168	0.0519543	0.0576974	0.0565199	0.0562278	0.0576901	0.0283596	0	0	0	0.010442	0.0317582	0.0450432	0.0400396	0.0447088	0.0530687	0	0	0	0	0	0.0251548	0.0410234	0.0664113	0.0709788	0.0390529	0.0463472	0.0353988
CHLO_22	0.0241132	0.0744969	0.112974	0.0558279	0.0445824	0.0425208	0.0390669	0.0161612	0.0300145	0.023765	0.024517	0.103297	0.147791	0.221851	0.155985	0.0736327	0.0653114	0.0440204	0.0237272	0.0133741	0.0237288	0.0298813	0.0920418	0.164145	0.16215	0.0483438	0.152572	0.0683601	0.0759357	0	0	0	0	0.0106702	0.0328509	0.0838663	0.0769479	0.0287099	0.0190116	0.0237034	0	0	0	0	0	0.0387691	0.020354	0.0287873	0.0176951
CHLO_23	0.190657	0.263322	0.254283	0.201098	0.160867	0.150807	0.116828	0.0357396	0.111598	0.0923111	0.115126	0.0814678	0.133983	0.18695	0.102082	0.0342007	0.0594859	0.0830712	0.111713	0.113944	0.128939	0.127361	0.0918347	0.0722867	0.100094	0.179911	0.0974528	0.0281084	0	0	0.0108059	0.0185753	0.044928	0.0568773	0.0449554	0.0605546	0.0746182	0.0158217	0	0	0	0.0178702	0.024525	0.0243747	0.0486266	0.0853434	0.0458011	0.0287548	0.0154499
CHLO_24	0.0120976	0.042962	0.0680782	0.0341837	0.0301472	0.0290207	0.0306505	0.00893534	0.0205401	0.0125784	0.0155011	0.0854731	0.13251	0.217404	0.150471	0.0683749	0.0636829	0.04426	0.01974	0.00910148	0.0196334	0.0277957	0.100521	0.218765	0.208329	0.054809	0.196732	0.0791025	0.0832322	0	0	0	0	0	0.0314825	0.080147	0.0695188	0.0157	0.0108536	0.0182948	0	0	0	0	0	0.033794	0	0.0236756	0.0116106
CHLO_25	0	0	0	0	0	0	0	0	0.0154386	0.0492089	0.0162377	0	0.0111603	0	0.0155521	0.0309265	0.0432234	0.0638816	0.100951	0.104994	0.0552499	0.0316918	0	0	0	0	0	0	0	0.0313187	0.0792841	0.0632778	0.014788	0	0	0	0	0	0	0	0	0	0	0	0	0	0	0	0
CHLO_26	0.05348	0.0449913	0.0396602	0.0368375	0.0450456	0.0318271	0.0240375	0.0293876	0.0332458	0.0907388	0.0848811	0.0285974	0.0290859	0.0153848	0.0253814	0.0200606	0.020183	0.0510392	0.066298	0.0430451	0.0948905	0.134039	0.0762771	0.041993	0.0373311	0.0254729	0.0369015	0.0340393	0	0	0	0	0.0234394	0.0222664	0.00954842	0.0133717	0.013848	0	0	0	0	0	0	0	0	0.0143673	0.0130138	0.0116803	0
CHLO_27	0.182539	0.250803	0.241334	0.194485	0.153314	0.148091	0.114986	0.0351198	0.110863	0.0916641	0.113239	0.0802247	0.130733	0.181909	0.0991382	0.0333498	0.0588975	0.0838551	0.110397	0.113825	0.129082	0.127327	0.0915492	0.0709822	0.0983708	0.176542	0.0961035	0.0277268	0	0	0.0101334	0.0178251	0.0439586	0.0548064	0.0419616	0.0589864	0.0733286	0.0153921	0	0	0	0.0175806	0.0240967	0.0243247	0.0472997	0.0836376	0.0443482	0.027794	0.0148516
CHLO_28	0.144247	0.200118	0.197348	0.163804	0.134638	0.131437	0.103984	0.0321911	0.086599	0.0814782	0.0975764	0.06928	0.101795	0.140724	0.0803199	0.0295553	0.0507075	0.0724265	0.0935095	0.0899023	0.100913	0.0983046	0.0726996	0.0608859	0.0809569	0.141372	0.0805755	0.0286118	0	0	0.0123977	0.0226871	0.0565997	0.0741875	0.059377	0.0798689	0.096733	0.0217046	0.01082	0	0	0.0185686	0.0281629	0.0279756	0.0542785	0.0870903	0.0533856	0.0386035	0.0204195
CHLO_29	0	0	0	0	0	0	0	0	0	0.00804536	0	0	0	0	0	0	0	0	0.0185316	0.0117686	0.0403903	0.0508721	0.0198665	0	0	0	0	0	0.0160677	0.185872	0.50015	0.353229	0.0824214	0.017389	0.0139424	0	0	0	0	0	0.047564	0.0154444	0	0	0	0	0	0	0
CHLO_30	0.0762654	0.122775	0.111222	0.0579139	0.071634	0.0668718	0.0615728	0.0453421	0.0577499	0.123581	0.112616	0.133568	0.107158	0.0748171	0.0664934	0.0282848	0.0234684	0.0317994	0.0480167	0.0338651	0.0480674	0.0623632	0.0671957	0.081145	0.0788336	0.0769266	0.0768673	0.0335696	0	0	0	0.0140928	0.0551462	0.0831792	0.0721126	0.0798037	0.102925	0	0	0	0	0.00880845	0.0262201	0.0622094	0.104833	0.109724	0.0448484	0.0630728	0.0449339
CHLO_31	0.0719307	0.112391	0.101664	0.0532477	0.0645729	0.0597472	0.0545517	0.0405217	0.0515243	0.113314	0.104377	0.122474	0.0972763	0.0672762	0.0585722	0.0253444	0.0210029	0.0292224	0.0452368	0.0316196	0.047039	0.0606964	0.0635738	0.0752595	0.0716351	0.0714953	0.071952	0.0309368	0	0	0	0.0110132	0.0413133	0.0633965	0.052186	0.0547238	0.0677725	0	0	0	0	0.0088197	0.0301844	0.0663724	0.115249	0.115377	0.0489494	0.068104	0.0465487
CHLO_32	0.0149794	0.04696	0.0699077	0.0380525	0.0339553	0.0301998	0.0310148	0.010039	0.0201135	0.0133259	0.0156884	0.0805418	0.128292	0.200895	0.131862	0.0620705	0.0546473	0.0377772	0.0173318	0.0089908	0.0186098	0.0243211	0.0859702	0.159839	0.156972	0.0451585	0.150801	0.0645219	0.0705461	0	0	0	0	0	0.0309557	0.0727664	0.0660941	0.0185442	0.0140721	0.0202229	0	0	0	0	0	0.0330552	0	0.0258889	0.0137703
CHLO_33	0.0130113	0.03083	0.0226426	0	0.0146623	0.00923639	0	0	0	0.0773326	0.0763774	0.0797023	0.0138446	0	0.00917288	0	0	0.0153293	0.0125871	0	0	0	0.00992664	0.0257834	0.0151481	0.0177168	0.0131244	0.0114868	0	0	0	0	0	0.0163981	0.0154116	0.0141677	0.0173268	0	0	0	0	0	0	0	0.0207161	0.0237931	0.0173043	0.027383	0.0203053
CHLO_34	0.258633	0.320409	0.295071	0.495816	0.45068	0.401269	0.323303	0.0713895	0.182818	0.147982	0.211711	0.173979	0.400279	0.433588	0.535887	0.396751	0.355851	0.224252	0.151821	0.0539072	0.115353	0.18056	0.358203	0.165778	0.165871	0.237824	0.323638	0.179484	0.19082	0.0507421	0.0564461	0.032026	0.0219787	0.0247753	0.0814237	0.14826	0.199971	0.210962	0.218188	0.209568	0.109923	0.0288801	0.0254222	0.0170577	0.0210033	0.0493737	0.092766	0.0830661	0.0520872
CHLO_35	0.0233485	0.051298	0.0717749	0.0552218	0.0484306	0.0399488	0.0361929	0.0107831	0.022878	0.0166224	0.0207551	0.074932	0.120415	0.1797	0.129505	0.0650586	0.0570256	0.0408363	0.021795	0.00984288	0.020459	0.0277772	0.0840211	0.148247	0.147523	0.0508539	0.143994	0.0639281	0.067285	0	0	0	0	0.0130419	0.0323013	0.0702685	0.0700277	0.0248895	0.0205744	0.0278008	0.0130746	0	0	0	0	0.0327316	0.0199958	0.0331503	0.0205839
CHLO_36	0.0812013	0.110883	0.114904	0.0977725	0.0909611	0.0896293	0.0720602	0.0232906	0.0482962	0.0667229	0.0674893	0.0598969	0.0560187	0.0742054	0.0486386	0.0198764	0.0319725	0.0489253	0.0615627	0.0495351	0.0553334	0.052284	0.0414649	0.0426582	0.0486761	0.0849348	0.0528079	0.0251239	0	0	0.00781554	0.0146874	0.0336927	0.0521693	0.045994	0.0599294	0.0710432	0.015493	0.00851428	0	0	0.012804	0.0219956	0.0234264	0.0500866	0.0712253	0.0487687	0.0403741	0.0213133
CHLO_37	0.0137895	0.0453686	0.0698787	0.0353294	0.0321554	0.0288849	0.0305839	0.00932233	0.0203822	0.0127471	0.0148694	0.0843214	0.134448	0.214082	0.143071	0.0644455	0.0553878	0.0394825	0.017938	0.00884608	0.0186088	0.0255822	0.0898	0.173875	0.170972	0.046367	0.160349	0.0684847	0.0726572	0	0	0	0	0	0.0290841	0.0740417	0.0646637	0.0161658	0.0113221	0.0177361	0	0	0	0	0	0.0302479	0	0.0224373	0.0119543
CHLO_38	0.0299916	0.0715521	0.0929167	0.0530909	0.0539937	0.0507863	0.0505883	0.016057	0.027048	0.0175886	0.0216946	0.104224	0.165801	0.251766	0.177327	0.089689	0.0813387	0.0571185	0.0267412	0.0139979	0.0295315	0.0394993	0.124571	0.217772	0.210994	0.0629655	0.209015	0.0935608	0.116371	0	0	0	0	0.0126237	0.049773	0.112581	0.100448	0.0280186	0.02159	0.0344775	0.0141803	0	0	0	0	0.0397061	0.0125732	0.0291602	0.0149411
CHLO_39	0.011967	0.0430038	0.0685915	0.0344972	0.030265	0.0280686	0.0303679	0.00927111	0.0210141	0.0124988	0.0149481	0.0880816	0.133179	0.219262	0.152016	0.0682495	0.0630686	0.0427297	0.0190727	0.00913124	0.0197104	0.0263438	0.0997515	0.215825	0.208527	0.0548481	0.193216	0.0814177	0.0846962	0	0	0	0	0	0.0321718	0.0826621	0.0696469	0.0163282	0.010637	0.0184158	0	0	0	0	0	0.033029	0	0.0236293	0.0112515
CHLO_40	0.284685	0.342292	0.221656	0.182667	0.332442	0.31624	0.256224	0.0755362	0.0212196	0.0144528	0.0280757	0.169765	0.215691	0.10761	0.277184	0.269456	0.24702	0.221039	0.0737176	0.0509673	0.119571	0.18128	0.313872	0.117056	0.125113	0.127763	0.262645	0.211647	0.242567	0.014179	0.0134533	0.0101995	0.0187308	0.0553117	0.158052	0.162478	0.172018	0.116263	0.121586	0.216476	0.123891	0.00874688	0	0.0112904	0.0281465	0.0401659	0.063058	0.0348985	0.0148924
CHLO_41	0.107957	0.0615231	0.0893912	0.024518	0.0969892	0.0287968	0.0106794	0.0177146	0.0200003	0.0437979	0.0586489	0.0368435	0.0183083	0	0.0220035	0	0	0	0.00894924	0	0.0271813	0.0331105	0.0590667	0.0410645	0.0462819	0.0307902	0.0173993	0.0136263	0	0	0	0	0	0.0431832	0	0.0109121	0.0143832	0	0	0	0	0	0	0.0104767	0.0126293	0	0	0	0
CHLO_42	0.0947	0.0549772	0.0760242	0.0225782	0.0862672	0.0261028	0.0140495	0.0231228	0.0270849	0.0606963	0.0817316	0.0505887	0.0249141	0	0.0294861	0	0	0	0.00930649	0	0.0287811	0.0356327	0.0642818	0.0441471	0.0500655	0.032545	0.0194663	0.015297	0	0	0	0	0	0.0433892	0	0.0106065	0.0149587	0	0	0	0	0	0	0.0115253	0.0140236	0	0	0	0
CHLO_43	0.0825714	0.0515761	0.0720883	0.0218543	0.079066	0.0249321	0.011402	0.0171006	0.0189709	0.0444796	0.0619618	0.0380179	0.0199675	0	0.0249356	0	0	0	0.0138719	0.00965662	0.0374773	0.0466388	0.0887257	0.0612934	0.071393	0.048284	0.0286967	0.0222988	0	0	0	0	0	0.0428005	0	0.0111795	0.0149487	0	0	0	0	0	0	0.0153072	0.0175834	0	0	0	0
CHLO_44	0.0802456	0.0464822	0.0648379	0.0194882	0.0743065	0.0224928	0.0095306	0.0161635	0.0188158	0.0421814	0.0585135	0.0362112	0.0188976	0	0.0243952	0	0	0	0.0112351	0.00737295	0.0273883	0.0340155	0.0632103	0.045249	0.0523712	0.0359617	0.020819	0.0174482	0	0	0	0	0	0.0415099	0	0.0102461	0.0140318	0	0	0	0	0	0	0.0133141	0.0149537	0	0	0	0
CHLO_45	0.10719	1.09147	0.715182	0.113808	0.379859	0.0649415	0.0124642	0.0239845	0	0.108782	0.144001	0.394214	0.0416843	0.015074	0.403474	0.0754655	0.00703208	0.0247764	0.0107236	0	0.0158287	0.034445	0.37416	0.853957	1.59372	0.967656	0.348092	0.224741	0	0	0	0	0	0	0	0.0133967	0.0106305	0	0	0.0153917	0	0	0	0	0	0	0.0181593	0.0466988	0.0308108
CHLO_46	0.0334245	0.121626	0.0747738	0.0121382	0.0197517	0.0171143	0	0.03165	0	0.145678	0.104314	0.0480924	0.0140989	0	0.0260469	0.0121657	0	0.018341	0.0133721	0	0.0174806	0.0081433	0.00915977	0.0169602	0.0295564	0.0583435	0.0126472	0	0	0	0	0	0	0.0180343	0	0	0	0	0	0	0	0	0	0	0	0.0122224	0	0.0153188	0
CHLO_47	0	0	0	0	0	0	0	0	0.0626071	0.29932	0.182679	0	0	0	0	0	0	0	0.0106827	0	0	0	0	0	0.0238471	0	0	0	0.0184796	0.0139959	0	0	0	0	0	0	0	0	0	0	0	0	0	0	0	0	0	0	0
CHLO_48	0	0.00946499	0	0	0	0	0	0	0	0	0	0	0	0	0	0	0	0	0	0	0	0	0	0	0	0	0	0	0	0	0.0133307	0	0	0	0	0.0127696	0.0454464	0.0148592	0.0118191	0	0.0269047	0.0113256	0	0	0	0.0266434	0.0930265	0.157248	0.164852
CHLO_49	0.0986773	0.0575332	0.0826561	0.023552	0.090545	0.0272685	0.0109998	0.019032	0.0222168	0.0506997	0.071694	0.0429534	0.0202544	0	0.0261177	0	0	0	0.0107565	0.00799049	0.033101	0.0416447	0.0762953	0.0539716	0.0632783	0.0413717	0.0231857	0.0193097	0	0	0	0	0	0.0493531	0	0.0115676	0.0158034	0	0	0	0	0	0	0.0157734	0.0178983	0	0	0	0
CHLO_50	0	0.0302775	0.0822438	0	0	0	0	0.0110127	0	0.192511	0.0626009	0.0349362	0	0	0	0	0	0	0	0	0	0	0	0	0.0110528	0.0365072	0	0	0	0	0	0	0	0	0	0	0	0	0	0	0	0	0	0	0	0	0	0.0110303	0
CHLO_51	0	0.0175655	0.0183685	0.0108715	0.00980073	0.0169943	0	0	0	0.0096723	0	0	0	0	0	0	0	0	0	0	0	0	0	0	0.0139126	0.0187034	0.0162419	0	0	0	0	0	0	0	0	0.0179615	0.0161035	0	0	0	0	0	0	0	0	0.0141069	0	0.0128524	0.0196012
CHLO_52	0.118712	0.277634	0.143518	0.0102662	0.152759	0.00798909	0	0	0	0	0.0117083	0.304033	0	0	0.262523	0.0407382	0	0	0	0	0	0	0.024051	0.0889538	0.136146	0.167835	0.0937239	0.0786822	0	0	0	0	0	0	0	0	0	0	0	0	0	0	0	0	0	0	0	0	0
CHLO_53	0	0	0	0	0	0	0	0	0	0	0	0	0	0	0	0	0	0	0	0	0	0	0	0	0	0	0	0	0	0	0	0	0	0	0	0	0	0	0	0	0	0	0	0	0	0	0	0	0
CHLO_54	0	0	0	0	0	0	0	0	0	0.0246247	0	0	0	0	0	0	0	0	0	0	0	0	0	0	0	0	0	0	0	0	0	0	0	0	0	0	0	0	0	0	0	0	0	0	0	0	0	0	0
CHLO_55	0.00859538	0.067426	0.17354	0	0	0	0	0.0487462	0	0.876062	0.245696	0.118454	0	0	0.00888334	0	0	0	0	0	0	0	0	0.016548	0.0227524	0.10448	0.0144821	0	0	0	0	0	0	0.0324892	0.0180788	0.0153646	0.0125501	0	0	0	0.0161559	0	0	0	0	0.0122126	0	0.0416744	0
CHLO_56	0	0	0	0	0	0	0	0	0	0.0189161	0	0	0	0	0	0	0	0	0	0	0	0	0	0	0	0	0	0	0	0	0	0	0	0	0	0	0	0	0	0	0	0	0	0	0	0	0	0	0
CHLO_57	0.026376	0.129487	0.0926386	0	0.0292177	0.02809	0	0.120456	0.0158683	0.412812	0.13801	0.134459	0	0	0	0	0	0	0	0	0.0123801	0	0	0.0127119	0.0158296	0	0	0	0	0	0	0	0.0345941	0.0210949	0	0	0	0	0	0	0	0.0117022	0	0	0	0.0135122	0	0	0
CHLO_58	0	0	0	0	0	0	0	0	0	0	0	0	0	0	0	0	0	0	0	0	0	0	0	0	0	0	0	0	0	0	0	0	0	0	0	0	0	0	0	0	0	0	0	0	0	0	0	0	0
CHLO_59	0	0.0539781	0.0357484	0	0.0176484	0.0202661	0	0.0480346	0	0.0512615	0.019717	0.0491474	0	0	0	0	0	0	0	0	0	0	0	0	0	0	0	0	0	0	0	0	0.0338501	0.0356879	0	0	0	0	0	0	0	0.0126346	0	0	0	0.0158817	0	0	0
CHLO_60	0.0304339	0.0749527	0.0330804	0	0.036838	0.014782	0	0.0320302	0	0.04503	0.0199805	0.0233071	0	0	0	0	0	0	0	0	0	0	0	0	0	0	0	0	0	0	0	0	0.0142687	0	0	0	0	0	0	0	0	0	0	0	0	0.0219818	0	0.0167406	0.0154641
CHLO_61	0.0103871	0.0670233	0.0470729	0	0.0430661	0.0302284	0	0.0715938	0	0.122224	0.047114	0.067875	0	0	0	0	0	0	0	0	0	0	0	0	0	0	0	0	0	0	0	0	0.0359631	0.0307008	0	0	0	0	0	0	0.0131788	0.0147566	0	0	0	0.0322383	0	0	0.0150952
CHLO_62	0	0	0	0	0	0	0	0	0	0	0	0	0	0	0	0	0	0	0	0	0	0	0	0	0	0	0	0	0	0	0	0	0	0	0	0	0	0	0	0	0	0	0	0	0	0	0	0	0
CHLO_63	0	0	0	0	0	0	0	0	0	0	0	0	0	0	0	0	0	0	0	0	0	0	0	0	0	0	0	0	0	0	0	0	0	0	0	0	0	0	0	0	0	0	0	0	0	0	0	0	0
CHLO_64	0.322498	0.298884	0.403378	1.50635	1.3977	0.892194	0.543434	0.214891	0.181173	0.0869907	0.0870761	0.154513	0.260022	0.468713	1.63479	1.80403	0.804782	1.19862	0.846141	0.2653	0.415512	0.625379	0.431987	0.197654	0.286759	0.50239	0.911428	0.310504	0	0	0	0	0	0	0	0.0120354	0.0168035	0.171966	0.336745	1.79402	0.206532	0.0523995	0.013741	0	0	0.0203117	0.349011	0.428433	0.0159021
CHLO_65	0.0177529	0.0456152	0.0121795	0	0.025633	0	0	0	0	0.0320691	0.0417766	0.079549	0.0710898	0.0287984	0.0308485	0.0173735	0.00732643	0.0114094	0.0128047	0.0103547	0.0227756	0.0326701	0.067585	0.0777456	0.0933323	0.0852853	0.0884846	0.03643	0	0	0	0	0.012388	0.0483658	0.0255063	0.0340148	0.0219517	0	0	0	0	0	0	0.0128421	0.0410125	0.0954893	0.0205319	0.0273425	0.019238
CHLO_66	0.0196434	0.0501069	0.0150945	0	0.0307902	0	0	0	0	0.0338587	0.0442895	0.0899859	0.0826045	0.0369145	0.0372815	0.0218705	0.0110251	0.0138772	0.0153255	0.0122217	0.0248219	0.0371531	0.0744757	0.0823798	0.0967608	0.0886814	0.0876574	0.0375774	0	0	0	0	0.0139959	0.0520548	0.0286855	0.0382679	0.0247716	0	0	0	0	0	0	0.0156585	0.0479228	0.111626	0.0245066	0.0343185	0.0242512
CHLO_67	0.0345476	0.0709378	0.0434969	0.0216573	0.063164	0.0310655	0.010172	0.0155346	0.0178294	0.0450416	0.024064	0.0394436	0.0311294	0.0182456	0.0438192	0.0655224	0.0432488	0.0528227	0.0412164	0.0336276	0.0466164	0.0350047	0.0455251	0.0345144	0.0433103	0.0346377	0.0536691	0.0709226	0	0	0	0	0	0.0136544	0	0	0	0	0	0	0	0	0	0	0	0	0	0	0
CHLO_68	0.0339362	0.0673813	0.0386831	0.0191788	0.0540021	0.0275657	0.0147994	0.0223224	0.0284784	0.0677202	0.0349739	0.0567451	0.0471706	0.0277647	0.066227	0.101467	0.0615768	0.0728822	0.0580204	0.0480489	0.0654647	0.0487507	0.0619459	0.0467865	0.0561377	0.0457987	0.073196	0.0973178	0	0	0	0	0	0.00974253	0	0	0	0	0	0	0	0	0	0	0	0	0	0	0
CHLO_69	0	0	0	0	0	0	0	0	0	0	0	0	0	0	0	0	0	0	0	0	0	0	0	0	0	0	0	0	0	0	0	0	0	0	0	0	0	0	0	0	0	0	0	0	0	0	0	0	0
CHLO_70	0.0242445	0.0533135	0.0352092	0.0159161	0.0563582	0.0247355	0.00900219	0.0157143	0.0134067	0.0434491	0.0235409	0.0400153	0.0302791	0.0176503	0.0495522	0.0685237	0.0373737	0.0497623	0.0373331	0.0286062	0.0362234	0.0306623	0.0429024	0.0322789	0.0407106	0.0355017	0.0535236	0.069088	0	0	0	0	0	0.0200169	0	0	0	0	0	0	0	0	0	0	0	0	0	0	0
CHLO_71	0.0300764	0.0560876	0.0334397	0.0591081	0.0913731	0.0377222	0.0196651	0	0	0	0	0.0139107	0.022778	0.0229669	0.0657133	0.0363435	0.02573	0.0219221	0	0	0	0	0.0472742	0.0416033	0.0594708	0.0434788	0.0573981	0.0353531	0.0348486	0	0	0	0	0	0	0	0.0193608	0	0	0.0184944	0	0	0	0	0	0	0	0.0180651	0.0192886
CHLO_72	0.0114361	0.0164093	0.0484442	0.117616	0.110889	0.048114	0.0203653	0	0	0.0078862	0.0080896	0.0237556	0.0523997	0.0906942	0.058456	0.0153883	0.0105854	0	0	0	0.00900534	0.0127323	0.0364569	0.0377911	0.0604027	0.148004	0.142597	0.0296407	0	0	0	0	0	0	0.0133959	0.0352314	0.0609466	0.112631	0.102707	0.0234896	0	0	0	0	0.0116458	0.0332899	0.0645511	0.0741706	0.0586652
CHLO_73	0.0377019	0.048705	0.0627118	0.0681392	0.0705682	0.0692004	0.0451429	0.0146357	0.0179521	0.0204205	0.0244369	0.0306731	0.0468919	0.0388779	0.027731	0.0117559	0.0127567	0.00859491	0.00754487	0	0.0173671	0.0314101	0.0381534	0.0124304	0.0160999	0.0238941	0.0416446	0.0198887	0	0	0	0	0	0	0.0171137	0.0238927	0.0304341	0.0988113	0.0924984	0.0429673	0.0287473	0.0108655	0	0.0120047	0.0233442	0.0392789	0.0687069	0.11895	0.0956313
CHLO_74	0	0	0.0183817	0.0404077	0.0380672	0.0172415	0	0	0	0	0	0.00896705	0.0188483	0.0306334	0.0197604	0	0	0	0	0	0	0	0.0125976	0.0113116	0.017317	0.0411749	0.0388362	0	0	0	0	0	0	0	0	0.0123553	0.0249786	0.0451039	0.0434993	0.0111362	0	0	0	0	0	0.0174686	0.0357158	0.0488964	0.0445866
CHLO_75	0	0	0	0	0	0	0	0.0545093	0.0547504	0.0171192	0.0178456	0	0	0	0	0.0635026	0.67905	0.441617	0.406754	0.395858	0.117259	0.0930193	0.0261829	0	0	0	0	0	0	0.0411408	0.0236982	0.0201248	0	0	0	0	0	0	0	0	0.0270893	0.0140239	0	0	0	0	0	0	0
CHLO_76	0.0531544	0.139857	0.162741	0.0615953	0.0327497	0.0747113	0.0175299	0.067982	0.025364	0.098897	0.0877684	0.148387	0.0374109	0	0.13226	0.0373102	0.0321225	0.0346368	0.0744007	0.042103	0.166236	0.180155	0.168962	0.0947113	0.0584321	0.159982	0.164148	0.0911794	0.0131395	0	0	0.0299941	0.0791767	0.054087	0.0384717	0.054525	0.0512067	0.016858	0.0166531	0.0159005	0.011443	0.0317112	0.0399609	0.0434902	0.049623	0.0850825	0	0.029876	0.0441903
CHLO_77	0.0568976	0.14571	0.164513	0.0663931	0.0380267	0.0805248	0.0250595	0.0927126	0.0269519	0.127193	0.11375	0.199668	0.0489644	0.0119292	0.179498	0.0521872	0.0407974	0.0415567	0.090946	0.0514586	0.201515	0.222996	0.207607	0.114993	0.0700864	0.196233	0.201271	0.112386	0.0182361	0.0123041	0	0.0369181	0.0956626	0.0664322	0.0449441	0.0632725	0.0568515	0.0176833	0.0159114	0.0180854	0.0135142	0.0374875	0.0463177	0.0479664	0.0560849	0.102123	0	0.0349196	0.0518176
CHLO_78	0.0465916	0.109824	0.121538	0.0529487	0.0328147	0.0659675	0.0242555	0.0639698	0.0218201	0.0885109	0.0819869	0.134933	0.0356985	0	0.124745	0.041285	0.0407805	0.0366428	0.0725372	0.0447676	0.152432	0.16425	0.1563	0.0878669	0.0535274	0.146016	0.15151	0.0875543	0.0191569	0.011733	0	0.030786	0.0765739	0.0545948	0.0349729	0.0502793	0.0443519	0.0196163	0.0170278	0.0215086	0.0170346	0.0330928	0.0410782	0.0416419	0.0460585	0.0780933	0	0.0269749	0.041237
CHLO_79	0	0.0205014	0.0328757	0	0	0	0	0	0	0.0120228	0.00866056	0.00841267	0	0	0.0100035	0	0	0	0	0	0	0	0.00897639	0.0139496	0.0160817	0	0	0	0	0	0	0	0	0	0	0	0.015579	0	0.00874029	0	0	0	0	0	0	0.0194023	0	0.137836	0.0446746
CHLO_80	0	0.0195452	0.0321524	0	0	0	0	0	0	0.0115105	0.00811482	0.00812338	0	0	0.0100387	0	0	0	0	0	0	0	0.00892197	0.0137444	0.0163725	0	0	0	0	0	0	0	0	0	0	0	0.0161087	0	0.00900629	0	0	0	0	0	0	0.0244034	0	0.176591	0.0544844
CHLO_81	0	0.0383284	0.0492247	0	0	0	0	0	0	0.029665	0.0265794	0.0275486	0	0	0.0243174	0	0	0	0	0	0	0	0.0298472	0.0387835	0.0372726	0	0	0	0	0	0	0	0	0	0	0	0.038844	0	0.0331186	0	0	0	0	0	0	0.0406809	0	0.157666	0.0674839
CHLO_82	0.0264067	0.0731282	0.11933	0.0143293	0.0100089	0.0176371	0	0.0266202	0	0.0449854	0.0474576	0.0999642	0.0299948	0.0104767	0.0663209	0.017071	0.0116671	0.0130624	0.0255455	0.0130463	0.0316499	0.0485054	0.0706047	0.0608285	0.0593324	0.0617733	0.0496758	0.0317874	0	0	0	0	0	0	0	0	0.0225517	0	0	0	0	0	0	0	0.0130802	0.0238637	0	0.0781341	0.0142549
CHLO_83	0	0.0182178	0.0274942	0	0	0	0	0	0	0.0113366	0.00929663	0.0132283	0	0	0.0115593	0	0	0	0	0	0	0	0.0112913	0.0144615	0.0165906	0	0	0	0	0	0	0	0	0	0	0	0.0140452	0	0.00857976	0	0	0	0	0	0	0.0161844	0	0.107511	0.0337227
CREN_01	0	0	0.00912912	0.0583579	0.0272026	0	0	0	0	0	0	0	0	0	0	0	0	0	0	0	0	0	0	0	0	0	0	0	0	0	0	0	0	0	0	0	0	0.013047	0.0211417	0	0	0	0	0	0	0.0148853	0.322412	0.353235	0.489954
CREN_02	0	0	0	0	0	0	0	0	0	0	0	0	0	0	0	0	0	0	0	0	0	0	0	0	0	0	0	0	0	0	0	0	0	0	0	0	0	0.00936377	0.0507683	0	0	0	0	0	0	0	0.0375109	0.24356	0.234433
CREN_03	0	0	0.0149781	0.0795137	0.0358351	0	0	0	0	0	0	0	0	0	0	0	0	0	0	0	0	0	0	0	0	0	0	0	0	0	0	0	0	0	0	0	0	0.0197223	0.0299132	0	0	0	0	0	0	0.0231143	0.452179	0.431435	0.570646
CYAN_01	0	0	0	0	0	0	0	0	0	0	0	0	0	0	0	0	0	0	0	0	0	0	0	0	0	0	0	0	0.150358	0.0700746	0.0497025	0.206621	0.519297	0.200515	0.126809	0.117258	0.0977744	0.131149	0.0598751	0.0508632	0.0645114	0.0869531	0.176757	0.218896	0.279322	0.344537	0.161871	0.18501	0.34604
CYAN_02	0	0	0	0	0	0	0	0	0	0	0	0	0	0	0	0	0	0	0	0	0	0	0	0	0	0	0	0	0	0	0	0	0	0	0	0	0	0	0	0	0	0	0	0	0	0	0	0.0570069	0.0579354
CYAN_03	0	0	0	0	0	0	0	0	0	0	0	0	0	0	0.0219288	0.012859	0	0	0	0	0	0	0	0.0107581	0	0	0.0134266	0.0120002	0.0176076	0	0	0	0	0.0538365	0.153206	0.0924895	0.0641642	0.0642693	0.0303171	0.0127812	0	0	0	0.0212726	0.0893374	0.0601256	0.0737975	0.0932348	0.0576579
CYAN_04	0	0	0	0	0	0	0	0	0	0	0	0	0	0	0.0125752	0	0	0	0	0	0	0	0	0	0	0	0	0	0	0	0	0	0	0.0256558	0.0834377	0.0475897	0.0307421	0.0295072	0.0124803	0	0	0	0	0.0109678	0.0535591	0.0350745	0.0453604	0.0552746	0.0343113
CYAN_05	0	0	0	0	0	0	0	0	0	0	0	0	0	0	0.00640726	0	0	0	0	0	0	0	0	0	0	0	0	0	0	0	0	0	0	0.0129756	0.051657	0.0269693	0.0163515	0.0141837	0	0	0	0	0	0	0.0331109	0.0211696	0.0269122	0.0302289	0.0196199
CYAN_06	0	0	0	0	0	0	0	0	0	0	0	0	0	0	0.00922866	0	0	0	0	0	0	0	0	0	0	0	0	0	0	0	0	0	0	0.0180348	0.0658388	0.0379826	0.0229469	0.0199746	0.00869219	0	0	0	0	0	0.0425063	0.0270501	0.0369596	0.0417085	0.026821
DADA_01	0	0	0.025206	0.16009	0.123813	0.0202677	0	0	0	0.00813005	0	0	0	0	0	0	0	0	0	0	0	0	0.00780402	0.0152994	0.032039	0.0644348	0.0317342	0	0	0	0	0	0	0	0	0	0.0104382	0.0157478	0.0108673	0	0	0	0	0	0	0.0123784	0.0170162	0.0273708	0.0794778
DEIN_01	0.0905151	0.0707954	0.0418058	0.0323015	0.0787256	0.0728636	0.0473684	0.101492	0.0245377	0.0392477	0.0975651	0.0908555	0.0548252	0.0243434	0.0379877	0.0264317	0.0539067	0.07388	0.0868716	0.0743519	0.166285	0.0990299	0.0998757	0.0775449	0.0723703	0.101985	0.0709479	0.104769	0	0	0	0	0.0240644	0.0281515	0	0	0	0	0	0	0	0	0	0	0	0	0	0	0
DELO_01	0	0	0	0	0	0	0	0	0	0	0	0	0	0	0	0	0	0	0	0	0	0	0	0	0	0	0	0	0.0350096	0.0175571	0.0186938	0.046989	0.0529189	0.028211	0.0118912	0.0162781	0.00980765	0.0162319	0.0102308	0.0173238	0.0417705	0.111777	0.0307624	0.0155691	0.0278995	0.0162116	0	0.0127077	0.0227208
DELO_02	0	0	0	0	0	0	0	0	0	0	0	0	0	0	0	0	0	0	0	0	0	0	0	0	0	0	0	0	0.0276968	0.0140633	0.0148988	0.0389893	0.0433837	0.0224509	0.00905478	0.0135213	0.00783542	0.0136053	0.00885107	0.0152127	0.0343379	0.0936627	0.0255352	0.0118563	0.0254475	0.0124451	0	0.00954269	0.0182118
DEPE_01	0	0	0.0127683	0.085123	0.0601899	0	0	0	0	0	0	0	0.0158396	0.496146	0.00930871	0	0	0	0	0	0	0	0	0.792054	0.852255	0.039456	0	0	0	0	0	0	0	0.0779884	0.0974393	0.0271769	0	0	0	0	0	0	0	0	0.0386446	0.0225661	0.292228	0	0.0873476
EISEN_01	0	0	0	0	0	0	0	0	0	0	0	0	0	0	0	0	0	0	0	0	0	0	0	0	0	0	0	0	0	0	0	0	0	0	0	0	0	0	0	0	0	0	0	0	0	0	0.017867	0.0286073	0.0322073
EISEN_02	0.00839	0	0	0	0	0	0	0	0	0	0.0118844	0.0283714	0	0	0.0133033	0	0	0	0	0	0.0349659	0.0428643	0.0160643	0.0138595	0.0113994	0	0	0	0.054443	0	0	0	0.0617973	0.133455	0.106704	0.0494613	0.0606488	0.00989062	0.0342299	0.115245	0.136303	0.0687224	0.125649	0.612475	0.317354	0.17776	0.0198082	0	0.00909849
EREM_01	0.115638	0.132552	0.0618592	0.0559097	0.068466	0.0562428	0.0647883	0.110802	0.103872	0.0692431	0.0792532	0.00832642	0.0211482	0.016596	0.0260121	0.0185842	0.0103043	0.0409578	0.0413753	0.0178244	0.042599	0.023407	0.0745819	0.122033	0.147841	0.100516	0.023191	0.171561	0.0378183	0.0792031	0.154104	0.0595031	0.0855726	0.0420713	0.0896342	0.0298439	0.0247066	0	0.012107	0.0143528	0.144412	0.0981523	0.0657352	0.0227402	0.0247612	0.0102166	0.0393738	0.0479608	0.026386
EREM_02	0.0684094	0.187675	0.194199	0.0651881	0.0875576	0.0749597	0.0621116	0.0192129	0.010766	0.0144765	0.0173411	0.0815382	0.118689	0.0545218	0.0676153	0.0158928	0.00931066	0	0	0	0.0233088	0.0415381	0.178688	0.0885102	0.0910125	0.101419	0.114783	0.0513792	0.0146225	0	0	0	0	0.0415357	0.060572	0.0901714	0.0781987	0.123519	0.0882579	0.0172493	0.0103742	0.0091247	0	0.0119527	0.025416	0.0243928	0.0262444	0.0434685	0.0364383
FIRM_01	0	0	0	0	0	0	0	0	0	0	0	0	0.422009	0.159188	0	0	0	0	0	0	0	0	0	0	0	0	0	0	0	0	0	0	0	0	0	0	0	0	0	0	0	0	0	0	0	0	0	0	0
FIRM_02	0	0	0	0	0	0	0	0	0	0	0	0	0	0	0	0	0	0	0	0	0	0	0	0	0	0	0	0	0	0	0	0	0	0	0	0	0	0	0	0	0	0	0	0	0	0	0	0	0
FIRM_03	0	0	0	0	0	0	0	0	0	0	0	0	0.273274	0.273636	0	0	0	0	0	0	0	0	0	0	0	0	0	0	0	0	0	0	0	0	0	0	0	0	0	0	0	0	0	0	0	0	0	0	0
FIRM_04	0.025961	0.0583664	0.148141	0.0259679	0.0892906	0.0172812	0.0404053	0.0132113	0.0297854	0.0220893	0.0548835	0.0482445	0.0623709	0.0565295	0.168163	0.0420435	0.0239211	0.01741	0.0276754	0.0451242	0.0985806	0.0486224	0.145004	0.0590851	0.103358	0.0691702	0.113816	0.0421821	0.0174323	0.0165329	0.0178362	0.024139	0.0300719	0.0297879	0.0470752	0.0412729	0.0409422	0.0326747	0.0905909	0.0111156	0	0	0	0	0.0148566	0.0122638	0.0136405	0.0374277	0
FIRM_05	0.0221866	0.0379664	0.0378047	0.0377947	0.0287988	0.0327955	0.0266962	0.0337827	0.0371034	0.0209152	0.0343076	0.0254534	0.0396992	0.0215842	0.0304871	0.0357353	0.0484692	0.0270261	0.0237576	0.0348822	0.0486817	0.0348555	0.0422459	0.0508126	0.0398695	0.0489527	0.040985	0.0520971	0.021359	0.0158261	0.0150982	0.0140628	0.0106838	0.013964	0.0130745	0.0128816	0.0128228	0.0122632	0.0101117	0.0132969	0.0108608	0.0134217	0	0	0	0	0.00865438	0.0140393	0
FIRM_06	0.0226847	0.0226137	0.0239233	0.0241379	0.022204	0.0221433	0.019321	0.0146729	0.0287795	0.0180464	0.0301486	0.0255663	0.0693778	0.0374593	0.0150518	0.0141744	0.0334138	0.0284618	0.0440472	0.0363552	0.0377817	0.0352358	0.0426349	0.0336939	0.0496731	0.049258	0.062731	0.0417228	0.0292636	0.0167491	0.0273567	0.021764	0.0204261	0.0152607	0.0165204	0.0145789	0	0.0171811	0.0117806	0.00980424	0.0131294	0	0	0	0.0106949	0.0129003	0.0134019	0.0139839	0.0104706
GEMM_01	0	0	0	0	0	0	0	0	0	0	0	0	0	0	0	0	0	0	0	0	0	0	0	0	0	0	0	0	0	0	0	0	0	0	0	0	0	0	0	0	0	0	0	0	0.0119439	0.153475	0.13666	0.216943	0.161201
GEMM_02	0.0122149	0	0	0	0.0171199	0	0	0	0	0	0.0108511	0.0223281	0	0	0	0	0	0	0	0	0	0	0	0	0	0	0	0	0	0	0	0.00791472	0.0559326	0.042229	0.0229061	0.0160691	0.0286181	0.0291217	0.0486965	0.024846	0.028393	0.0951786	0.0721184	0.0476998	0.14552	0.198353	0.100443	0.0864004	0.10247
GEMM_03	0.00789633	0	0	0	0.0116744	0	0	0	0	0	0	0.0160912	0	0	0	0	0	0	0	0	0	0	0	0	0	0	0	0	0	0	0	0	0.044369	0.0315331	0.0163504	0.010283	0.0218064	0.0228977	0.0377866	0.0228423	0.0282623	0.0978159	0.0794489	0.0502166	0.158802	0.228575	0.112984	0.0960095	0.111586
GEMM_04	0.0105457	0	0	0	0.0158576	0	0	0	0	0	0.00894038	0.0214942	0	0	0	0	0	0	0	0	0	0	0	0	0	0	0	0	0	0	0	0	0.0566051	0.0407453	0.0226121	0.0142644	0.0280186	0.0299465	0.0478266	0.0276378	0.0332251	0.112092	0.0879785	0.0569634	0.178435	0.254765	0.124495	0.111239	0.130802
GEMM_05	0.00900753	0.0136464	0.0169737	0	0.00944729	0	0	0	0	0	0	0.0226706	0.00942528	0	0.0194271	0	0	0	0	0	0	0	0.0221894	0.0462687	0.0303659	0.0406624	0.02292	0.0118449	0	0	0	0	0	0.0114114	0.0626837	0.103876	0.108643	0.0849087	0.0572841	0.0191197	0.0101673	0	0	0.0119401	0.0527878	0.181534	0.208893	0.187647	0.225727
HALO_01	0	0	0	0	0	0	0	0.012462	0	0	0	0.0264486	0.00948542	0	0	0	0	0.0113729	0.00742661	0	0.00756095	0	0.0104871	0.0213771	0.0286464	0.0171048	0.0190383	0.0455874	0.262316	0.121129	0.0318551	0.0378836	0.0226393	0.0413904	0.00931257	0.0122376	0	0.0148402	0.099396	0.0652462	0.0297259	0.0175221	0.0150752	0.0239825	0.0142151	0	0.00823269	0	0.00934105
KSB1_01	0.0376847	0.26067	0.0477086	0	0.00912788	0	0	0	0	0.00731523	0	0.020015	0	0	0.0105861	0	0	0	0	0	0	0	0	0.0232792	0.0154773	0.0184521	0	0	0	0	0	0	0	0.0124685	0.0557287	0.0291278	0.0142385	0	0.0115342	0.0247215	0	0	0	0.0230377	0.0540906	0.386323	0.194696	0.30522	0.124939
KSB1_02	0	0	0	0	0	0	0	0	0	0	0	0	0	0	0	0	0	0	0	0	0	0	0	0	0	0	0	0	0	0	0	0	0	0	0	0	0	0	0	0	0	0	0	0	0	0	0	0	0
MYXO_01	0	0	0	0	0	0	0	0	0	0	0	0	0	0	0	0	0	0	0	0	0	0	0	0	0	0	0	0	0.0145452	0	0	0	0	0.0250867	0.0238885	0.0333605	0.0267971	0.0092894	0.0296051	0.0292714	0.0152193	0.0265128	0.0633754	0.0285346	0.0486706	0.0485108	0.0175594	0.0293454	0.0491907
MYXO_02	0	0	0	0	0	0	0	0	0	0	0	0	0	0	0	0	0	0	0	0	0	0	0	0	0	0	0	0	0	0	0	0	0	0.0183696	0.0267334	0.0121174	0.0162794	0	0	0	0	0	0	0	0.0136527	0.0635001	0.116488	0.137622	0.115386
MYXO_03	0.122782	0.0767958	0.0482208	0.0266416	0.0989854	0.0301861	0.0187039	0.0224637	0	0.0132834	0.0525196	0.0435765	0.0186525	0.0291343	0.0727754	0.0279367	0.0190494	0.031104	0.0796327	0.116131	0.106526	0.122958	0.0579469	0.0465671	0.0291122	0.0590456	0.0544691	0.0435616	0.0857678	0.0154534	0	0	0.0162444	0.033887	0.0381135	0.0205876	0.0230425	0.0805266	0.0604734	0.0904072	0.0640399	0.102746	0.146801	0.105859	0.0943122	0.184597	0.0210792	0.0229144	0.0550732
MYXO_04	0.0077378	0	0.0736783	0	0	0.022023	0	0	0	0.0823927	0.0933738	0.0248367	0	0	0.0172491	0	0	0.0647529	0.0270473	0.0308932	0.0359183	0.114957	0.017753	0.0599448	0.111007	0.045788	0.036309	0.332787	0.139763	0	0	0	0.0923975	0.192094	0.0609434	0.019576	0.0689417	0	0	0.00994486	0.0164666	0.256915	0.263701	0.0123194	0.0169124	0.0313354	0.0365572	0.2428	0.0277451
MYXO_05	0	0	0	0	0	0	0	0	0	0.00861358	0.0110338	0	0	0	0	0	0	0	0	0	0	0	0	0.0158984	0	0	0.0119961	0.0279496	0.112194	0	0	0	0	0.190972	0.170074	0	0.0613236	0	0.077827	0.169602	0.0540817	0.124952	0.324676	0.0438932	0.118695	0.0109932	0.044169	0.180025	0.125675
MYXO_06	0	0	0	0	0	0	0	0	0	0	0	0	0	0	0	0	0	0	0	0	0	0	0	0	0	0	0	0	0	0	0	0.0343858	0.233289	0.0389359	0.0169379	0	0	0	0	0	0	0	0.0827692	0.0480036	0.155531	0.010203	0	0	0.0496765
MYXO_07	0	0	0	0	0	0	0	0	0	0	0	0	0	0	0	0	0	0	0	0	0	0	0	0	0	0	0	0	0	0	0	0.0540011	0.325099	0.0590289	0.0266808	0	0	0	0.0213235	0	0	0.0154507	0.130135	0.070578	0.210713	0.015878	0	0.0156744	0.0723973
MYXO_08	0	0	0.0202444	0	0	0	0	0	0	0	0	0.0269696	0	0	0	0	0	0	0	0	0	0	0	0.0114653	0.0101521	0.0206246	0	0	0	0	0	0	0	0.015903	0.0567387	0.0747105	0.0589309	0.0196954	0.0198103	0	0	0	0.0281239	0.0216007	0.0693706	0.0874192	0.0447043	0.0690079	0.0776014
MYXO_09	0	0	0.012368	0	0	0	0	0	0	0.018039	0.0185091	0.0118015	0	0	0	0	0	0	0	0.00860689	0	0	0	0.0212589	0	0	0	0	0.0807223	0	0	0	0.0585443	0.0225434	0.0295	0.0586201	0.0602202	0	0.0199567	0.0612213	0.0332207	0.129274	0.227427	0.013241	0.0741918	0.020339	0.0318771	0.1583	0.04419
MYXO_10	0.0108879	0.129666	0.0352552	0	0	0	0	0.0279275	0	0.0706747	0.0502808	0.091716	0	0	0.0257245	0	0	0	0	0	0	0.00823844	0.0438136	0.320505	0.266042	0.0419655	0.0118577	0.0284088	0.0724189	0	0	0	0.0113509	0.141749	0.0955571	0.0641934	0.090599	0.0220648	0.0283459	0.0368637	0.0281759	0.0383043	0.0650608	0.0513192	0.131318	0.142167	0.0118673	0.0181161	0.077243
MYXO_11	0.0121792	0.0173192	0	0	0	0	0	0.0100082	0	0.0865961	0.194468	0.0699261	0	0	0	0	0	0.0112389	0	0.0132329	0.010511	0.0178048	0	0.0430543	0	0.0217123	0	0.0209794	0.142902	0.0720656	0	0.0222187	0.132909	0.0286836	0.0555626	0.0355625	0.108637	0	0.0115472	0.024116	0.0678322	0.236255	0.219895	0.055844	0.101183	0.0246579	0.0563164	0.0398228	0.0776708
MYXO_12	0	0	0	0	0	0	0	0	0	0	0	0	0	0	0	0	0	0	0	0	0	0	0	0	0	0	0	0	0	0	0	0	0	0	0	0.0217566	0	0.00800723	0	0	0	0	0	0	0	0	0	0	0
MYXO_13	0	0.0125966	0	0	0	0	0	0	0	0	0	0	0	0	0	0	0	0	0	0	0.009628	0	0	0	0	0	0	0	0.0186564	0	0	0	0	0.00859661	0.0181352	0	0	0	0	0	0.0117446	0	0	0	0.0359216	0.0212041	0	0.0548278	0.0232509
MYXO_14	0.0198369	0.0144714	0	0	0	0	0	0	0	0.0334612	0.0228117	0.0240224	0	0	0	0	0	0	0.00953163	0	0	0	0	0	0	0	0	0	0	0	0	0	0.0353358	0.0136039	0	0	0	0	0.0118143	0.0208141	0.0293752	0.0450681	0.0398722	0.0211086	0.0247686	0.0406073	0	0.0351057	0.0695937
MYXO_15	0.0490715	0.116973	0.0380063	0	0.0133642	0	0	0	0	0.0195735	0.0187426	0.0600748	0	0	0.0745222	0.00651724	0	0	0.0148764	0.00791033	0.0589413	0.0939949	0.109865	0.180319	0.161673	0.0399325	0.0316747	0.025559	0.0465244	0	0	0.00937021	0.0820051	0.350941	0.191786	0.116897	0.167158	0.0452152	0.0303685	0.0229964	0.0157564	0.0301914	0.0895923	0.228261	0.257537	0.279245	0.041119	0.129622	0.241445
MYXO_16	0.0313534	0.0266495	0.0213303	0	0	0	0	0	0	0.0301344	0.0387749	0.0277486	0	0	0.0191648	0	0	0.0122535	0.0101271	0	0.0126229	0.0189219	0	0.04979	0.0318688	0.0240738	0.0125126	0	0.0669092	0.0216852	0.0191652	0.0392455	0.139362	0.0634474	0.0509228	0.0650367	0.0831936	0.00925526	0.0134664	0.0330651	0.0390556	0.106842	0.0883493	0.0698039	0.059528	0.0704881	0.0107626	0.0698002	0.12068
MYXO_17	0	0.00893291	0	0	0	0	0	0	0	0.0180934	0.0122383	0	0	0	0	0	0	0	0	0	0	0	0	0	0	0	0	0	0	0	0	0.0122706	0.110347	0.0900643	0.03974	0.0163181	0.0253527	0	0	0	0	0	0.0821077	0.279639	0.111465	0.0938713	0	0.0259317	0.0418499
MYXO_18	0.0222635	0.0503011	0.24573	0.0141645	0.0258547	0	0	0	0	0	0	0.0816354	0	0.0104572	0.0493114	0.00753206	0	0	0	0	0	0	0	0	0	0	0.0150504	0	0	0	0	0	0	0	0	0	0.0118899	0.170414	0.246515	0.0720457	0.00975216	0	0.0217045	0.0163423	0.025079	0.309553	0.0618051	0.143731	0.510403
MYXO_19	0	0	0	0	0	0	0	0	0	0.0298607	0.0295858	0.0143092	0	0	0	0	0	0	0	0	0	0	0	0.0154668	0	0	0	0	0.0257922	0.0125782	0	0.0378542	0.179485	0.0617091	0.015218	0.0449184	0.0293199	0	0	0.0165303	0.0227792	0.0230872	0.0219294	0.0407633	0.0311716	0.0442294	0	0.0204639	0.0400953
MYXO_20	0.0301275	0.0476421	0.0302469	0.00873717	0.0198576	0.0119778	0	0.0750704	0.00956443	0.130736	0.0788363	0.052114	0	0	0.0197828	0.0177131	0	0.0150621	0.0128088	0.0115816	0.0140549	0.0132832	0.010297	0.0560619	0.0280821	0.0425102	0.0291709	0.0176643	0.114787	0.0374482	0.00892583	0.104303	0.0712222	0.161593	0.0606851	0.150374	0.0542146	0	0.0156025	0.10544	0.0412569	0.100185	0.0926451	0.0703906	0.0625733	0.0920372	0	0.0495644	0.0540792
MYXO_21	0	0.0127115	0	0	0	0	0	0.0112046	0	0.057191	0.0348404	0.0137289	0	0	0.00781697	0.00887272	0	0.0189004	0.0159571	0.0117505	0.0199749	0.0162203	0.0150784	0.0533654	0.0290626	0.0302478	0.0182863	0.0266604	0.296616	0.0412571	0.0105879	0.0479125	0.191806	0.139205	0.0920984	0.219215	0.114013	0.0269857	0.0586153	0.110865	0.0476849	0.083065	0.149601	0.0654914	0.0911401	0.140478	0.00856871	0.032165	0.0751063
MYXO_22	0.366819	0.357703	0.15184	0.580291	0.667057	1.0902	0.655746	0.255815	0.0346607	0.0481996	0.0556024	0.0161283	0.0109452	0.00875444	0.0124917	0.0106712	0	0	0	0	0	0	0	0	0	0	0	0.0110804	0	0	0	0	0	0	0	0	0	0	0	0	0	0	0	0	0	0	0	0	0
MYXO_23	0.00872597	0.0112031	0.0149177	0	0	0	0.013372	0.0216622	0	0.0389837	0.0215104	0	0	0	0	0.0242002	0.00832661	0	0	0	0.014556	0	0	0.0268091	0.0115499	0.0139677	0.01307	0.0187748	0.0685666	0.0360514	0	0.0515849	0.164498	0.0776589	0.0582241	0.0588624	0.0457646	0.0348156	0.0474542	0.0330051	0.0242447	0.0790716	0.0762312	0.0550987	0.0461228	0.134967	0	0.0402014	0.0784422
MYXO_24	0	0	0	0	0	0	0	0	0	0.0229982	0.0227531	0.0133393	0	0	0	0	0	0	0.00811523	0	0	0	0	0	0	0	0	0	0.0950573	0.0243179	0.00875481	0.132067	0.165764	0.0586855	0.0399608	0.0136084	0.0293369	0	0	0.0253285	0.0269194	0.126736	0.160321	0.0899389	0.104216	0.120721	0.0136644	0.0191223	0.0399506
MYXO_25	0.00919803	0.0234921	0.00982292	0	0.0109541	0.0246294	0	0.0123676	0	0.044822	0.0386299	0.0198965	0	0	0	0.0134086	0.0108928	0.0418604	0.00810213	0	0.038962	0.0324504	0.0159282	0.10199	0.0462514	0.0646317	0.0107295	0.0558792	0	0	0	0	0	0.0143952	0	0	0	0	0	0	0	0	0	0	0	0	0	0	0
MYXO_26	0.0320155	0.0861014	0.0941473	0.0116437	0.0168655	0.0140147	0	0.0697746	0	0.236379	0.299515	0.130403	0	0	0.180583	0.0378587	0.0102097	0.144691	0.0648081	0.0781024	0.118604	0.0710063	0.04353	0.212867	0.147299	0.0596639	0.143272	0.05597	0	0	0	0	0.0327653	0	0	0	0	0	0	0	0	0	0	0	0	0.0187224	0	0	0.0147477
MYXO_27	0	0.0111047	0	0	0	0	0	0	0	0.0128025	0.0251852	0.0164541	0	0	0	0	0	0	0	0	0	0	0	0.0231823	0	0	0	0	0	0	0	0	0	0	0	0	0	0	0	0	0	0	0	0	0	0.0269933	0	0	0
MYXO_28	0.0343304	0.0320089	0.0227478	0.0141178	0.0176047	0.0171497	0	0.0283143	0	0.0800648	0.0986101	0.113378	0	0	0.03966	0.019932	0.0100252	0.0333826	0.0660798	0.057006	0.0592036	0.070246	0.0366742	0.10304	0.0544869	0.0409321	0.051772	0.0444036	0	0	0	0	0.0302312	0.0265283	0	0	0	0	0	0	0	0	0	0.0131326	0	0.0466309	0	0.024084	0.0159726
MYXO_29	0	0.0101409	0	0	0	0	0	0.015628	0	0.0389344	0.0285079	0	0	0	0	0	0	0	0	0	0.0195784	0.0107904	0	0.104108	0.0376416	0.0346388	0	0.0194947	0	0	0	0	0.0119426	0.0352358	0	0	0	0	0	0	0	0	0	0	0	0.0483018	0	0	0
MYXO_30	0.00867235	0	0	0	0	0	0	0	0	0	0.0200411	0.037229	0	0	0	0	0	0	0	0	0	0	0	0	0	0	0.0547834	0.0113791	0	0	0	0.00982737	0.0299978	0.0121754	0	0.0100979	0	0.0314538	0	0	0	0	0.0286954	0.0877475	0.061878	0.0204069	0.0133848	0	0.0230982
MYXO_31	0	0	0	0	0	0	0	0	0	0	0	0	0	0	0	0	0	0	0	0	0	0	0	0	0	0	0	0	0.0253271	0	0	0.0201395	0.0517995	0.0296176	0.0195108	0.0121249	0.010761	0	0	0.0137027	0	0.0254343	0	0.0134817	0.0167666	0.0351463	0	0	0.0226081
MYXO_32	0	0	0	0	0	0	0	0	0	0	0	0	0	0	0	0	0	0	0	0	0	0	0	0	0	0	0	0	0.0201168	0	0	0.0156706	0.0529462	0.0395648	0.0162856	0	0	0	0	0.00981163	0	0.0222358	0.0139865	0.0226589	0.0108655	0.0223688	0	0	0
MYXO_33	0	0.013495	0.0175938	0	0.0105673	0	0	0	0	0	0	0.0180611	0	0	0.00861586	0	0	0	0	0	0	0	0.0113828	0.0232583	0.01663	0.0178901	0	0	0	0	0	0	0	0.00931977	0.0189752	0	0.00874079	0	0	0	0	0	0	0	0	0.0894655	0.0559002	0.0420073	0.034879
MYXO_34	0.0404278	0.0451698	0.023869	0.0140395	0.0213983	0.0261959	0.0118025	0.204706	0.0247167	0.0541596	0.0581438	0.0483729	0.0113647	0	0.0796481	0.0497028	0.0680604	0.162127	0.100688	0.137939	0.112109	0.0967435	0.0730039	0.124086	0.0745156	0.0406568	0.0682066	0.161628	0	0	0	0	0.0303048	0.0182731	0	0	0	0	0	0	0	0	0	0	0	0.0130139	0	0	0
MYXO_35	0	0	0	0	0	0	0	0	0	0	0	0	0	0	0	0	0	0	0	0	0	0	0	0	0	0	0	0	0	0	0	0	0	0	0	0.0527012	0.125332	0.0668586	0.0542229	0.0238341	0	0	0	0	0.0172228	0.112211	0.192735	0.222583	0.283584
MYXO_36	0.0898292	0.0404581	0.016652	0.0119013	0.0652516	0.0109523	0.00888747	0	0	0.0567392	0.0528034	0.0715499	0.023884	0.0138799	0.0480568	0.0252391	0.014123	0.0389333	0.0431793	0.0417535	0.0764519	0.0778456	0.0886091	0.0636643	0.0621195	0.0403475	0.0352393	0.030162	0.0586243	0.028289	0.00818638	0.0572693	0.187142	0.126584	0.0940231	0.120439	0.081828	0.0290026	0.0403546	0.0975407	0.0763235	0.0991589	0.126101	0.121718	0.164661	0.193132	0.0752597	0.125466	0.151901
NANO_01	0.043983	0.0221235	0	0	0	0	0	0	0	0.0116777	0.0263315	0.0285835	0.0386379	0	0.00905174	0	0.00881986	0.0226428	0.037358	0	0.4635	0.13703	0.0412279	0.0209075	0.0228808	0	0.0158365	0.0178252	0.010467	0.0164288	0	0	0	0	0	0	0	0	0	0	0	0	0	0	0	0	0	0	0
NANO_02	0	0	0	0	0	0	0	0	0	0	0	0	0	0	0	0	0	0	0	0	0	0.0196925	0	0	0	0	0	0	0	0	0	0	0	0	0	0	0	0	0	0	0	0	0	0.078525	0.0124119	0	0.0173043	0	0.0148777
NANO_03	0	0	0	0	0	0	0	0	0	0	0	0	0	0	0	0	0	0	0	0	0	0	0	0	0	0	0	0	0.0365968	0	0.0225741	0	0	0	0	0	0	0	0	0.0141086	0.0365652	0	0	0	0	0.0221267	0	0	0
NANO_04	0	0	0	0	0	0	0	0	0	0	0	0	0	0	0	0	0	0	0	0	0	0	0	0	0	0	0	0	0.0228467	0	0	0	0	0	0	0	0	0	0	0.0258847	0.0159836	0.0210187	0	0	0.019428	0.0121095	0	0	0.0298287
NANO_05	0	0	0	0	0	0	0	0	0	0	0	0	0	0	0	0	0	0	0	0	0	0	0	0.011948	0.0145115	0	0	0	0	0	0	0.00785145	0	0	0	0.0327856	0.0178417	0	0	0.0323703	0.0316916	0	0	0	0	0	0	0	0
NANO_06	0	0	0	0	0	0	0	0	0	0	0	0	0	0	0	0	0	0	0	0	0	0	0	0	0	0	0	0	0	0	0	0	0	0	0	0	0	0	0	0	0	0	0	0	0	0	0	0	0
NITRO_01	0	0	0	0	0	0	0	0	0	0	0	0	0	0	0	0	0	0	0	0	0	0	0	0	0	0	0	0	0	0	0	0	0.158342	0.315834	0.280253	0.0919964	0.150588	0.0100541	0.0162471	0.0124492	0	0	0.0189197	0.0302697	0.0531762	0.04057	0.0236878	0.148616	0.307192
NITRO_02	0.113519	1.30015	1.10681	0.0300691	0.0120958	0.0101033	0.0145811	0.289601	0.0459601	0.364385	0.121955	0.143448	0	0	0.0818617	0	0	0	0.0198225	0	0.0477423	0.020903	0.0314507	1.37471	1.25814	0.185128	0.0948338	0.287239	0.259873	0.0203063	0	0.0128949	0.169151	0.381568	0.346478	0.16853	0.0915621	0.0553042	0.0795993	0.0634302	0.0563918	0.144551	0.0780358	0.12016	0.0999772	0.16838	0.0544835	0.113835	0.154478
NITRO_03	0.0791765	0.87898	0.748311	0.0268106	0.00924625	0.00759088	0.0102621	0.200583	0.0316096	0.228565	0.0754042	0.0905723	0	0	0.0514455	0	0	0	0.0112533	0	0.0275558	0.0117316	0.0167051	0.839305	0.759767	0.107121	0.0519325	0.160566	0.0931024	0	0	0	0.0754563	0.1091	0.0908973	0.0514113	0.0318141	0.0213144	0.0254003	0.0197495	0.0182429	0.0401343	0.0206569	0.0284172	0.028923	0.0535525	0.0228875	0.0687638	0.0937625
NITRO_04	0	0	0	0	0	0	0	0	0	0	0	0	0	0	0	0	0	0	0	0	0	0	0	0	0	0	0	0	0	0	0	0	0	0.0141972	0	0	0	0	0	0	0	0	0	0	0.0198402	0.0207665	0.0155751	0.044504	0.183632
NITRO_05	0.0547675	0.581753	0.492514	0.0199206	0	0	0	0.134629	0.0224135	0.152318	0.0519665	0.0608163	0	0	0.0363247	0	0	0	0.0101605	0	0.0205072	0.0100436	0.0130595	0.545155	0.486755	0.0728765	0.0355219	0.10516	0.0601373	0	0	0	0.051743	0.0653323	0.0552936	0.0344559	0.0236787	0.017594	0.0195471	0.0159297	0.0147407	0.0283931	0.0186899	0.0229079	0.0245956	0.0393306	0.0190433	0.047705	0.0666272
NITRO_06	0.0783183	0.896775	0.75798	0.0259359	0.00964186	0	0.0105404	0.204021	0.0309921	0.227984	0.0766599	0.0930227	0	0	0.0525369	0	0	0	0.0119656	0	0.0275457	0.0122061	0.0175584	0.877266	0.783766	0.109697	0.0534628	0.165577	0.0848703	0	0	0	0.067154	0.0956996	0.0803674	0.047181	0.0296305	0.0198075	0.0226483	0.0179785	0.0159793	0.0354123	0.0175983	0.0248119	0.0255882	0.0476873	0.0207077	0.06511	0.0825198
NITRO_07	0.00966506	0.0236154	0.0142362	0	0	0	0	0.00774336	0	0.00963642	0	0	0	0	0	0	0	0	0	0	0.0108191	0	0	0.0233775	0.0154352	0	0	0	0.0166879	0	0	0.0113678	0.0198497	0.0115719	0.0129866	0.0124353	0.0194736	0.039532	0.045899	0.110584	0.139523	0.283853	0.183522	0.167987	0.172661	0.241567	0.0733123	0.156562	0.337192
NITRO_08	0	0	0	0	0	0	0	0	0	0	0	0	0	0	0	0	0	0	0	0	0	0	0	0	0	0	0	0	0	0	0	0	0	0	0	0	0	0	0	0	0	0.0323652	0.0302507	0.0263618	0.0300133	0.0448511	0.0143437	0.0410948	0.0993173
NITRO_09	0.0117617	0.0302962	0.0202405	0	0	0	0	0.00988942	0	0.0124857	0	0	0	0	0	0	0	0	0	0	0.0114574	0	0	0.029462	0.0213468	0	0	0	0.0225761	0	0	0.0154736	0.0281239	0.0195649	0.0218688	0.0187712	0.0256338	0.0435934	0.0478648	0.110714	0.139579	0.271296	0.18047	0.169423	0.17201	0.239689	0.077444	0.155433	0.338101
NITRO_10	0	0.0116403	0	0	0	0	0	0	0	0	0	0	0	0	0	0	0	0	0	0	0	0	0	0	0	0	0	0	0	0	0	0	0	0	0	0	0	0	0	0	0	0.0253504	0.0537479	0.0360472	0.0571502	0.0554475	0.0307697	0.0718111	0.10053
OLB16_01	0	0	0	0	0	0	0	0	0	0	0	0.00967084	0.00806349	0	0.0076786	0	0	0	0	0	0.0106174	0.0228712	0.0303412	0.027345	0.0357022	0.0397047	0.0242928	0.019748	0	0	0	0	0	0.015288	0.0187935	0.0369449	0.0381853	0.0102507	0	0	0	0	0	0.0127788	0.0217721	0.0200879	0.0167737	0.0208316	0.0119922
OLB16_02	0	0.010596	0	0	0	0	0	0	0	0	0	0.0123333	0.0105006	0	0.00793532	0	0	0	0	0	0	0.0103335	0.0193101	0.0180455	0.0241117	0.0266353	0.0156031	0.0132579	0.0119722	0	0	0	0	0.0242895	0.0371205	0.0719445	0.0763255	0.017418	0.0109783	0	0	0	0	0.0140049	0.0240787	0.0226551	0.018497	0.0226719	0.01549
OLB16_03	0	0	0	0	0	0	0	0	0	0	0	0.00714677	0	0	0	0	0	0	0	0	0	0.00915843	0.0128138	0.0126709	0.0170915	0.0185753	0.0108124	0.00975976	0	0	0	0	0	0.0121749	0.0169177	0.0336913	0.0340155	0	0	0	0	0	0	0.0177414	0.0307499	0.0319916	0.0225527	0.0286618	0.0180053
OLB16_04	0	0	0	0	0	0	0	0	0	0	0	0	0	0	0	0	0	0	0	0	0	0	0.0114951	0.011016	0.0143653	0.0165841	0	0	0	0	0	0	0	0.0100721	0.0148064	0.0285361	0.0286389	0	0	0	0	0	0	0	0.0168534	0.0152631	0.0150253	0.0230843	0.0156007
OLB16_05	0	0	0	0	0	0	0	0	0	0	0	0.00898228	0.00759022	0	0	0	0	0	0	0	0	0.00847079	0.0141825	0.0135513	0.0180598	0.0201765	0.0114319	0.0104313	0	0	0	0	0	0.0126568	0.0189813	0.037003	0.0368119	0.00869821	0	0	0	0	0	0.0112254	0.0194239	0.0187082	0.0161462	0.023187	0.014772
OLB16_06	0	0	0	0	0	0	0	0	0	0	0	0.00738414	0	0	0	0	0	0	0	0	0	0	0.0116969	0.0115637	0.0146046	0.0164691	0	0.0089814	0	0	0	0	0	0.0101106	0.0156688	0.0298995	0.0293069	0	0	0	0	0	0	0	0.0160929	0.0147394	0.0128405	0.0175631	0.011863
OLB16_07	0	0	0	0	0	0	0	0	0	0	0	0.00793986	0	0	0	0	0	0	0	0	0	0	0.0125223	0.0114399	0.016021	0.0191324	0.010304	0.00940332	0	0	0	0	0	0.0112469	0.0169071	0.0317583	0.0331241	0.00807922	0	0	0	0	0	0	0.0164765	0.0157749	0.0132569	0.017202	0.0114986
OMNI_01	0	0	0	0	0	0	0	0	0	0	0	0	0	0	0	0	0	0	0	0	0	0	0	0	0	0	0	0	0	0	0	0	0	0	0.0999456	0	0.246286	0	0	0	0	0	0	0	0	0.230466	0.256013	0.0623569	0.0165071
OMNI_02	0	0	0	0	0	0	0	0	0	0	0	0	0	0	0	0	0	0	0	0	0	0	0	0	0	0	0	0	0	0	0	0	0	0.0108382	0.0548865	0.0316455	0.0547836	0.0371115	0.0227058	0	0	0	0	0	0.0184529	0.0370723	0.0804574	0.0854054	0.0637708
OMNI_03	0	0	0	0	0	0	0	0	0	0	0	0	0	0	0	0	0	0	0	0	0	0	0	0	0	0	0	0	0	0	0	0	0	0	0	0	0	0	0	0	0	0	0	0	0.0273776	0.0410481	0.0360444	0.0256299	0.0226209
OMNI_04	0	0	0	0	0	0	0	0	0	0	0	0	0	0	0	0	0	0	0	0	0	0	0	0	0	0	0	0	0	0	0	0	0	0.0113028	0.153398	0.0487279	0.179316	0.01191	0.0258054	0.0377575	0.00917396	0	0	0.0229874	0.286325	0.130878	0.0965388	0.0353625	0.0195999
OMNI_05	0	0	0	0	0	0	0	0	0	0	0	0	0	0	0	0	0	0	0	0	0	0	0	0	0	0	0	0	0	0	0	0	0	0	0.0220413	0	0.104364	0	0	0	0	0	0	0	0	0.0332982	0.0491779	0.0185279	0
OMNI_06	0	0	0	0	0	0	0	0	0	0	0	0	0	0	0	0	0	0	0	0	0	0	0	0	0	0	0	0	0	0	0	0	0	0.0829314	1.18866	0.100146	0.892928	0.0431138	0.0639488	0.0775957	0.0192857	0	0.0138437	0.0246299	0.892682	1.40395	1.48792	0.576618	0.239642
OMNI_07	0	0	0	0	0	0	0	0	0	0	0	0	0	0	0	0	0	0	0	0	0	0	0	0	0	0	0	0	0.0160035	0	0	0	0	0	0.0207627	0	0	0	0	0	0	0	0	0	0	0	0.0101659	0	0
PATE_01	0	0	0.0128566	0.202594	0.197115	0.0492429	0	0	0	0	0	0	0	0.00897474	0.0605182	0.0237154	0.0132915	0	0	0	0	0	0	0.0165506	0.0488262	0.042372	0.048046	0.028857	0	0	0	0	0	0	0	0	0.0435188	0	0	0	0	0	0	0	0	0	0	0	0.00829159
PATE_02	0	0	0	0	0	0	0	0	0	0	0	0	0	0	0	0	0	0	0	0	0	0	0.0130229	0.0117058	0.0164916	0	0	0	0	0	0	0	0	0	0	0	0.0340155	0	0	0	0.0110808	0	0	0	0	0.0266335	0.104131	0.194782	0.0457384
PATE_03	0	0	0	0	0	0	0	0	0	0	0	0	0	0	0	0	0	0	0	0	0	0	0	0	0	0	0	0	0	0	0	0	0	0	0	0	0	0	0	0	0	0	0	0	0	0	0	0	0
PATE_04	0.0464797	0.0303368	0.0591296	0	0.021565	0	0	0.0196408	0	0.0310714	0.0133775	0.0342373	0.0349356	0	0.180683	0.104235	0.0124232	0	0	0	0.038603	0.0391316	0.163638	0.136532	0.0831512	0	0.289553	0.0260362	0.0117974	0	0	0	0	0.0410837	0	0	0	0.0244851	0.0275685	0.00887713	0.0113666	0.0154321	0.0114576	0	0	0.0897671	0	0	0.0275309
PATE_05	0.0481672	0.0258578	0.0763735	0	0.00746182	0	0	0.0121579	0	0.0188234	0	0.010723	0.0123415	0	0.0612093	0.0368023	0	0	0	0	0.0512426	0.0289042	0.0982934	0.0746186	0.0394834	0	0.191941	0.0193207	0.0130761	0	0	0	0	0.0555067	0	0	0	0.0174361	0.0154327	0	0.0100015	0.0211123	0.0193842	0	0	0.206502	0	0	0.0441033
PATE_06	0.0445006	0.0246946	0.0588517	0	0.0125669	0	0	0.0137518	0	0.0214495	0.00903666	0.0171609	0.0200273	0	0.100068	0.0533984	0.00654959	0	0	0	0.0342711	0.027948	0.113733	0.0847804	0.0498656	0	0.210201	0.0196122	0.0104644	0	0	0	0	0.0394501	0	0	0	0.0194823	0.0190436	0	0.00899206	0.0156622	0.0118922	0	0	0.0930152	0	0	0.0267018
PATE_07	0.0698806	0.085443	0.12214	0	0.0165496	0.0100547	0.0678502	0.0250561	0.143855	0.0784918	0.127586	0.0522136	0.0103025	0.0095096	0.0123091	0.0155939	0.00958313	0.0465592	0.017138	0.0138932	0.0633862	0.034492	0	0	0	0	0	0	0	0	0.0454073	0.0151902	0.050555	0	0	0	0	0	0	0	0	0	0	0.0140668	0	0	0	0	0
PATE_08	0.02498	0.0179634	0.0229061	0.0203736	0.0342804	0.0665907	0.0685828	0	0	0	0	0.0459746	0.101575	0.15542	0.151496	0.0194101	0	0	0	0	0	0	0.0507506	0.145825	0.0792744	0.328764	0.0509786	0.0105424	0	0	0	0	0	0	0.0803805	0.0977919	0.0974794	0.0101851	0.0336834	0.0317247	0	0	0.0108505	0.0165925	0.0400827	0.304408	0.279356	0.0987964	0.219964
PATE_09	0.0565961	0.0375762	0.0117875	0	0	0	0	0.0086206	0.388721	0.0868016	0.0560875	0.0201122	0.0247531	0	0	0	0	0	0	0	0	0	0	0	0	0	0	0	0	0	0	0	0	0	0	0	0	0	0	0	0	0	0	0	0	0	0	0	0
PATE_10	0.0799857	0.145389	0.0673187	0.0150018	0.0311128	0.036066	0.0365505	0.0160493	0.0138911	0	0	0.0533506	0.137134	0.0687818	0.0284006	0.0242231	0.037592	0.0444413	0.0175715	0	0.0161764	0.0225194	0.224568	0.104109	0.151864	0.0131129	0.0175371	0.0188248	0.0159189	0	0	0	0	0	0.019443	0.0852919	0.0950959	0.019555	0.0105398	0.0204556	0.0309607	0	0	0	0	0.0485374	0.0583302	0.0310111	0.0105577
PATE_11	0	0	0	0	0	0	0.0133738	0.0885811	0.0817472	0.0262937	0	0	0	0	0	0	0	0.0306016	0.139804	0.0151694	0	0	0	0	0	0	0	0	0	0	0.266287	0.182932	0.0378054	0	0	0	0	0	0	0	0	0.0761175	0.0450437	0.0218344	0	0	0	0	0
PATE_12	0	0.151031	0.0388694	0	0	0	0	0	0	0	0	0	0	0	0	0	0	0	0.0267032	0.00685418	0.016621	0.0159787	0.0313672	0	0.00968093	0	0.0220415	0.028725	0.0146863	0	0.00711858	0	0.0225029	0.0103125	0	0	0	0.00844764	0.0248078	0.0137419	0.0102133	0	0	0	0.0167352	0.0204895	0.0267658	0.018041	0.0101816
PATE_13	0	0	0	0	0	0	0	0	0	0	0	0	0	0	0	0	0	0	0	0	0	0	0	0	0	0	0	0	0	0	0	0	0	0	0	0	0	0	0	0	0.0192246	0.0577225	0.0517753	0.0565703	0.0669819	0.0850919	0.0833776	0.0293241	0.0120644
PATE_14	0	0	0	0	0	0	0	0	0	0	0	0	0	0	0.193446	0.27339	0.0419829	0	0	0	0	0	0	0	0.197485	0.0546686	0.0275432	0.0335504	0.0274828	0	0	0	0	0	0	0	0	0	0	0.00848383	0.0140746	0	0	0	0	0	0	0	0
PATE_15	0.00892296	0	0	0	0.0094758	0	0	0	0	0	0	0	0	0	0	0	0.0198041	0.0643207	0.0727421	0.00677636	0.00952268	0.0167881	0.0235487	0	0	0	0	0	0	0	0	0	0	0	0	0	0	0	0	0.751222	1.65779	0.0568198	0	0	0	0.0112189	0.0611221	0.128521	0.0713196
PATE_16	0	0.015259	0	0	0	0	0	0	0	0	0	0.00734661	0.0162009	0	0	0	0	0	0	0	0	0	0.0257343	0.0472452	0.0302661	0.0282428	0.0220828	0	0	0	0	0	0	0	0.0258178	0.0304033	0.0110504	0	0	0	0	0	0	0	0	0	0.0428495	0.054289	0.0206331
PATE_17	0	0	0	0	0	0	0	0	0	0	0	0	0	0	0	0	0	0	0	0	0	0	0.101762	0.0491795	0.138958	0.277764	0.150985	0.0686499	0.019293	0	0	0	0	0	0.0386696	0.0349912	0.190388	0	0	0	0	0	0	0	0	0	0	0.015369	0.0226393
PATE_18	0.0652565	0.0691395	0.128523	0	0.0218734	0.0129687	0.131633	0.0382035	0.322816	0.151992	0.278312	0.126893	0.0265255	0.0192734	0.0159539	0.0444859	0.0255229	0.145814	0.0437229	0.0402408	0.196697	0.104702	0.0095009	0.0125519	0	0	0	0	0	0	0.117266	0.0459276	0.153619	0	0	0	0	0	0	0	0	0	0	0.0184376	0	0	0	0	0
PATE_19	0	0.0166992	0.018146	0	0	0	0	0.0104711	0	0.0175208	0	0	0	0	0	0	0	0	0	0	0	0	0	0	0	0.00964782	0	0	0	0	0	0	0.0103163	0	0	0	0	0	0	0	0	0	0	0	0	0	0	0	0
PATE_20	0	0	0	0	0	0	0	0	0	0	0	0	0	0	0	0	0	0	0	0	0	0	0	0	0	0	0	0	0	0	0	0	0	0	0	0	0	0	0	0	0	0	0	0	0	0	0	0	0
PATE_21	0	0	0	0	0	0	0	0	0	0	0	0	0	0	0	0	0	0	0	0	0	0	0	0	0	0	0	0	0	0	0	0	0	0	0	0	0	0	0	0	0.0167348	0.0118883	0	0	0	0	0.026134	0.0489688	0.015337
PATE_22	0	0	0	0	0	0	0	0	0	0	0	0	0	0	0	0	0	0	0	0	0	0	0	0	0	0	0	0	0	0	0	0	0	0	0	0	0	0	0	0	0	0	0	0	0	0	0	0	0
PATE_23	0	0	0	0	0	0	0	0	0	0	0	0	0	0	0	0	0	0	0	0	0.0105685	0.0183774	0.0686631	0.0798153	0.214845	0.0105396	0.0598246	0.151406	0.0872596	0	0	0	0	0	0	0	0	0	0	0	0	0	0	0	0	0	0	0	0
PATE_24	0.0577654	0.0863906	0.0262848	0	0	0.0655159	0.26346	0.109078	0.0312187	0	0	0.0255537	0.040893	0.00984569	0.0445463	0.0405695	0.0687153	0.138682	0.0628275	0.00945371	0.0756981	0.0757242	0.0947658	0.0295864	0.0569225	0	0.0479489	0.0489077	0.11875	0.0224801	0	0	0	0	0.0421625	0.0768166	0.0641461	0.070413	0.031458	0.0462953	0.100716	0	0	0	0	0	0.00972185	0	0
PATE_25	0.0388843	0.121917	0.0289016	0.0522358	0.126339	0.0606534	0.0595169	0	0.0247663	0.0175209	0.0310592	0.0118446	0.0257683	0	0.152401	0.10215	0.012124	0.00831358	0	0	0	0.0122078	0.118427	0.0812179	0.183031	0.0429581	0.0448171	0.0796045	0.0454021	0	0.00792509	0	0	0	0.00990336	0.0149709	0.0939056	0	0.0598485	0.0160932	0	0	0	0	0	0	0.0363624	0.0118677	0.0101756
PATE_26	0	0.0201527	0	0	0	0	0	0	0.439684	0.196823	0.0545377	0	0	0	0	0	0	0	0	0	0	0	0	0	0	0	0	0	0	0	0	0	0	0	0	0	0	0	0	0	0	0	0	0	0	0	0	0	0
PATE_27	0	0	0	0	0	0	0	0	0	0.0292027	0.0146506	0.0645471	0	0	0	0	0	0.00768692	0.0180165	0	0.0983215	0.0352987	0.0231067	0.0104626	0.0103336	0.0316683	0.0243677	0.0166044	0	0.0266333	0.0662599	0.245105	0.0658977	0.0166901	0.00862807	0	0	0.0337568	0.0722912	0.0183215	0.071029	0.0345927	0.0613806	0.0400985	0.0398456	0.0528784	0.0273217	0.0140542	0.0138095
PATE_28	0	0	0	0	0	0	0	0	0	0	0	0	0	0	0	0	0	0	0	0	0	0	0	0	0	0	0	0	0	0	0	0	0	0	0	0	0	0	0	0	0	0	0	0	0	0	0	0	0
PATE_29	0	0	0	0	0	0	0	0	0	0	0	0	0	0	0	0	0	0	0	0	0	0	0	0	0	0	0	0	0	0	0.0144535	0.52557	0.0274774	0	0	0	0	0	0	0	0	0	0	0	0	0	0	0	0
PATE_30	0	0	0	0	0	0	0	0.0995305	0.0371729	0.0521024	0.0282195	0	0	0	0	0	0.0445546	0.0813018	0.078256	0.0306462	0.0436278	0.0266651	0	0	0	0	0	0	0.107583	0.787461	0.725645	0.608532	0.165397	0.0489139	0.0241913	0	0	0	0	0.044842	0.245275	0.21374	0.135356	0.105045	0.0368521	0.0363856	0	0	0
PATE_31	0	0	0	0	0	0	0	0	0	0.0361567	0	0	0	0	0	0	0	0	0	0	0	0	0	0	0	0	0	0	0.0385872	0.0684534	0.0204361	0.0328585	0.0380119	0	0	0	0	0	0	0.389335	0.0142019	0.0444517	0.0203322	0	0	0	0	0	0
PATE_32	0	0	0	0	0	0	0	0	0	0	0	0	0	0	0	0	0	0	0	0	0	0	0	0.0917492	0.0493006	0.033812	0.0108135	0.064744	0.115005	0.0887707	0.166334	0.0976748	0.0207564	0	0.0960257	0.0357212	0.0891373	0	0	0	0.0868368	0.0196806	0	0	0.00934208	0.148817	0.108577	0.211531	0.086995
PATE_33	0	0	0	0	0	0	0	0	0	0	0	0.0233589	0	0	0	0	0	0	0	0	0.0218037	0.0113313	0.0271085	0.111681	0.104654	0.0168415	0	0	0	0	0	0	0	0	0.0215132	0	0	0	0	0.0132915	0.0447667	0	0	0	0	0	0.0155277	0.0531728	0.0142345
PATE_34	0	0	0	0	0	0	0	0	0	0	0	0.0133389	0	0	0	0	0	0	0	0	0.0192333	0.0187236	0	0	0	0.126916	0.0394155	0.0356702	0	0	0	0	0	0	0	0	0	0.0218926	0.0250075	0.0307187	0.0481946	0.0897864	0.0583439	0.0280567	0.0340623	0.4319	0.256233	0.126934	0.0861315
PATE_35	0	0	0	0	0	0	0	0.0112621	0	0.0291962	0.00791457	0	0	0	0	0	0	0	0	0	0.0112167	0	0	0	0	0	0	0.0250961	0.110552	0.199171	0.141101	0.31115	0.0235285	0	0	0	0	0	0	0.0294057	0	0.0116641	0	0	0	0.0505685	0.0229622	0.0232026	0.0194127
PATE_36	0	0	0	0	0	0	0	0	0	0.0127723	0.0102009	0.0322781	0	0	0	0	0	0.0233768	0.027168	0	0.0216558	0	0.0221248	0	0	0.0194203	0	0	0	0.0671568	0.0553705	0.122894	0.189901	0.0291996	0	0	0	0.0347726	0.0527851	0.153858	0.32866	0.2515	0.0470711	0.029996	0	0.0463214	0.0294995	0	0.0468645
PATE_37	0	0	0	0	0	0	0	0	0	0	0	0	0	0	0	0	0	0	0	0	0	0	0	0	0	0	0	0	0	0	0	0	0	0	0	0	0	0	0	0	0	0	0	0	0	0	0.0465812	0	0
PATE_38	0	0	0	0	0	0	0	0	0	0.011859	0	0	0	0	0	0	0	0	0	0	0	0	0	0	0	0	0	0	0.0601345	0.107767	0.0557327	0.0391478	0	0	0	0	0	0	0	0.0257294	0.0341788	0	0	0	0	0	0	0	0
PATE_39	0	0	0	0	0	0	0	0.0102025	0	0	0	0	0	0	0	0	0	0	0	0	0	0	0	0	0	0	0	0	0	0.0475285	0.0230473	0.0375545	0.047868	0	0	0	0	0	0	0.0823804	0.0837133	0.0939219	0.0113268	0	0	0	0	0	0
PATE_40	0	0	0	0	0	0	0	0	0	0	0	0	0	0	0	0	0	0	0	0	0	0	0	0	0.0103039	0	0	0	0	0	0	0	0	0	0.0220112	0	0.0206868	0	0	0.0289542	0	0	0	0	0	0.427364	0.173557	0	0
PATE_41	0	0	0	0	0	0	0	0	0	0.033473	0.0209903	0.0119888	0	0	0	0	0	0	0.00705012	0	0	0	0.0315319	0	0	0	0	0	0	0	0	0	0	0	0	0	0	0	0	0	0	0	0	0	0	0	0	0	0
PATE_42	0.0105716	0	0	0	0	0	0	0	0	0.0302614	0.0185786	0.0540138	0	0	0	0	0	0.010344	0.0267641	0	0.0182273	0	0.0989441	0.100064	0.133521	0.0456409	0.0392016	0.0633441	0.0256971	0	0	0	0	0	0.0484664	0	0	0	0	0.00928806	0.027243	0	0	0.0120927	0	0	0	0	0
PATE_43	0	0.0449886	0	0.014686	0.0289954	0	0	0	0	0	0	0	0	0	0	0	0	0	0	0	0.00877015	0	0.0109865	0.0266853	0.025373	0.107549	0.0292772	0.0976827	0.0389422	0	0	0	0	0.0535559	0.0824189	0.0267461	0.0203883	0.011715	0.0182089	0.0786231	0.0530798	0.0276311	0.0153339	0	0.259676	0.217482	0.0774936	0.120623	0.194072
PATE_44	0	0	0	0	0	0.00860463	0	0.0154097	0	0	0	0.0272034	0	0	0.0119666	0	0	0	0	0	0.0646919	0.0377427	0.0708007	0.0243509	0.0132759	0.0328726	0	0.0378655	0	0	0	0	0	0	0.0304198	0.00964713	0.0117775	0	0.0259683	0.079951	0.0828039	0.0325606	0	0	0.0341376	0.180603	0.0983342	0.075476	0.0881896
PATE_45	0.151075	0.081642	0.0131733	0.0363522	0.080355	0.0279627	0.01061	0.0202142	0	0	0.0219772	0.124851	0.0218656	0.0074796	0.0224198	0.0072461	0	0	0	0	0.08251	0.0572345	0.0861667	0.0522104	0.0321248	0.131607	0.0331983	0.149149	0.0397207	0	0	0	0	0.0370773	0.137117	0.0799484	0.143565	0.0405403	0.0765243	0.115311	0.138177	0.076741	0.0209002	0	0.0288242	0.161446	0.104486	0.0202113	0.121749
PATE_46	0	0	0	0	0	0	0	0	0	0	0	0	0	0	0	0	0	0	0	0	0	0	0	0	0	0	0	0	0	0	0	0	0	0	0	0	0	0	0	0	0	0	0	0	0	0	0	0	0
PATE_47	0.224919	0.183514	0.327914	0.105049	0.0924999	0.398289	0.32129	0.125359	0.0105658	0.144839	0.183833	0.267207	0.363796	0.311238	0.480424	0.662807	0.25724	0.124625	0.216691	0.0796044	0.0322604	0.0347197	0.221116	0.317625	0.440875	0.0464025	0.121843	0.0395942	0.0117362	0.020768	0.0154628	0	0	0	0.0614355	0.0160935	0	0	0	0.00935339	0.0209593	0	0	0	0.0193822	0.0152117	0.0094816	0	0
PATE_48	0.461179	0.817757	0.50558	0.139568	0.20344	0.188643	0.121719	0.0421274	0.00915047	0.030478	0.431365	0.787954	0.473836	0.351482	0.537265	0.228796	0.068387	0.0207956	0.11283	0.131511	0.854548	0.573719	2.06183	0.408068	0.596744	0.521203	1.14006	0.0585276	0.0151102	0.0123241	0.0157208	0.0127558	0.142074	0.166683	0.168474	0.297581	0.265465	0.475696	0.397628	0.0857085	0.049564	0.0201205	0.0469355	0.193264	0.141945	0.101137	0.0853897	0.0554299	0.0459234
PATE_49	0	0	0	0	0	0	0	0	0	0.0199178	0	0	0	0	0	0	0	0	0	0	0	0	0	0	0	0	0	0.00908367	0.0808885	0.0160148	0.23101	0.058125	0.0585983	0	0	0	0	0	0	0	0	0	0	0	0	0	0	0	0
PATE_50	0	0	0	0	0	0	0	0	0	0	0	0	0	0	0	0	0	0	0	0	0	0	0	0	0	0	0	0	0	0	0	0	0	0	0	0	0	0	0	0	0	0	0	0	0	0	0	0	0
PATE_51	0.124895	0.0473487	0.056737	0.0270002	0.0231429	0.0796271	0.107066	0.100426	0.0230279	0.364312	0.225791	0.333989	0.450144	0.35155	0.667279	0.783065	0.27838	0.503676	0.82731	0.368771	0.0790604	0.0446501	0.176828	0.255489	0.501476	0.142929	0.51995	0.717806	0.149011	0.297663	0.128363	0.0575317	0.00906106	0.0284113	0.463709	0.376217	0.230405	0.10695	0.24446	0.161246	0.21601	0.0107137	0	0	0.0325941	0.0276692	0.0194893	0.0126337	0.0156218
PATE_52	0.109545	0.125846	0.0962981	0.0852571	0.0333211	0.199297	0.0205929	0	0	0.0576599	0.475969	0.369194	0.140315	0.0953278	0.573355	0.0321672	0	0	0	0	0.029898	0.0368824	0.25988	0.324899	1.22688	0.155636	1.86241	0.0169757	0	0	0	0	0	0	0.163905	0.326682	0.0178725	0.255099	0.109258	0.0248939	0	0	0	0	0	0	0	0	0
PATE_53	0.0458547	0.0272706	0	0	0	0	0.778098	0.0800654	0.285502	0.132907	0.07582	0	0	0	0.0101636	0.00950397	0.0811175	0.248831	0.126226	0.190928	0.179108	0.092107	0	0	0	0	0	0	0	0.173698	0.642895	0.124674	0.252327	0	0	0	0.0132681	0.0226289	0.0340055	0.160792	0.0931273	0.0803003	0.119366	0.13971	0.0172026	0	0	0	0
PATE_54	0	0	0	0	0	0	0	0	0	0	0	0	0	0	0	0	0	0	0	0	0	0	0	0	0	0	0	0	0	0	0	0	0	0	0	0	0	0	0.0194975	0.0148442	0.0099351	0	0.0101356	0.0133671	0.0177267	0.0261093	0.0178293	0	0
PATE_55	0	0	0	0.0177543	0.0152808	0	0.0156548	0	0	0	0	0	0	0	0	0	0	0	0	0	0	0	0	0.0252964	0.216526	0.0119464	0.160205	0.162038	0.116016	0	0	0	0	0.113166	0.0301339	0.0953937	0.0319854	0	0	0	0	0	0	0	0	0	0.00906147	0.0201912	0.0152856
PATE_56	0	0	0	0	0	0	0	0	0	0.0308789	0.0903283	0	0.0295605	0.0497787	0.345854	0.0995455	0.10914	0.0180126	0.109336	0.0298635	0	0	0.472382	0.0219321	0.0124397	0.0306059	0.185423	0.0744187	0.0664776	0.0369112	0.0354702	0.0329851	0	0	0.0260701	0	0	0	0.0156482	0	0	0	0.0222047	0.0335864	0	0	0	0	0
PATE_57	0	0	0	0	0	0	0	0	0	0	0	0	0	0	0	0	0.143743	0.070859	0.176594	0	0	0	0	0	0	0	0	0.0379407	0.014349	0	0	0	0	0	0	0	0	0	0	0	0	0	0	0	0	0	0	0	0
PATE_58	0.0768372	0.123445	0.0145691	0	0.0730113	0.0381231	0.0656032	0.0243722	0	0	0	0	0	0	0	0.00661806	0	0	0	0	0.0144823	0.026434	0.288079	0.010079	0	0.111589	0.099397	0.168316	0.0410257	0	0	0	0	0	0.102523	0.140252	0.0956665	0.0253036	0.0170743	0.0312162	0.0362143	0	0	0	0	0	0	0.00985555	0.0174141
PATE_59	0	0	0	0	0	0	0	0	0.0141381	0.0507427	0.0172111	0	0	0	0	0	0	0	0	0.0962841	0.0257841	0.0799057	0.0220406	0	0	0	0	0	0	0.0131823	0	0	0.0369251	0	0	0	0.0902868	0.229782	0.132771	0.0375222	0.0329421	0.0119368	0.159753	0.0671786	0.0931296	0.0427425	0	0	0
PATE_60	0	0	0	0	0	0	0.0286956	1.41037	0	0.0108239	0	0	0	0	0	0.904725	0.904528	0.119876	0.557212	0.0534925	0	0	0	0	0	0	0	0.0770932	0.039029	0.652945	0.227765	0.230794	0	0	0	0	0	0	0	0	0	0.0172657	0	0	0	0	0	0	0
PATE_61	0	0	0	0	0	0	0.0222581	0.50423	0	0.00967203	0	0	0	0	0	0.309945	0.333529	0.0482179	0.201975	0.0218914	0	0	0	0	0	0	0	0.0457072	0.0321593	0.212126	0.0862079	0.0787889	0	0	0	0	0	0	0	0.0173601	0.0832325	0.024969	0	0	0	0	0	0	0
PATE_62	0	0	0	0	0	0	0.0294839	0.628819	0	0.0094033	0	0	0	0	0	0.385782	0.400418	0.0499198	0.226913	0.0211949	0	0	0	0	0	0	0	0.0656558	0.0322809	0.234425	0.0872347	0.0860603	0	0	0	0	0	0	0	0	0	0	0	0	0	0	0	0	0
PATE_63	0.30376	0.0233004	0	0.220596	0.101498	0.24369	0.0985102	0.00764118	0.00709613	0.0557925	0.0371316	0.0966841	0.190179	0.0614723	0.0808635	0.0531698	0.0291542	0	0	0	0	0.0194399	0.128102	0.115455	0.233095	0.0196316	0.0182255	0.0219419	0	0	0	0	0	0	0	0	0	0	0	0	0	0	0	0	0	0	0	0	0
PATE_64	0	0	0	0	0	0	0	0	0	0	0	0.0632016	0.0236146	0.0101843	0	0	0	0	0	0	0	0	0	0	0	0.0255839	0.086143	0	0	0	0	0	0	0	0	0.068346	0.0577916	0.0932956	0.059596	0.0109662	0	0	0	0	0	0	0.0173359	0.0259367	0.0254525
PATE_65	0	0	0	0	0	0	0	0	0	0	0	0.0957514	0.0357682	0.0162544	0	0	0	0	0	0	0	0	0	0	0	0.0449602	0.157067	0	0	0	0	0	0	0	0	0.104173	0.0885566	0.0833977	0.0885308	0.0112668	0	0	0	0	0	0	0.0116006	0.0275157	0.0186997
PATE_66	0.0891861	0.264132	0.0845188	0.0322177	0.0139316	0.182389	0.42565	0.0665759	0.00935721	0.11763	0.158348	0.176149	0.122018	0.146889	0.211783	0.0564132	0.0170076	0	0	0.0972063	0.107363	0.0585241	0.0253727	0.0284551	0.0897052	0.0349182	0.18846	0	0	0	0	0	0	0.0118132	0.111357	0.0560639	0	0.0633079	0.063797	0.0302392	0.0618581	0	0	0	0	0	0	0	0
PATE_67	0.0124741	0.0113533	0	0	0	0.159491	0.260364	0.0187987	0.016715	0.145919	0.0287426	0	0	0	0	0	0	0	0.0232188	0.0138499	0	0	0	0	0	0	0	0	0.0257125	0	0.101013	0.0336263	0.0299464	0	0	0	0	0	0	0	0	0	0	0	0	0	0	0	0
PATE_68	0	0.0167123	0.0190015	0.00911773	0	0	0.0189482	0.0230211	0	0.0217678	0.0329459	0.0866701	0.0771388	0.052954	0.0675393	0.0388741	0.0216707	0.0226942	0.056061	0.0487376	0.0702078	0.0456663	0.0500577	0.0172573	0.0221587	0.0374864	0.0346758	0.0143482	0	0.0297371	0.0365579	0.0163041	0.0398284	0.00900596	0	0.0128233	0	0.131645	0.164711	0.0179576	0.01824	0	0	0	0	0	0	0.0164351	0
PATE_69	0.0837074	0.0781773	0.100705	0	0.0105447	0.0165122	0.00899973	0	0	0	0.026957	0.0177596	0.0122054	0	0	0	0	0	0	0	0	0	0.111281	0.0419753	0.054006	0.0200919	0.139126	0.0515595	0	0.0107129	0.0171465	0	0.0623522	0.0285425	0.0255519	0.0952919	0.102272	0.047238	0.0155321	0	0	0.0148631	0.0345225	0.0303648	0.0231481	0.013227	0	0	0
PATE_70	0	0	0	0	0	0	0	0	0	0	0	0	0	0	0	0.012251	0.0371679	0.0123081	0.015296	0	0	0	0	0	0	0	0	0	0	0	0	0	0	0	0	0	0	0	0.0276194	0.11965	0.380856	0.146065	0.0194303	0	0	0	0	0	0
PATE_71	0	0	0	0	0	0	0	0	0	0	0	0	0	0	0	0	0	0	0	0	0	0	0	0	0	0	0	0	0	0	0	0	0	0	0	0	0	0	0	0	0	0	0	0	0	0	0	0	0
PATE_72	0.0735785	0.0825836	0.0998775	0	0	0.0115359	0	0	0	0	0.0157548	0.0270389	0.0146001	0	0	0	0	0	0	0	0	0	0.0788481	0.0270121	0.0286553	0.0124491	0.0714036	0.0273217	0	0	0.0105307	0	0.0500716	0.0511227	0.0479156	0.213188	0.133499	0.120001	0.0302453	0	0.0112291	0.0265854	0.0548314	0.0593323	0.0400677	0.0190173	0	0	0
PATE_73	0	0	0	0	0	0	0	0.209802	0	0	0	0	0	0	0	0.769158	0.593168	0.0991859	0.902282	0.115458	0	0	0	0	0	0	0	0	0	0	0.0442088	0.0193888	0	0	0	0	0	0	0.0119089	0.175676	0.417178	0.164022	0.0210759	0	0	0	0	0	0
PATE_74	0	0	0	0	0	0	0	0	0	0	0	0.0127784	0.00992588	0	0	0	0	0	0	0	0	0	0	0	0	0	0	0	0	0	0	0	0	0	0	0	0	0	0.00930679	0.0553063	0.0612663	0.0134301	0	0	0	0	0	0	0.0271694
PATE_75	0	0	0	0	0	0	0	0	0	0	0	0	0	0	0	0	0	0	0	0	0	0	0	0	0	0	0	0	0	0	0	0	0	0	0	0	0	0	0	0.0164469	0	0	0	0	0	0	0	0	0.0271742
PATE_76	0.0147182	0.0330399	0.0547482	0.0168542	0.0487249	0.023237	0.0197748	0	0	0.0496838	0.0937957	0.155732	0.0685708	0.0418341	0.042518	0.0346827	0.0175805	0.0133766	0	0	0.0208748	0.013483	0.0753688	0.0173757	0.0627316	0.0480592	0.0449411	0.0412216	0.0429737	0	0.0756207	0.0267996	0.0554867	0.0477751	0.01103	0.0298353	0.031166	0.0125047	0.0243742	0.0104121	0	0	0	0	0.0143206	0.0190238	0.0372061	0.0485688	0.033066
PATE_77	0	0	0	0	0	0.0811585	0.0661441	0.022326	0	0	0.0137323	0	0	0.0142924	0.193049	0.078521	0.0393471	0.0112635	0.0605624	0.0122196	0.0249029	0.0454436	0.201142	0	0	0	0	0.185649	0.0326238	0	0	0	0	0	0	0	0	0.0389725	0.13237	0	0	0	0	0	0	0	0	0	0
PATE_78	0	0	0	0	0	0.132933	0.112388	0.0309928	0	0	0.0216063	0	0	0.0217053	0.314814	0.119515	0.0561917	0.0154444	0.0840376	0.0170131	0.0340662	0.0659027	0.278443	0	0	0	0	0.265304	0.0461303	0	0	0	0	0	0	0	0	0.0439159	0.153218	0	0	0	0	0	0	0	0	0	0
PATE_79	0	0.00958915	0.0141172	0.023333	0.00881844	0	0	0	0	0	0.0102026	0.0333596	0.0239665	0	0	0	0	0	0	0	0	0	0	0	0	0	0	0	0	0	0	0	0	0	0	0	0	0	0	0	0	0	0	0	0	0	0	0	0
PATE_80	0	0.0366257	0.0535778	0.074648	0.0986691	0.0232226	0.0102225	0	0	0	0.017107	0.0271729	0.0384483	0.0182429	0.117756	0.0353059	0.00635756	0	0	0	0	0	0.3373	0.140049	0.233205	0.0381041	0.0241686	0.0120433	0	0	0	0	0	0	0	0	0	0	0	0	0	0	0	0	0	0	0	0.0176889	0.0293436
PLAN_01	0.351489	0.23387	0.200184	0.549486	0.404325	0.565614	0.397524	0.0783495	0.0759163	0.173595	0.307313	0.124148	0.238465	0.253564	0.215478	0.156129	0.137542	0.131342	0.368562	0.161256	0.499356	0.580866	0.355944	0.171324	0.207382	0.344486	0.27141	0.272699	0.153432	0.0342659	0.0157807	0.0173655	0.155546	0.326926	0.175891	0.102	0.188507	0.250909	0.143205	0.487274	0.0870334	0.0907393	0.257087	0.382367	0.259164	0.237952	0.234188	0.128707	0.12881
PLAN_02	0	0	0	0	0	0	0	0	0	0	0	0	0	0	0	0	0	0	0	0	0	0	0	0	0	0	0	0	0	0	0	0	0.0350239	0	0	0	0	0	0	0	0	0.0389751	0.207505	0.0361723	0	0	0	0	0
PLAN_03	0.0552325	0.0251092	0.0199215	0	0.0218348	0	0	0	0	0	0.0185747	0.047791	0.0130065	0	0.0157326	0	0	0	0	0	0	0	0.0117188	0.0323607	0.0340793	0.0226646	0.0138745	0.00968469	0.0113947	0	0	0.0123959	0.345224	0.139737	0.109786	0.0631722	0.0676488	0.0568961	0.0815524	0.045898	0.0487296	0.206166	0.232052	0.234532	0.128242	0.106192	0.153539	0.148139	0.0565413
PLAN_04	0.0120463	0	0	0	0	0	0	0	0	0	0.0112899	0.00673601	0	0	0	0	0	0.0271329	0	0	0	0	0	0	0	0	0	0	0	0.332112	0.0393945	0.129501	0.153658	0.0169462	0	0	0	0	0	0	0	0.41831	0.157679	0.267844	0.0231427	0	0	0	0
PLAN_05	0	0	0	0	0	0	0	0	0	0	0	0.00900223	0	0	0	0	0	0	0	0	0	0	0	0	0	0	0	0	0.0267449	0	0	0	0.0163193	0.118154	0.103838	0.0947602	0.037327	0.0188345	0.0296798	0.0179044	0.0144913	0.0150012	0.058893	0.0557851	0.0553945	0.149778	0.0965897	0.0513808	0.0325482
PLAN_06	0	0	0	0	0.0194429	0	0	0	0	0	0	0.0124955	0	0	0.0243872	0	0	0	0	0	0	0	0	0	0.0091125	0.00888372	0	0	0	0	0	0	0	0.014722	0.0512726	0.0375967	0.0630799	0.0803977	0.110872	0.0292605	0	0	0.0123321	0.0245716	0.0596009	0.0755796	0.0742737	0.0823442	0.0574107
PLAN_07	0	0	0	0	0	0	0	0	0	0	0	0	0	0	0	0	0	0	0	0	0	0	0	0	0	0	0	0	0	0	0	0	0	0	0	0	0	0	0	0	0	0	0	0	0	0	0	0.0146352	0.0701794
PLAN_08	0	0	0	0	0	0	0	0	0	0	0	0	0	0	0	0	0	0	0	0	0	0	0	0	0	0	0	0	0	0	0	0	0	0	0	0	0	0	0	0	0	0	0	0	0.00982447	0.0199704	0.0500186	0.196615	0.0625438
PLAN_09	0	0	0	0	0	0	0	0	0	0	0	0	0	0	0	0	0	0	0	0	0	0	0	0	0	0	0	0	0	0	0	0	0	0	0	0.0109624	0	0	0	0	0	0	0	0	0	0	0.0347301	0.0299245	0.0682319
PLAN_10	0	0	0	0	0	0	0	0	0	0	0	0	0	0	0	0	0	0	0	0	0	0	0	0	0	0	0	0	0	0	0	0	0	0	0	0	0	0	0	0	0	0	0	0	0	0	0.0115724	0.0194738	0.0323122
PLAN_11	0.0213987	0.0189808	0.0206358	0	0.00988817	0.00849372	0	0	0	0.0192454	0.0413365	0.0493865	0.0132506	0	0.0094788	0	0	0	0	0	0	0	0	0	0	0	0	0	0	0	0	0	0	0	0	0	0	0.00935829	0.0256849	0.0215268	0.0235079	0.0134788	0.0383829	0.0427076	0.0189101	0.0444606	0.0743802	0.0690742	0.085022
PLAN_12	0.0635846	0.0234069	0.0132865	0.0096637	0.0307441	0.0096785	0	0	0	0.00946873	0.0273249	0.106281	0.0270404	0.0149235	0.0530426	0.0132419	0.0106395	0.0167726	0.0122676	0	0.0118094	0.0122	0.0116561	0.0324243	0.033901	0.020233	0.0123717	0.00882205	0	0	0	0	0.095189	0.0935933	0.115726	0.0347551	0.0401486	0.0331918	0.0457793	0.0185513	0.0174802	0.0569786	0.156446	0.117852	0.051065	0.0586263	0.098754	0.0688097	0.0315844
PLAN_13	0	0	0	0	0	0	0	0	0	0	0	0	0	0	0	0	0	0	0	0	0	0	0	0	0	0	0	0	0	0	0	0	0	0.0136836	0.0173512	0.0159982	0.0122739	0	0.0115135	0	0	0	0	0.0136588	0.0139795	0.0654805	0.0201064	0.081225	0.0432973
PLAN_14	0.0111698	0.0290163	0.0751368	0	0.0285609	0.0287145	0	0	0	0.0311577	0.035976	0.0633139	0	0	0.0105776	0	0.02464	0.101849	0.00717198	0	0.0164345	0.019376	0.0123698	0.0796083	0.0560084	0.0406977	0.0136015	0.0845054	0.184659	0.187063	0.145491	0.0928586	0.178402	0.0844428	0.0311769	0.0201643	0.0106063	0	0.0148493	0.0301098	0.098896	0.976104	0.31673	0.294968	0.072733	0.0474381	0.0576592	0.0293148	0.0335635
PLAN_15	0.0164619	0	0	0	0	0	0	0	0.0251403	0.0260805	0.0166819	0	0	0	0	0	0	0.0838036	0.0234851	0	0.0159783	0	0	0.0130706	0.0131128	0	0	0.024361	0.321475	1.63266	0.177051	0.342822	0.146265	0.0269336	0	0	0	0	0	0	0.0169673	1.40751	0.102888	0.119488	0.0760742	0.0223443	0.0156737	0	0
PLAN_16	0	0	0	0	0	0	0	0	0	0	0	0	0	0	0	0	0	0	0	0	0	0	0	0	0	0	0	0	0	0	0	0	0	0	0	0	0.0138446	0	0.00836646	0	0	0	0	0	0	0.0589288	0.219028	0.174909	0.0938594
PLAN_17	0.124242	0.0318937	0.0126236	0.0134628	0.0794177	0.0126543	0.0287956	0	0	0.0358052	0.14113	0.181947	0.0211596	0.0297418	0.0859686	0.0323406	0.0160688	0.0331509	0.0342106	0.0192235	0.159058	0.296913	0.118781	0.136497	0.144348	0.141798	0.0587858	0.0835112	0.18341	0.0693716	0.0563425	0.110978	0.457406	0.180121	0.0981464	0.0612242	0.0343853	0	0	0	0.0126187	0.0346175	0.497222	1.5839	0.247594	0.06596	0.134123	0.0566202	0.0540737
PLAN_18	0.046145	0.0201397	0.0121071	0	0.0220786	0	0	0	0	0.00965373	0.0353525	0.0479266	0	0	0.0347319	0.014108	0.0074732	0.0100304	0.00973469	0	0.0407285	0.0786731	0.0339484	0.0452341	0.0440305	0.0506487	0.0188274	0.0279002	0.0296687	0	0.00873801	0.018852	0.150033	0.0359166	0.0151643	0.0544317	0.0247986	0.0120372	0.0338858	0.0359121	0.0373907	0.0468317	0.208895	0.0689274	0.0191301	0.0323883	0.053413	0.0215693	0.0206424
PLAN_19	0.0290496	0.0345522	0.0155502	0.106097	0.0986163	0	0	0	0	0	0	0	0.0189604	0.0297719	0.0263148	0.0322626	0.0119236	0	0	0	0	0.0183526	0.0237917	0.0204439	0.0239133	0.0818063	0.0568069	0.0211908	0	0	0	0	0	0	0	0.0289783	0.0208792	0.0110402	0.00876988	0.00852574	0	0	0	0	0	0.0176167	0.0734728	0.0267334	0.0381375
PLAN_20	0.0587471	0.0464276	0.0256035	0.208644	0.181043	0.0218044	0	0	0	0	0	0	0	0	0	0	0	0	0	0	0	0	0	0	0	0	0	0	0	0	0	0	0	0	0	0	0.0346342	0	0	0	0	0	0	0	0	0.0367141	0.0128484	0.0199579	0.00968556
PLAN_21	0.0677432	0.101208	0.0454614	0.0802056	0.0967367	0.103709	0.0957378	0.0332872	0.0330125	0.031054	0.0322541	0.0240276	0.0366763	0.0393771	0.0348437	0.0399691	0.0403395	0.0210676	0.0143032	0	0	0.0159197	0.0297909	0.0216222	0.0189804	0.0292562	0.0281142	0.0214257	0	0	0	0	0	0	0.0155359	0.0206065	0.0249942	0.016951	0.0157375	0.0162723	0	0	0	0	0	0	0.0159251	0	0.015368
PLAN_22	0.073888	0.0310512	0.0179553	0.0158701	0.0153503	0.0217285	0.0387659	0.0529763	0.236462	0.101263	0.0912885	0.0683612	0.0637379	0.0555796	0.0359122	0.0544351	0.113954	0.196728	0.0967293	0.0416172	0.0121174	0.0126907	0.012239	0	0.0113072	0.0446392	0.0911924	0.108966	0.0601981	0.0235748	0.0269265	0.0456337	0.0559019	0.0125586	0.00849058	0.0109897	0.0195628	0.039641	0.0260464	0.036229	0.0703214	0.0777463	0.0432724	0.0173675	0.0160759	0.0181516	0.0193997	0	0
PLAN_23	0.0142623	0.0104983	0	0	0	0	0	0	0.0504406	0.068923	0.0514411	0.0222266	0.0201411	0.0125659	0	0	0.0164204	0.0265413	0.100711	0.0985793	0.0561195	0.0438094	0.0207795	0	0	0.0137957	0.010575	0.0196739	0.0177585	0.0549919	0.0673549	0.0505534	0.019937	0	0	0	0	0	0	0	0	0	0	0	0	0	0	0	0
PLAN_24	0.0742155	0.0789842	0.0447238	0.208341	0.259683	0.200524	0.124019	0.0206684	0	0.0142659	0.0202461	0.0802607	0.246654	0.0413039	0.0329804	0.0179112	0.0104054	0	0	0	0	0	0.0237746	0.0145357	0.0131809	0.0227484	0.0197318	0.0137229	0	0	0	0	0	0.0232007	0.0518961	0.0369864	0.0778073	0.0468483	0.0542212	0.0710565	0.047464	0.0317881	0.0494478	0.0575511	0.0597377	0.0964575	0.180532	0.0505432	0.0663616
PLAN_25	0.0292063	0.0675085	0.0743298	0.12902	0.120641	0.0701858	0.042452	0.0115746	0	0.00854295	0.0105173	0.0275764	0.0618486	0.0854305	0.0653557	0.0361529	0.0230033	0.00961362	0.00961124	0	0.00928231	0.020894	0.0879168	0.0627127	0.0948991	0.112107	0.0645495	0.0283971	0	0	0	0	0	0.0287854	0.0307896	0.0407435	0.0354255	0	0	0	0	0	0	0	0	0	0.0119922	0.0125484	0.00879837
PLAN_26	0.0671459	0.0750437	0.124176	0.110289	0.081893	0.103008	0.0621044	0.0130233	0	0	0.0109624	0.292306	0.187943	0.0725804	0.0238465	0.0198351	0.0180658	0.0179829	0.0100652	0	0.0137748	0.0126942	0.0179055	0	0	0.0806461	0.0437853	0.0250008	0.0159693	0	0	0	0	0	0	0	0	0	0	0	0	0	0	0	0	0.019092	0.0142234	0.0252167	0.0444149
PLAN_27	0.0532658	0.0498805	0.0549164	0.0590299	0.0795983	0.156008	0.124769	0.0529142	0.220486	0.155849	0.122942	0.0738155	0.0511442	0.0424189	0.0622827	0.0418529	0.0314154	0.0456526	0.0732689	0.0780081	0.171353	0.159388	0.0520147	0.0756887	0.0904637	0.0938028	0.0581336	0.101362	0	0	0	0.0138677	0.0324714	0	0	0	0	0	0	0	0	0	0	0	0	0	0	0	0
PLAN_28	0	0	0	0	0	0	0	0	0	0.0102389	0	0	0	0	0	0	0	0	0	0	0	0	0	0	0	0	0	0	0.0447909	0.0335482	0.0163809	0.0403328	0.0257782	0.0175369	0.0231118	0.0380086	0.0188721	0	0	0	0	0	0.0368966	0.0398872	0.01015	0.0161396	0	0.0139043	0.0133174
PLAN_29	0	0	0	0	0	0	0	0	0	0.00909527	0	0	0	0	0	0	0	0	0	0	0	0	0	0	0	0	0	0	0.02747	0.0210955	0.0109438	0.0261245	0.0185665	0.0115093	0.0154407	0.0244483	0.0122888	0	0	0	0	0.00938033	0.0582306	0.0603972	0.0142081	0.0223966	0.0117864	0.0199361	0.0195877
PLAN_30	0	0.0142369	0	0.0273319	0.0112866	0.0176758	0	0	0	0	0	0.00874986	0	0	0	0	0	0	0	0	0	0	0	0	0	0	0	0	0	0	0	0	0	0	0.0270786	0.0123016	0.0143598	0	0	0	0	0	0	0.0180996	0.0591334	0.0720558	0.0467519	0.0550079	0.0883934
PLAN_31	0.0158734	0.0384837	0.0462373	0.12557	0.0921776	0.043332	0.0171253	0	0	0	0	0.043547	0.112719	0.089429	0.117707	0.0359657	0.0145168	0	0	0	0	0.0108023	0.0543496	0.0550164	0.0487888	0.124488	0.105399	0.0326754	0	0	0	0	0	0.00995032	0.0588757	0.0853841	0.134759	0.0821024	0.0669015	0.0424955	0.0145107	0	0	0	0	0.0180805	0.0560968	0.0626212	0.060377
PLAN_32	0	0	0	0	0	0	0	0	0	0.0091886	0	0	0	0	0	0	0	0	0	0	0	0	0	0	0	0	0	0	0.0261276	0.0197203	0.0105717	0.0245963	0.0162367	0.0108004	0.0148187	0.0236889	0.0129556	0	0	0	0	0	0.0349727	0.0372666	0.00947998	0.0148503	0	0.0137188	0.0144435
PLAN_33	0.0199655	0.0255312	0	0	0.0182664	0	0	0	0	0.0137576	0.0304795	0.0389685	0	0	0.014446	0.0117351	0	0.012331	0.0137092	0.00969341	0.013462	0.0168882	0	0	0	0	0	0	0.018767	0.0182878	0	0.0358014	0.0942272	0.107878	0.0500224	0.0395055	0.046862	0	0	0.0111267	0.0159698	0.0498791	0.110006	0.0940576	0.0569532	0.0707791	0.0254031	0.0988662	0.0752677
PLAN_34	0.0250773	0.0119887	0	0	0	0	0.0128963	0.0482552	0.100729	0.0328838	0.0281859	0.0191533	0.015188	0.0115321	0.0100818	0.0266442	0.0560497	0.0735621	0.132303	0.0774292	0.0618479	0.0602764	0.0207261	0	0	0	0	0.0124104	0.0170964	0.0352736	0.0288468	0.0317054	0.020448	0	0	0	0	0.019706	0.0386999	0.0259468	0.0486497	0.0380584	0.0349193	0.0297575	0.0234791	0.02641	0.0112339	0	0.0181969
PLAN_35	0	0	0	0	0	0	0	0	0	0.013493	0	0	0	0	0.00859937	0	0.00759205	0	0	0	0	0	0	0	0	0	0	0	0.0313845	0.0242762	0.0130132	0.0285329	0.0193581	0.0139171	0.0203505	0.0329201	0.0177754	0	0	0	0	0	0.0381208	0.0417301	0.0123676	0.0214179	0.0143666	0.0174535	0.0175286
PLAN_36	0	0	0	0	0	0	0	0	0	0.00811019	0	0	0	0	0	0	0	0	0	0	0	0	0	0	0	0	0	0	0.0270079	0.0198136	0.00996502	0.0251318	0.0161586	0.00998148	0.0129912	0.022916	0.0118335	0	0	0	0	0	0.0354865	0.0383468	0.00952198	0.0138622	0	0.0125814	0.0128191
PLAN_37	0	0	0	0	0	0	0	0	0	0.00748639	0	0	0	0	0	0	0	0	0	0	0	0	0	0	0	0	0	0	0.0302898	0.0227438	0.0107543	0.0276043	0.0168069	0.0108973	0.0135813	0.022748	0.0121833	0	0	0	0	0	0.0404187	0.0424452	0.0100533	0.0134687	0	0.0136316	0.014031
PLAN_38	0.0598201	0.0391935	0.0202629	0.00930654	0.0100605	0.0427147	0.0515712	0.0325442	0.200139	0.0732279	0.0317394	0.0364297	0.0273868	0.0366018	0.0505927	0.0667436	0.0952118	0.0990588	0.0563309	0.0518588	0.0651215	0.0701678	0.0129779	0.00924413	0	0.0215604	0.0546418	0.0594814	0.0189468	0.0128462	0.0174125	0.0108677	0.00934779	0	0	0	0	0.00975316	0.01437	0.0262616	0.0245189	0.0100512	0	0	0	0	0	0	0
PLAN_39	0.0610438	0.0390989	0.022921	0.0115801	0.0125396	0.036937	0.0452203	0.0291724	0.162177	0.0617997	0.0310389	0.039293	0.0292707	0.0342423	0.0463833	0.0706675	0.114396	0.108037	0.0609216	0.0639173	0.0773303	0.0764307	0.0175358	0.0121138	0.0118199	0.0288592	0.0732306	0.0715699	0.0247296	0.0191321	0.0248751	0.0159933	0.0136208	0	0	0	0	0.0148938	0.0205584	0.0395658	0.0395307	0.0157274	0.0131249	0	0	0	0	0	0
PLAN_40	0.0608897	0.0610358	0.0181372	0.100238	0.143849	0.0958823	0.0476834	0.0641367	0.0611458	0.0670963	0.12377	0.0227374	0.0244962	0.0108851	0.0213318	0.0429201	0.0406719	0.0464315	0.0463933	0.0420747	0.0322548	0.0356526	0.0342212	0.0112623	0	0.0143577	0.034258	0.0671164	0.189227	0.105586	0.0347686	0.0486025	0.0956793	0.0902652	0.109121	0.142682	0.155734	0.106643	0.0801943	0.162946	0.191629	0.108526	0.0754931	0.104727	0.0827369	0.118714	0.127221	0.049749	0.15707
PLAN_41	0.00927581	0.0197499	0	0.0128967	0.014028	0.0108783	0.011174	0	0.00937739	0.0137384	0.0108459	0.00802675	0.0115927	0.0118974	0.0109903	0	0.00942131	0.0157513	0.0194872	0.0134614	0.0158823	0.0106604	0.012904	0	0	0.0151796	0	0	0.0690637	0.0124161	0	0	0.0129582	0.0169705	0.0436659	0.067925	0.0724539	0.0473585	0.057345	0.190419	0.270421	0.100424	0.080657	0.0980869	0.0620459	0.0681864	0.0966597	0.0571525	0.0871359
PLAN_42	0.0120715	0	0	0	0	0	0.00888773	0.0164163	0.197651	0.117449	0.0215158	0.0528104	0.0578667	0.0329088	0.0094025	0.0124162	0.0273924	0.0689738	0.103834	0.0306902	0.0397006	0.044742	0.0384432	0.0213149	0.0255927	0.0277646	0.0206697	0.0300071	0.0200297	0.0435461	0.0548534	0.0120969	0.0338207	0.033022	0.0301977	0.0114237	0.0118247	0	0	0	0.0133267	0.0272551	0.0276361	0.0266818	0.0573523	0.0437966	0.0320053	0.0225606	0
PLAN_43	0.0358123	0.0316224	0.0300632	0.0462506	0.0422838	0.0683716	0.0628648	0.0402509	0.0784954	0.0384384	0.029227	0.03689	0.0413529	0.0221191	0.0279685	0.0334866	0.0384625	0.0362056	0.039365	0.0283452	0.0401326	0.0444657	0.0287867	0.0171977	0.0191943	0.0403295	0.0407835	0.0303292	0.0200157	0	0	0	0.0111599	0.0099576	0.0127469	0.0108649	0.0129043	0.0102225	0.0126477	0.0148084	0.0103358	0	0	0.0111555	0	0	0	0	0
PLAN_44	0.0447814	0	0	0	0	0	0.0278993	0.0718243	0.140825	0.0546562	0.0524287	0.0396724	0.0307059	0.0268752	0.0240863	0.0431836	0.0765235	0.0981748	0.184635	0.107002	0.0787022	0.0770535	0.0234425	0	0	0	0	0	0.0191366	0.0430681	0.0374907	0.0408949	0.0249776	0	0	0	0	0.0219283	0.0400209	0.0247197	0.0489634	0.0407188	0.0363035	0.0281796	0.0240803	0.0287567	0	0	0.0185889
PLAN_45	0.0848164	0.111	0.047151	0.061055	0.0509605	0.125443	0.056385	0.0761112	0.0862455	0.0565372	0.0955365	0.0265389	0.0167288	0	0.0225021	0.0334803	0.0385197	0.0623422	0.0920442	0.077698	0.194251	0.166215	0.114293	0.0606691	0.0668756	0.145914	0.0606918	0.076773	0.0837153	0.0237751	0.0153896	0.0176701	0.052041	0.0941614	0.064151	0.0298889	0.0309224	0.0374261	0.0658318	0.0434302	0.0553259	0.103963	0.158196	0.147452	0.113373	0.0634537	0.0263746	0.0220405	0.0447927
PLAN_46	0.165286	0.196215	0.218371	0.270647	0.192779	0.254153	0.146672	0.0387703	0.158577	0.0765522	0.171149	0.18843	0.313108	0.189622	0.170482	0.175826	0.147702	0.172245	0.0747032	0.105276	0.163924	0.149783	0.191214	0.098053	0.152758	0.1931	0.210817	0.141986	0.0517604	0.0188556	0.0142277	0	0.0143387	0.0188421	0.117841	0.132939	0.151459	0.0673342	0.0643076	0.0445894	0.0333375	0.0179512	0.0204808	0.03557	0.0401207	0.0682694	0.0388852	0.0676622	0.0519246
PLAN_47	0	0	0	0.0353438	0.0290457	0.00926544	0	0	0	0	0	0	0.0122538	0.0140555	0.00973258	0	0	0	0	0	0	0	0	0	0	0	0	0	0	0	0	0	0	0	0	0	0.0121713	0.0188037	0.00977205	0.0112295	0	0	0	0	0.0234579	0.0377506	0.084247	0.0583074	0.0395239
PLAN_48	0.0651346	0.0768272	0.0964779	0.0654492	0.0797441	0.0663472	0.0635694	0.0284653	0.0763409	0.0479518	0.0815717	0.0784195	0.0499954	0.0500099	0.0472343	0.0264083	0.0346589	0.0285372	0.0509009	0.0539131	0.0637816	0.0574561	0.0564716	0.0321506	0.0341585	0.0376582	0.0500036	0.0403741	0.0414033	0.0411227	0.0589218	0.0709956	0.0497409	0.0196438	0.0487715	0.0442936	0.0546003	0.0390407	0.0202057	0.010659	0.0106736	0.0649629	0.0816811	0.0342796	0.0407853	0.0108302	0.0109903	0.0108499	0.0160021
PLAN_49	0.0811775	0.0840396	0.0398902	0.0742274	0.151733	0.232245	0.140183	0.0554815	0.052808	0.0289305	0.0565729	0	0	0	0	0	0	0.00964337	0.0153118	0.011122	0.0586726	0.0999184	0.0605366	0	0	0	0	0	0	0.0132818	0.0322475	0.136867	0.0338144	0	0	0	0.00836794	0	0	0.00856952	0.0654912	0.127725	0.0486291	0.0310178	0.0310612	0.0489769	0.0635304	0.0667641	0.0294138
PLAN_50	0.370714	0.34088	0.257273	0.20361	0.216235	0.138333	0.150305	0.136263	0.205176	0.0998177	0.165832	0.213569	0.299255	0.217314	0.0973402	0.0560464	0.0550465	0.057416	0.143244	0.138402	0.174147	0.221946	0.297609	0.176708	0.149332	0.224079	0.411361	0.0734407	0.0525185	0.0486678	0.0652685	0.0229264	0.0670065	0.0477222	0.0919393	0.0773196	0.0424987	0.0360471	0.0670696	0.0748009	0.0298876	0.0399717	0.0628948	0.066024	0.0848853	0.0214295	0.017266	0.0124085	0.0331835
PLAN_51	0.118951	0.193299	0.195511	0.442082	0.402734	0.240373	0.122177	0.0310741	0.0187618	0.020697	0.0327515	0.146859	0.410866	0.302503	0.0780564	0.0256664	0.0113962	0	0	0	0	0.00956408	0.038018	0.0399775	0.0446282	0.179649	0.11165	0.0645578	0.0178654	0	0	0	0.0162445	0.0611909	0.120934	0.0554613	0.0641745	0.0276965	0.0306472	0.019183	0.00980494	0.018093	0.033274	0.0573497	0.0980781	0.0906535	0.0879602	0.0786494	0.0538498
PLAN_52	0.0829618	0.0562731	0.0340779	0.0470569	0.0277825	0.0308545	0.117574	0.0870936	0.0790313	0.0689287	0.0855964	0.098948	0.0873344	0.0575247	0.0615928	0.0686463	0.211211	0.227956	0.12041	0.174133	0.133173	0.0888175	0.0738637	0.0468742	0.0641367	0.0906401	0.074308	0.101684	0.0430529	0.0627455	0.0376165	0.0463154	0.050781	0.0279181	0.0428014	0.0409964	0.0162546	0.0127077	0.0185361	0.0294447	0.0501046	0.0312731	0.0523198	0.0283049	0.0277671	0	0	0	0
PLAN_53	0.0458148	0.0262327	0.0389524	0.0299114	0.0265308	0.0355655	0.022715	0.0137549	0.042406	0.0973658	0.147974	0.0490578	0.063834	0.0705263	0.0688299	0.0447595	0.0436888	0.044367	0.053641	0.0236223	0.0382326	0.0623392	0.0860773	0.0769448	0.0845824	0.0507543	0.0447223	0.0338484	0.0221403	0.0169342	0.0135107	0.0204136	0.0224801	0.0133826	0	0	0	0	0.0125958	0.0109709	0	0.0102996	0.0171847	0.0145859	0	0	0	0	0
PLAN_54	0.0509	0.0568105	0.0783074	0.0609338	0.0632183	0.058529	0.0693073	0.0309821	0.0931726	0.0620581	0.098904	0.0883627	0.0599678	0.0616633	0.0768427	0.0511562	0.0610002	0.0414037	0.0870693	0.0933968	0.116873	0.110408	0.0786287	0.0432582	0.0475788	0.0661935	0.0783483	0.0632725	0.0586782	0.0599436	0.0837591	0.0835197	0.0663013	0.0252737	0.0732789	0.0564954	0.0631763	0.0548621	0.0276996	0.0141025	0.0150823	0.109341	0.107427	0.0426006	0.0505711	0.0134016	0.0134877	0.0137494	0.021771
PLAN_55	0.0129014	0.0360301	0.0476556	0.0707064	0.0815915	0.0601731	0.0393195	0.0181152	0.0102248	0.0180378	0.0367532	0.0518212	0.111125	0.111458	0.0844849	0.0555844	0.0559904	0.0407074	0.0690413	0.0529366	0.0510472	0.0239694	0.0748373	0.0530024	0.0420544	0.0605543	0.161155	0.0633014	0.0279387	0.0260204	0.015878	0.0181578	0.0240865	0.0372541	0.0326403	0.058917	0.0455112	0.0326844	0.0138505	0.013669	0.0260429	0.0166111	0.0265887	0.0186951	0.016762	0.0254762	0.0145757	0.0158055	0.0223602
PLAN_56	0.0315532	0.0265548	0.0458078	0	0	0	0	0	0.198294	0.039257	0.0408118	0.0366972	0.0325052	0.0227951	0.0211029	0.0154522	0.0267398	0.131204	0.067045	0.0375448	0.029904	0.0351236	0.0168479	0.0159067	0.0521257	0.0334645	0.0192527	0.0368403	0.0159995	0	0.104407	0.0296141	0.0100833	0.0100565	0.0188574	0.0279796	0.0108813	0	0	0	0	0	0	0	0	0	0	0	0
PLAN_57	0.0077794	0	0	0.0134909	0.0180114	0	0.00943656	0	0	0	0.00996313	0.016156	0.0250573	0.0137144	0.013927	0	0	0.00831705	0.0169125	0.00944192	0.0381189	0.0517278	0.0335805	0.0236554	0.0333297	0.0751634	0.0436176	0.0301994	0.0212083	0.0212995	0.0382263	0.0366246	0.0377412	0	0.0395643	0.0436283	0.018865	0	0	0	0	0.0224125	0.0500528	0.026857	0	0	0.00995069	0.0130183	0
PLAN_58	0.0369371	0.0544064	0.0267115	0.0220604	0.0341535	0.0357049	0.0315813	0.0546704	0.090413	0.102565	0.124246	0.0352701	0.017119	0.0242914	0.0608741	0.106706	0.0346693	0.0946788	0.106062	0.111817	0.0716117	0.0780328	0.0569287	0.0713285	0.0876498	0.0697999	0.0607379	0.0776943	0.0603365	0.0596648	0.0335697	0.0472617	0.0527034	0.0195305	0	0	0	0	0	0	0.0198554	0.0216708	0.0320844	0.019885	0	0	0	0	0
PLAN_59	0.011288	0.0191729	0.0222362	0.108863	0.0594269	0	0	0	0	0	0	0	0	0	0	0	0	0	0	0	0	0	0	0	0	0.0123703	0.0168817	0	0	0	0	0	0	0.0392838	0.0549963	0.0586806	0.0721252	0.0703666	0.0623637	0.047601	0.0263538	0.0289525	0.0815126	0.0779584	0.0816403	0.0230072	0.0290397	0	0
PLAN_60	0.0873947	0.0507676	0.0775781	0.0447658	0.0411725	0.0738107	0.0482137	0.0149763	0.0343337	0.0599903	0.0829768	0.0435896	0.0580386	0.0723728	0.0804656	0.0643253	0.0662716	0.0780464	0.131947	0.0535553	0.065669	0.104847	0.155972	0.164777	0.168516	0.147701	0.136569	0.114057	0.0758519	0.0621013	0.0768753	0.109213	0.13129	0.0798805	0.0312165	0.0374662	0.0232769	0.0484801	0.0755207	0.0660235	0.0409316	0.0313285	0.0537164	0.0524034	0.0348423	0.0147289	0.0264976	0.0449914	0.0388756
PLAN_61	0	0	0.0101626	0	0	0	0	0	0	0.0223644	0.00868533	0	0	0	0	0	0	0	0	0	0	0	0	0	0	0	0	0	0.0932588	0.0390339	0.0121766	0.0722982	0.0826439	0.0199565	0	0	0	0	0	0	0.012817	0.0659827	0.0488043	0.0317796	0.0139393	0	0	0	0.0103333
PLAN_62	0	0.0141072	0.0294636	0	0	0.0105916	0	0	0	0.00828199	0	0	0	0	0	0	0	0	0	0	0	0	0	0	0	0	0	0	0.0589114	0.0127306	0.0179427	0.0393292	0.0766418	0.0512094	0.0568357	0.0735453	0.0350712	0.0554774	0.0276401	0	0	0.0187441	0.0425842	0.042236	0.0290818	0.0156067	0.0168518	0.0124189	0.00924899
PLAN_63	0	0	0.011957	0	0	0	0	0	0	0.025129	0.00865521	0	0	0	0	0	0	0	0	0	0	0	0	0	0	0	0	0	0.0513975	0.0240323	0.0094992	0.0663293	0.0757004	0.0186289	0	0	0	0	0	0	0.0212972	0.0949546	0.0692611	0.0415542	0.0169402	0	0	0	0
PLAN_64	0	0.0230817	0.054593	0.0294359	0.012721	0.0410892	0.014667	0.0181296	0.012079	0.00926119	0	0	0	0	0.00799071	0	0	0	0	0	0	0	0	0	0	0	0	0	0.0520046	0.0103168	0.0217725	0.0134115	0.021641	0.015599	0.017112	0.0404801	0.033856	0.0455855	0.00933231	0	0	0	0	0	0	0	0.00933128	0	0
PLAN_65	0.0105791	0.0166981	0	0.0313626	0	0	0	0	0	0	0	0	0	0	0	0	0	0	0	0	0	0	0	0	0	0	0	0	0	0	0	0	0	0.0147056	0.0555285	0.0737012	0.112609	0.0645798	0.0705938	0.039412	0.0205291	0.0115151	0.0128183	0.0161868	0.0610636	0.0677026	0.0550252	0.068021	0.0528954
PLAN_66	0.0105817	0	0	0	0	0.021924	0.0836441	0.0310839	0.00905547	0	0	0	0	0	0	0	0.0104728	0.014801	0.0219776	0.0105186	0.00821536	0.00887445	0	0	0	0	0	0.0131662	0.0116319	0	0	0	0	0	0	0	0	0	0	0	0.0275819	0.0254826	0	0	0.0105296	0	0	0	0
PLAN_67	0	0	0	0	0	0	0	0	0	0.00967697	0	0	0	0	0	0	0	0	0	0	0	0	0	0	0	0	0	0	0.218935	0.0812436	0.014092	0.0232208	0.0236644	0	0	0	0	0	0	0	0.0139393	0.0351705	0.0237661	0.0163417	0.0159826	0	0	0	0.0420793
PLAN_68	0.0474981	0.0138411	0	0	0	0	0.0606048	0.0634329	0.0462653	0.0405451	0.0645213	0.0095074	0	0	0	0	0.0247078	0.0335184	0.0380676	0.0307878	0.0230816	0.0248304	0.0151321	0.0251918	0.0219319	0	0.0105447	0.0293603	0.019132	0.0221475	0.0324304	0.027399	0.0208759	0.00963512	0	0	0	0	0	0	0.0116384	0.0203266	0.0156296	0.0129144	0.0121065	0	0	0	0
PLAN_69	0.0635786	0.0176361	0	0	0	0.00858752	0.0554746	0.0643561	0.0470293	0.0413884	0.0683067	0.0101919	0	0	0	0	0.045769	0.0579217	0.0595882	0.0493489	0.0361273	0.0380044	0.0256332	0.0415213	0.0356988	0	0.0178632	0.0498865	0.0261537	0.0298279	0.044345	0.0338411	0.0258428	0.0136918	0	0	0	0	0	0	0.0122471	0.0234408	0.0175868	0.0175104	0.0153136	0	0	0	0
PLAN_70	0.0452035	0.0360521	0.0928884	0.137504	0.0946557	0.0575906	0.0528711	0.0188202	0.0239967	0.0164156	0.0264628	0.0907395	0.177254	0.0957591	0.0385379	0.0193754	0.0165549	0.0121051	0.0109359	0	0.0424218	0.0665917	0.101131	0.0660306	0.0768863	0.0827991	0.0758757	0.0463626	0.02446	0.0101201	0.0120596	0.0152241	0.0169775	0.0373581	0.0360289	0.0270248	0.0188671	0	0	0	0	0.00992676	0.0209281	0	0.0113112	0	0	0	0
PLAN_71	0.107901	0.682196	0.866223	0.588971	0.382115	0.659993	0.321597	0.148732	0.331288	0.10522	0.100726	0.290937	0.524136	0.46164	0.232822	0.376088	0.445131	0.177009	0.191109	0.153508	0.252196	0.105816	0.369233	0.243228	0.146271	0.255955	0.277289	0.155676	0.0931964	0.0390057	0.0288496	0.0243428	0.106117	0.0122565	0.053287	0.153915	0.100375	0.011772	0.0156468	0.032267	0.0454744	0.120071	0.0863794	0.0942053	0.0523418	0.0111989	0	0	0
PLAN_72	0.0295445	0.0198376	0.0207293	0.0166323	0.0336407	0.0879578	0.0370447	0.0168585	0.0751146	0.054052	0.0335795	0.0399155	0.0767384	0.073248	0.0380462	0.0378906	0.0572369	0.065668	0.120256	0.104499	0.0631726	0.0531553	0.0411056	0.0201387	0.0177792	0.0570129	0.0658124	0.0450404	0.0159864	0.0108521	0.00910452	0.0097218	0	0	0.0138074	0.0144277	0.010461	0.0116279	0.00858605	0.010547	0.0140079	0.015825	0.0131837	0	0	0	0	0	0
PLAN_73	0	0	0	0.012509	0.0128603	0.0199795	0.0346419	0.0209714	0.264291	0.0578397	0.052497	0.114545	0.0682312	0.0123196	0	0	0	0	0.0115038	0.0204894	0.0544653	0.016999	0.0333603	0.0307187	0.0368679	0.0303078	0.0305003	0.0433919	0.0607103	0.0317589	0.111727	0.0635476	0	0	0	0	0.00882406	0	0	0	0	0	0	0	0.0186018	0	0	0	0
PLAN_74	0.0111644	0	0	0	0	0.0281876	0.0134239	0.0233255	0.0168019	0.0289702	0.0179186	0	0	0	0	0	0	0.0131664	0.0366559	0.014369	0.0159876	0	0	0	0	0	0	0	0	0	0.0234138	0.032519	0.0150552	0	0	0	0	0	0	0	0	0	0.0467909	0.0146355	0	0	0.034804	0.0246284	0.0245842
PLAN_75	0.0120756	0	0	0	0.0150227	0	0	0	0	0	0	0	0	0	0.0098874	0	0	0	0	0	0	0	0	0	0	0	0	0	0	0	0	0	0.0359996	0.0270656	0.0556964	0.0634345	0.131098	0.0430907	0.0427935	0.0292141	0	0	0.0212616	0.0359284	0.0574169	0.12878	0.104934	0.0819259	0.112754
PLAN_76	0.0450943	0	0	0	0.00931135	0	0	0	0.0099648	0.0710686	0.0267805	0.0384986	0	0	0.049296	0.0159308	0.0165825	0.105567	0.0371798	0.0120963	0.0280919	0.0305755	0.0134496	0.0215469	0.0234834	0	0.0101241	0.0131518	0.0607652	0.0299873	0.0319552	0.0550386	0.101967	0.0301181	0.0314592	0.069109	0.0352141	0.0183909	0.0259916	0.0808452	0.0416763	0.107759	0.100894	0.101695	0.0824713	0.0407348	0.0283197	0.0742177	0.0383727
PLAN_77	0.00977702	0	0	0	0	0	0	0	0	0	0	0	0	0	0.0111097	0	0	0.0112303	0.0152935	0	0	0	0	0	0	0	0	0	0.0508742	0.0238943	0.0226798	0.0304174	0.0932723	0.130565	0.0542661	0.0869965	0.0556336	0.0760905	0.0811882	0.0747539	0.0580224	0.0882926	0.15384	0.107288	0.0865825	0.0390432	0.0215286	0.0200806	0.0273557
PLAN_78	0	0	0	0	0	0	0	0	0	0	0	0	0	0	0	0	0	0	0	0	0	0	0	0	0	0	0	0	0	0	0	0	0	0	0	0	0.0129792	0.0248836	0.00977424	0	0	0	0.0117232	0	0.0243178	0.109098	0.016061	0.0308131	0.0393572
PLAN_79	0	0	0	0	0	0	0	0	0	0	0	0	0	0	0	0	0	0	0	0	0	0	0	0	0	0	0	0	0	0	0	0	0	0	0.0165611	0.046545	0.0812442	0.0138105	0.0141584	0.00774298	0	0	0	0.0187667	0.0724279	0.0648462	0.0931244	0.130504	0.0428172
PLAN_80	0	0	0	0	0	0	0	0	0	0	0	0	0	0	0	0	0	0	0	0	0	0	0	0	0	0	0	0	0	0	0	0	0	0	0	0	0	0	0	0.0148502	0	0	0	0	0	0	0	0.0681886	0.0803688
PLAN_81	0	0	0	0	0	0	0	0	0	0	0	0	0	0	0	0	0	0	0	0	0	0	0	0	0	0	0	0	0	0	0	0	0	0	0	0	0	0	0	0	0	0	0	0	0.0140649	0.0180436	0.0187632	0.0796509	0.0727908
PLAN_82	0	0	0	0	0	0	0	0	0	0	0	0	0	0	0	0	0	0	0	0	0	0	0	0	0	0	0	0	0	0	0	0	0	0	0	0	0	0	0	0	0	0	0	0	0	0.0145702	0	0.0137264	0.0854048
PLAN_83	0	0	0	0	0	0	0	0	0	0	0	0	0	0	0	0	0	0	0	0	0	0	0	0	0	0	0	0	0	0	0	0	0	0.0292926	0.0370244	0.0198197	0.0171295	0	0	0	0	0	0	0.0298297	0.0338026	0.0982197	0.0801047	0.0592781	0.0565071
PLAN_84	0.0601691	0.0119725	0	0	0.0263999	0	0	0	0.0201865	0.0173764	0.0212449	0.0320683	0	0	0.0185115	0.0102531	0.0116172	0.0453287	0.0393916	0.0158989	0.0271509	0.0210769	0.0215446	0.0218121	0.0200655	0.0139388	0	0.0187482	0.184993	0.0925281	0.0723618	0.127097	0.165816	0.107695	0.0985821	0.0962207	0.123768	0.0637008	0.058436	0.140352	0.193959	0.137106	0.103938	0.129438	0.102813	0.123226	0.0922585	0.057921	0.0697704
PLAN_85	0.0126242	0	0	0	0.00994678	0	0	0	0	0	0	0.00711503	0	0	0.00656312	0	0	0.0107331	0.00946511	0	0	0	0	0	0	0	0	0	0.0540435	0.0253122	0.0179179	0.0344056	0.0408623	0.0325842	0.0349398	0.0426691	0.0716119	0.0380189	0.0331965	0.068246	0.0942456	0.0762736	0.0959698	0.110949	0.127621	0.169297	0.134962	0.0970138	0.102608
PLAN_86	0.0177318	0	0	0	0.0107654	0	0	0	0	0	0	0.0104185	0	0	0.00707434	0	0	0.014674	0.0123273	0	0.00818765	0	0	0	0	0	0	0	0.0671941	0.0310508	0.0235944	0.0451221	0.0549992	0.0402263	0.0402809	0.0448997	0.0747604	0.03848	0.0352983	0.070353	0.0956645	0.0761824	0.0846923	0.100989	0.109523	0.144583	0.11477	0.08063	0.0875787
PLAN_87	0.0107807	0	0	0	0.0119613	0	0	0	0	0	0	0	0	0	0.00814948	0	0	0	0	0	0	0	0	0	0	0	0	0	0	0	0	0	0	0	0	0	0	0.0323832	0.0304238	0.0230795	0	0	0	0	0.0255951	0.0599373	0.0417349	0.0514085	0.0818426
PLAN_88	0	0	0	0	0	0	0	0	0	0	0	0	0	0	0	0	0	0	0	0	0	0	0	0	0	0	0	0	0	0	0	0	0	0	0	0.0158305	0.0363443	0.0374706	0.0165165	0.00872522	0	0	0	0	0	0.0123483	0.0280108	0.0553103	0.105045
PLAN_89	0	0	0	0	0	0	0	0	0	0	0	0	0	0	0	0	0	0	0	0	0	0	0	0	0	0	0	0	0	0	0	0	0	0.0175603	0.0132578	0.012167	0.0160819	0	0	0	0	0	0.0651567	0.0623905	0.0610278	0.187464	0.0698767	0.134222	0.173161
PROT_01	0.0168112	0.0344467	0.01191	0	0	0	0	0	0	0.0644309	0.0713073	0.0650586	0.0112382	0	0.0444104	0.0202319	0.0259466	0.0647023	0.0420665	0.0157432	0.04751	0.0515371	0.048591	0.0550713	0.0674602	0.0396611	0.0315168	0.0485205	0.0266222	0.0163861	0.0238504	0.0335191	0.0918992	0.0647564	0.0739202	0.0647983	0.0485784	0.0128764	0.0150354	0.113078	0.0715163	0.0259608	0.0459825	0.104822	0.0584892	0.0471174	0.042249	0.0386118	0.036863
PROT_02	0.0133615	0.0351989	0.0102727	0	0	0	0	0	0	0.0519662	0.0588513	0.0593574	0	0	0.0497096	0.0205845	0.0253312	0.07464	0.0648259	0.0201906	0.0522059	0.0642521	0.0930735	0.0828651	0.0845908	0.0416483	0.0321041	0.0543985	0.0315365	0.020147	0.0314237	0.0520908	0.145978	0.0890298	0.0852759	0.0623015	0.0507887	0.0119814	0.0146073	0.117784	0.0969197	0.0431863	0.0767454	0.22275	0.115963	0.0869124	0.0760051	0.067844	0.0597847
PROT_03	0	0	0	0	0	0	0	0.0286709	0	0.0234115	0.0120785	0	0	0	0	0	0	0	0	0	0	0	0	0	0	0	0	0	0.0736888	0.211008	0.249291	0.155741	0.0892437	0.0284913	0.0170559	0.0180894	0.0159547	0	0	0.0130461	0.0560083	0.0880569	0.0607113	0.0523847	0.0294082	0.0139623	0.0118531	0	0.0115965
PROT_04	0.0858844	0.0781267	0.0749183	0.056454	0.0424996	0.0402428	0.0271153	0.03102	0.0164568	0.0252168	0.020839	0.0550669	0.0574537	0.0769681	0.0982913	0.0652116	0.0506527	0.0827539	0.0358332	0.0338213	0.0517794	0.0602881	0.051223	0.120611	0.0987292	0.0963194	0.0586976	0.0687946	0.0545322	0.0834383	0.0846714	0.0485421	0.0352752	0.0423457	0.066237	0.197718	0.267274	0.247714	0.120126	0.115542	0.184762	0.273879	0.128127	0.0566081	0.0818285	0.118099	0.131667	0.123999	0.113127
PROT_05	0.0595416	0.0131395	0	0	0	0	0	0.0128866	0.024152	0.0568098	0.0246059	0.0151242	0	0	0	0.0109363	0.0124122	0.0541521	0.0178516	0.0182398	0.0184722	0.0150633	0	0.0201997	0.0222323	0.0138683	0	0.0134366	0.0347246	0.195617	0.176266	0.259352	0.158068	0.144471	0.0292066	0.0175679	0	0.0181953	0	0	0.0263043	0.0774011	0.0793975	0.0253385	0.0236207	0	0	0	0
PROT_06	0.0958416	0.0796849	0.0745589	0.0501989	0.0393376	0.0374552	0.0253409	0.0336443	0.0168114	0.0272519	0.0198446	0.0604944	0.0601442	0.0846216	0.113186	0.0772365	0.0611273	0.10763	0.0432333	0.0386924	0.0584532	0.0679012	0.053372	0.134181	0.108141	0.103209	0.0596697	0.0734531	0.059862	0.118027	0.112245	0.0704207	0.0498522	0.0513104	0.0712909	0.192633	0.265001	0.255325	0.132012	0.135158	0.225009	0.34508	0.172217	0.0701663	0.0983083	0.14728	0.162668	0.156142	0.13316
PROT_07	0.100873	0.0124893	0	0	0	0	0	0.0218568	0.0287758	0.0733331	0.0238684	0.0225564	0.0147778	0.0139815	0.0163995	0.0183234	0.0220941	0.414315	0.167057	0.137189	0.0734068	0.0359038	0.017341	0.0310839	0.0339976	0.0190202	0	0.0205825	0.0434935	1.20152	0.59136	0.365612	0.153395	0.0944521	0.0252401	0.0244048	0.0289961	0.0300138	0.016197	0.0191263	0.0480686	0.277851	0.677926	0.159576	0.0634968	0.0254677	0.0223013	0	0.015187
PROT_08	0	0	0	0	0	0	0	0	0	0	0	0	0	0	0	0	0	0	0	0	0	0	0	0	0	0	0	0	0	0	0	0	0	0	0	0	0	0	0	0	0	0	0	0	0	0	0	0	0
PROT_09	0	0	0	0	0	0	0	0	0	0	0	0	0	0	0	0	0	0	0	0	0	0	0	0	0	0	0	0	0	0	0	0.0631414	0.253473	0.100998	0.0105221	0	0	0	0	0	0.0168765	0.127898	0.106165	0.0458957	0.0195897	0	0	0	0
PROT_10	0.119527	0.0340779	0.0282836	0.036349	0.0496287	0.0184642	0	0.010772	0	0.0283442	0.0307279	0.16075	0.0661907	0.0544615	0.0652602	0.0352964	0.0236464	0.0182838	0.020652	0.0162163	0.0356059	0.0442409	0.0796534	0.118025	0.100191	0.158604	0.0753619	0.0618965	0.0792374	0.0224059	0.0278428	0.0940213	0.321819	0.341657	0.164399	0.303319	0.210072	0.193911	0.116936	0.0793154	0.0798975	0.296592	0.605206	0.491608	0.21568	0.199375	0.128749	0.196104	0.219635
PROT_100	0.0172427	0.0366373	0.0180758	0.0195415	0.0267479	0.0214356	0.0211647	0.0955099	0.0318204	0.0421286	0.032956	0.0128858	0	0	0	0	0.0173518	0.0139955	0.0160171	0.0166718	0.0138963	0.0143636	0	0.0118435	0	0	0	0.0155279	0.0893747	0.317336	0.236909	0.146521	0.13302	0.0563127	0.0477849	0.0609214	0.0463254	0.0440573	0.0724125	0.058312	0.153869	0.140344	0.153069	0.132846	0.094796	0.0428133	0.104226	0.040352	0.0469844
PROT_101	0.0542924	0.0489571	0.0494192	0.0570199	0.0598107	0.0677141	0.0677793	0.0821971	0.0836875	0.047108	0.0453121	0.0471584	0.0549991	0.0555637	0.03859	0.0445283	0.0599457	0.0443115	0.0481105	0.0587963	0.0502437	0.056594	0.0361248	0.0414115	0.0280474	0.0527384	0.0402473	0.0523795	0.0476367	0.0827671	0.0580327	0.0592974	0.0356482	0.0236071	0.0239811	0.0490315	0.0893813	0.637506	1.54982	0.138282	0.0810741	0.115224	0.30939	0.18153	0.176258	0.125752	0.182226	0.0816733	0.106442
PROT_102	0.257775	0.13617	0.0418143	0.0489616	0.0617235	0.252834	0.276749	0.255667	0.203006	0.0989121	0.082208	0.0500188	0.0904671	0.0333592	0.027224	0.0397665	0.0424694	0.0512345	0.0841783	0.0556153	0.0953148	0.0949434	0.0440922	0	0	0.0155285	0	0.018031	0	0.0493695	0.0398482	0.0235588	0.0156563	0.0124448	0.0114891	0.0106065	0.0120621	0	0	0.0152168	0.0751727	0.0699689	0.0800837	0.0341556	0.0601467	0.0854217	0.0544808	0.0325556	0.0253211
PROT_103	0.158239	0.125242	0.224586	0.0875676	0.0980519	0.110612	0.0672264	0.139718	0.19016	0.244333	0.331643	0.334443	0.263735	0.235452	0.184216	0.159332	0.159763	0.18411	0.229249	0.163974	0.24888	0.260281	0.298651	0.259616	0.208697	0.241297	0.278126	0.225118	0.0710872	0.279292	0.190877	0.139697	0.0911185	0.0639791	0.0452933	0.0737762	0.0695808	0.160723	0.127596	0.106916	0.0931758	0.0622432	0.0801444	0.0548113	0.0639893	0.0358363	0.050704	0.0477041	0.0521849
PROT_104	0.148176	0.118378	0.208511	0.090344	0.101742	0.111329	0.0736293	0.14324	0.202197	0.259111	0.353003	0.327427	0.286949	0.234596	0.189159	0.163613	0.158389	0.181762	0.23125	0.168608	0.241768	0.249896	0.286969	0.249209	0.204062	0.230884	0.270857	0.216406	0.0726879	0.279391	0.183821	0.136756	0.0898887	0.0623099	0.0479925	0.0781711	0.0726242	0.15912	0.125016	0.103553	0.092619	0.0615155	0.0782146	0.0545285	0.0636473	0.0361368	0.0526198	0.0494481	0.0555351
PROT_105	0.143808	0.114618	0.205317	0.0803207	0.0920084	0.102896	0.0633875	0.132197	0.175286	0.22609	0.311962	0.331374	0.260445	0.233352	0.180686	0.154802	0.158813	0.176883	0.217957	0.159002	0.247117	0.255805	0.298506	0.260035	0.206203	0.240875	0.27975	0.225335	0.0699491	0.264623	0.172831	0.127566	0.0833922	0.0603675	0.043459	0.0711991	0.0668777	0.152404	0.12752	0.104964	0.0883254	0.0572132	0.0720776	0.0498056	0.0621787	0.0335005	0.0472737	0.0458513	0.0489554
PROT_106	0.0740538	0.0549088	0.0597653	0.0705312	0.0746921	0.0839217	0.0842155	0.202491	0.179029	0.0971054	0.0750406	0.088136	0.0811171	0.081462	0.0542398	0.0643422	0.109133	0.0751049	0.0697549	0.0715743	0.0878473	0.076122	0.0514814	0.0529445	0.0452919	0.0838503	0.0678471	0.100766	0.0763743	1.42948	0.186679	1.17529	0.603158	0.0796709	0.0323114	0.0325814	0.0366344	0.0472814	0.0556047	0.0587451	0.159455	0.717532	0.505993	0.229844	0.085207	0.0395676	0.0286969	0.0251808	0.0323032
PROT_107	0.141961	0.111199	0.19582	0.0974368	0.102947	0.109492	0.0723461	0.124675	0.180994	0.231374	0.313984	0.284209	0.228123	0.205638	0.169132	0.146386	0.14068	0.163333	0.204343	0.149569	0.21305	0.222435	0.255318	0.224825	0.183799	0.208363	0.239006	0.196752	0.0662287	0.260644	0.178452	0.129362	0.0847777	0.0607825	0.0477825	0.0872614	0.0730346	0.148747	0.112229	0.094039	0.0783432	0.052798	0.0677305	0.0481131	0.0573125	0.0328663	0.0482535	0.0452136	0.0478593
PROT_108	0.135958	0.10891	0.19367	0.0777441	0.0873605	0.0935983	0.0552276	0.111874	0.153503	0.212865	0.295065	0.313003	0.242786	0.216207	0.168553	0.14503	0.141825	0.161226	0.19607	0.140083	0.226132	0.233184	0.28218	0.240209	0.193641	0.227178	0.261787	0.208666	0.0621016	0.238977	0.156451	0.109834	0.0751802	0.0564786	0.0424159	0.071249	0.067334	0.148327	0.122992	0.109109	0.0831418	0.0502761	0.0665231	0.0465631	0.0610934	0.0333609	0.0493379	0.0461704	0.0499926
PROT_109	0.0690661	0.0555882	0.0961503	0.143021	0.132263	0.118839	0.100605	0.203145	0.172501	0.0918546	0.0650471	0.0939618	0.14868	0.228257	0.111913	0.0947061	0.145045	0.0804264	0.0667036	0.0656284	0.0828006	0.0811771	0.0694544	0.099443	0.0871613	0.281173	0.227266	0.143491	0.0714512	0.184652	0.0908576	0.117734	0.0727272	0.0460824	0.0277259	0.0398646	0.0717019	0.286364	0.359514	0.165541	0.177769	0.1134	0.1141	0.0674176	0.0571791	0.0364849	0.0344695	0.0342073	0.0572361
PROT_11	0	0	0	0	0.0102784	0	0	0	0	0	0	0.0106813	0	0	0.0146096	0	0	0.0136531	0	0	0	0	0	0	0	0	0	0	0	0	0	0	0	0.0168669	0	0.0151307	0.0198944	0.12224	0.0431951	0.0282022	0.0409643	0.601386	1.21097	0.318257	0.0811143	0.0988392	0.0169414	0.0473712	0.0869329
PROT_110	0.159881	0.12402	0.224224	0.0872867	0.100473	0.110612	0.0681057	0.135714	0.178958	0.245056	0.337259	0.374339	0.289395	0.257091	0.201764	0.16648	0.166298	0.18526	0.230255	0.165782	0.273859	0.282949	0.340352	0.289832	0.230846	0.275845	0.319409	0.252708	0.0775562	0.283169	0.185045	0.129623	0.0865267	0.0655783	0.0478051	0.0791594	0.0757159	0.182391	0.152254	0.12488	0.0998618	0.0601764	0.0756298	0.0545025	0.0708071	0.0388134	0.0568888	0.0521756	0.0558213
PROT_111	0.10169	0.0762552	0.0848318	0.104965	0.106389	0.123185	0.124141	0.304211	0.264881	0.134783	0.0931917	0.0980541	0.12815	0.137045	0.0784307	0.0899836	0.172498	0.109351	0.0956148	0.0929041	0.117561	0.107192	0.0648381	0.0724621	0.0631702	0.144306	0.115223	0.148544	0.0999591	0.298975	0.143285	0.19983	0.145658	0.152292	0.0909577	0.15015	0.185406	0.319548	0.357326	0.195434	0.336216	0.274753	0.30721	0.202122	0.262022	0.170128	0.175032	0.142798	0.167131
PROT_112	0.0460202	0.0356528	0.0577113	0.145404	0.117649	0.0773498	0.0453665	0.0846887	0.0732854	0.041068	0.0340065	0.0364444	0.0389066	0.0422955	0.0303228	0.0302497	0.0471132	0.0326332	0.030147	0.0294694	0.0360669	0.0320617	0.0249278	0.0247178	0.0215702	0.0472795	0.034626	0.0413468	0.0281933	0.0815825	0.0440179	0.058736	0.0369343	0.044022	0.0185792	0.0268638	0.0379028	0.0300671	0.0273231	0.0241044	0.0508023	0.0448086	0.0529483	0.0460558	0.0520519	0.0669151	0.0188047	0.0235072	0.105877
PROT_113	0.126286	0.0954434	0.123626	0.247063	0.26353	0.245193	0.182839	0.32519	0.296655	0.17062	0.12469	0.137299	0.185756	0.226454	0.171221	0.181666	0.263191	0.158064	0.14053	0.141212	0.184198	0.186269	0.0994877	0.0980765	0.0826282	0.23132	0.213754	0.233428	0.136664	0.376668	0.234991	0.297904	0.246924	0.113177	0.0658549	0.135403	0.180731	0.266932	0.236834	0.204869	0.368206	0.322719	0.271266	0.140175	0.117807	0.0715036	0.073918	0.0717378	0.103714
PROT_114	0.246167	0.195403	0.353283	0.148648	0.168295	0.182918	0.121864	0.237315	0.342657	0.442952	0.604344	0.521925	0.414359	0.374024	0.310953	0.268482	0.261558	0.30863	0.386979	0.272559	0.396145	0.407559	0.471879	0.413939	0.341456	0.379577	0.443085	0.360802	0.117686	0.489323	0.32036	0.238529	0.160066	0.107565	0.0806526	0.133902	0.12414	0.272741	0.210156	0.172304	0.15577	0.104435	0.133612	0.0890389	0.10755	0.0598844	0.084863	0.0858645	0.0929794
PROT_115	0.965792	0.637524	0.437021	0.889803	1.36807	1.53874	1.41321	1.13066	0.755491	0.744816	0.760623	0.356666	0.497153	0.288803	0.249124	0.236468	0.320565	0.225973	0.418137	0.542704	0.671869	0.795342	0.382189	0.11942	0.0877128	0.159201	0.175919	0.295468	0.190099	0.442122	0.364015	0.48073	0.254499	0.145043	0.154486	0.151971	0.258146	0.343814	0.41122	0.282631	0.460749	0.602533	0.400291	0.214064	0.306661	0.32614	0.465655	0.227081	0.260772
PROT_116	0.168523	0.132179	0.227985	0.107548	0.123805	0.134253	0.0943894	0.161069	0.212363	0.271403	0.372133	0.344419	0.278496	0.249209	0.202306	0.174526	0.169897	0.192575	0.243465	0.17866	0.264091	0.276081	0.310687	0.271078	0.21841	0.252871	0.294018	0.237576	0.0825196	0.303532	0.20104	0.149938	0.0983993	0.0703551	0.0540768	0.0881696	0.0835658	0.178094	0.147066	0.119587	0.104434	0.0692801	0.0871362	0.060798	0.0741532	0.0425684	0.0608447	0.056759	0.0635444
PROT_117	0	0	0	0	0	0	0	0	0	0	0	0	0	0	0	0	0	0	0	0	0	0	0	0	0	0	0	0	0.133891	0.0649322	0.121788	0.0646387	0.0694428	0.0586371	0.0596657	0.106011	0.0632083	0	0	0.011507	0.0151256	0.0456958	0.345495	0.121891	0.0683454	0.0870298	0.0581368	0.117468	0.0600977
PROT_118	0	0	0	0	0	0	0	0	0	0	0	0	0	0	0	0	0	0	0	0	0	0	0	0	0	0	0	0	0	0	0.00907168	0.0115624	0.0592139	0.0483082	0.0726982	0.0280578	0.0125013	0.0303548	0.016355	0.0179738	0.016477	0.0275432	0.0590689	0.0657569	0.0860754	0.0948587	0.0993387	0.0457726	0.0576912
PROT_119	0	0	0	0	0	0	0	0	0	0	0	0	0	0	0	0	0	0	0	0	0	0	0	0	0	0	0	0	0	0	0	0	0	0	0.306156	0.0874303	0.0208981	0	0	0	0	0	0	0	0	0	0	0.0506679	0.0122186
PROT_12	0.0251458	0.0196763	0.0268114	0.0369012	0.0469856	0	0	0	0	0	0	0.0204724	0.0119022	0.0091019	0.0169003	0	0	0	0	0	0	0	0	0.0118067	0	0.0175084	0	0	0	0	0	0	0.0280075	0.0254432	0.0115413	0.0540014	0.0760585	0.175183	0.118283	0.0475172	0.0300837	0.121181	0.468212	0.274543	0.196752	0.185516	0.112601	0.124245	0.381099
PROT_120	0	0	0	0	0	0	0	0	0.00781512	0.0161631	0.011707	0.0105144	0	0	0.00878329	0.00676548	0.00886318	0.0405599	0.0293266	0.00985152	0.00870427	0	0	0.0173175	0.0172825	0	0	0.0188732	0.155722	0.233072	0.283197	0.209995	0.0908689	0.0536857	0.0434708	0.0262206	0.0327771	0.122666	0.0508951	0.0870085	0.252635	0.200075	0.16163	0.0503148	0.0676532	0.0646234	0.0720001	0.0713507	0.0546072
PROT_121	0.0441558	0.0385258	0.0231856	0.0504613	0.0781033	0.0374857	0.00934642	0.0574502	0.0266675	0.0526868	0.0317885	0.0332325	0	0.00837412	0.0472871	0.0281935	0.0196045	0.0235497	0.0153453	0.0118496	0.0168419	0.01035	0.00934884	0.0806834	0.0379973	0.0596169	0.0523082	0.0510548	0.0424414	0.0835076	0.0763646	0.0625604	0.0152395	0.0289644	0.125351	0.173769	0.11567	0.173624	0.0698396	0.121806	0.0758307	0.0378269	0.0343718	0.0210951	0.02213	0.0276839	0.0275925	0.0119963	0.0212528
PROT_122	0.0559475	0.0560477	0.0333544	0.036005	0.0316245	0.065383	0.0187699	0.122432	0.0399662	0.111123	0.136575	0.121926	0.0155453	0	0.034432	0.0190989	0.014827	0.066001	0.0495296	0.0261366	0.0359555	0.0239282	0.0221345	0.0744732	0.0322604	0.049305	0.0235398	0.04307	0.0790153	0.333393	0.606578	0.496083	0.170105	0.154068	0.121562	0.0698154	0.0959864	0.116184	0.0953061	0.0742418	0.0941067	0.242293	0.26578	0.182518	0.211838	0.0656966	0.100649	0.0766156	0.0430409
PROT_123	0.0898704	0.0999878	0.0732183	0.0740501	0.0666225	0.131089	0.0203814	0.149283	0.0255437	0.0845771	0.104949	0.0617715	0	0	0.0173422	0.0110054	0	0.0447657	0.0385709	0.0245629	0.0253867	0.0171496	0.0180479	0.0900082	0.0352781	0.051089	0.0185399	0.03371	0.0681637	0.264057	0.464714	0.350255	0.0966756	0.119926	0.120197	0.0838679	0.121483	0.208334	0.154865	0.13307	0.180559	0.328802	0.439063	0.233332	0.194756	0.108866	0.247194	0.264701	0.146369
PROT_124	0.0316133	0.0131778	0.0101267	0.0105758	0.0187022	0.0214009	0.0186087	0.129837	0.131183	0.130275	0.07098	0.0316686	0	0.0127268	0.0508633	0.0562826	0.0569256	0.138001	0.11299	0.0712382	0.0779354	0.0467279	0.0209774	0.0253092	0.0206371	0.0261319	0.0332007	0.0536598	0.0468364	0.273944	0.22384	0.114304	0.0441229	0	0.00920724	0.010244	0.0142019	0.0799543	0.0689481	0.0844694	0.116793	0.0934631	0.0348978	0	0	0.0179795	0.0208141	0.0206565	0.0192729
PROT_125	0.19891	0.237349	0.259519	0.274932	0.233625	0.314837	0.224526	0.17868	0.375885	0.480616	0.374165	0.327565	0.301234	0.210346	0.392813	0.261284	0.203756	0.275464	0.295651	0.177199	0.280889	0.335855	0.230733	0.149474	0.129587	0.187557	0.170107	0.112785	0.0534644	0.0890446	0.230905	0.178075	0.158703	0.0487424	0.0629873	0.0732645	0.0750711	0.113915	0.141893	0.109981	0.127341	0.11362	0.131797	0.130337	0.0881938	0.0684851	0.0642869	0.0407036	0.0502576
PROT_126	0.241754	0.219199	0.195627	0.149872	0.145305	0.156752	0.0553303	0.153002	0.128145	0.297045	0.270361	0.249904	0.175191	0.168105	0.259357	0.191156	0.130501	0.143516	0.127445	0.0759273	0.148441	0.172615	0.220392	0.224565	0.154097	0.217483	0.182262	0.178053	0.0798765	0.0708458	0.0767109	0.0730712	0.0734442	0.0635543	0.109147	0.119962	0.123212	0.126296	0.150409	0.11785	0.0965512	0.0664731	0.0771092	0.0711467	0.090883	0.0962166	0.122183	0.0898254	0.0876121
PROT_127	0.0829734	0.0610263	0.0353333	0.0176851	0.0151016	0.0171631	0	0.0372481	0.0443971	0.179235	0.158547	0.121926	0.0406415	0.028666	0.0692456	0.0590315	0.052223	0.0702923	0.0815737	0.0626985	0.10194	0.0784938	0.0517642	0.0554799	0.0445667	0.0336187	0.0429399	0.069207	0.0340058	0.037102	0.0248957	0.0208007	0.0337431	0.0567049	0.0461362	0.0288848	0.0289101	0.021909	0.0243995	0.0209528	0.0229161	0.0279518	0.0362007	0.0322413	0.0347923	0.0216293	0.0280488	0.0235534	0.0189049
PROT_128	0.0583386	0.0466525	0.0293466	0.0259941	0.0315499	0.0438918	0.025072	0.0757097	0.0694395	0.093902	0.0727132	0.0410931	0.0244439	0.0210152	0.0422656	0.0526838	0.0552178	0.165017	0.140684	0.0934081	0.0853706	0.0684468	0.044598	0.049665	0.0366196	0.0327997	0.0364307	0.0777448	0.081691	0.0946518	0.105425	0.0649726	0.0440885	0.025223	0.0235822	0.0174903	0.0149212	0.0209964	0.0226603	0.0298088	0.0475798	0.0502061	0.0429993	0.037837	0.0279617	0.0209099	0.0252866	0.0167176	0.0133862
PROT_129	0.023001	0.0241382	0.0250099	0.0242768	0.0245091	0.0489158	0.0444715	0.0408804	0.0654823	0.0650137	0.0509457	0.0463239	0.0338808	0.0248415	0.069641	0.117413	0.181866	0.171078	0.256058	0.311734	0.263406	0.233198	0.141293	0.113845	0.0739749	0.0733636	0.166043	0.164648	0.127618	0.180826	0.159897	0.107207	0.0603097	0.020888	0.0199275	0.0143873	0.0127028	0.0158384	0.0182748	0.0186749	0.0226123	0.0194486	0.0219916	0.0192268	0.0143093	0	0	0	0
PROT_13	0.113014	0.193027	0.200116	0.0209309	0.0269157	0.0372222	0.0252103	0.257429	0.0266984	0.370214	0.32584	0.0969635	0.0345494	0.0139898	0.0226718	0.0383641	0.0183525	0.0260231	0.0262729	0.031046	0.0340249	0.0386098	0.0314369	0.139263	0.196459	0.116902	0.0950647	0.263322	0.368146	0.136655	0.062593	0.0339848	0.0247353	0	0	0	0	0	0	0	0	0	0	0	0	0	0	0	0
PROT_130	0.0236711	0.019638	0.0212078	0	0	0.0202067	0	0.0267165	0.0221245	0.0427801	0.0334599	0.026332	0	0	0.027782	0.0221208	0.0196397	0.0313045	0.0279335	0.0237117	0.0273359	0.0241354	0	0.0268182	0.0181478	0.0229842	0.0213355	0.0309826	0.0679499	0.0472634	0.0470057	0.0415738	0.0232606	0.0171717	0.0214229	0.0235412	0.0218924	0.0432085	0.0421965	0.0352223	0.0352519	0.0437345	0.0319458	0.0195177	0.0231705	0.0564004	0.0594617	0.0453581	0.0364368
PROT_131	0.0195792	0.0163623	0.0150625	0.0147967	0.016402	0.0165367	0.0150922	0.0342185	0.0299626	0.0488473	0.0346233	0.048956	0.0201159	0.0368454	0.0861869	0.0774878	0.0928386	0.134614	0.0772848	0.090511	0.0439987	0.0332459	0.0303643	0.0364623	0.0243726	0.0295552	0.0448773	0.0439666	0.0356391	0.081913	0.0893635	0.0916578	0.0415923	0.0148372	0.0165765	0.0125646	0	0.0174482	0.0263896	0.0313514	0.0386616	0.0266693	0.0276849	0.014099	0.0146902	0	0.0128653	0	0.00977575
PROT_132	0.0923693	0.0752433	0.0615546	0.0434352	0.0712444	0.07389	0.0369689	0.100969	0.0762148	0.1772	0.145056	0.122158	0.0384999	0.073284	0.210219	0.138409	0.112302	0.111374	0.0971092	0.0662049	0.0921898	0.0764057	0.0655172	0.138605	0.0939553	0.120289	0.195216	0.146364	0.0872591	0.141898	0.0966998	0.0878061	0.0532706	0.0471767	0.0821871	0.0953981	0.0763492	0.112737	0.157887	0.119124	0.0995597	0.0593156	0.0495068	0.0285067	0.0386375	0.0310792	0.0448787	0.0336362	0.0361887
PROT_133	0.0552814	0.0219638	0.0198419	0.0177628	0.0407332	0.0304285	0.0173379	0.0224388	0.052578	0.146695	0.0847982	0.0699803	0.0250225	0.0261806	0.141571	0.0981086	0.0621737	0.0817632	0.0814209	0.0730616	0.0814072	0.0608497	0.0414587	0.077073	0.0429689	0.0545182	0.0501309	0.071854	0.0815447	0.197313	0.178481	0.181583	0.148097	0.103428	0.0862019	0.139766	0.102802	0.118663	0.111039	0.117839	0.121941	0.115511	0.102142	0.0754876	0.107122	0.0699837	0.0588113	0.0579043	0.0766234
PROT_134	0	0	0	0	0	0	0	0	0	0.0196622	0.019961	0.0177329	0	0	0	0	0	0	0	0	0	0	0	0	0	0	0	0	0.027072	0.0249449	0.0174388	0.0228341	0.0285751	0.0380556	0.036756	0.0302891	0.0426009	0.0582013	0.12323	0.0522164	0.0316591	0.0524047	0.0638603	0.0371808	0.03461	0.0304748	0.0302722	0.0227011	0.036686
PROT_135	0.0613405	0.0790547	0.135911	0.108397	0.113116	0.0997095	0.0943202	0.0776911	0.166031	0.134395	0.133983	0.188117	0.0579516	0.0494323	0.129294	0.0812196	0.139604	0.106689	0.179763	0.147797	0.145307	0.135169	0.0830604	0.0835159	0.0652487	0.101458	0.0987477	0.108789	0.0533361	0.161495	0.0488322	0.102681	0.0586343	0.0392752	0.0391826	0.0375957	0.0491952	0.0598285	0.0642408	0.0704544	0.0674511	0.0557024	0.0495257	0.040769	0.040327	0.0286822	0.0402072	0.0301785	0.0279337
PROT_136	0.637398	0.441915	0.815172	0.595297	0.436786	0.524842	0.377401	0.489621	0.362631	0.372647	0.428278	0.805707	0.75028	1.04565	0.965421	0.534099	0.61199	0.575463	0.981617	1.03392	0.669112	0.633057	0.505366	0.459319	0.290062	0.514056	0.785189	0.392284	0.201092	0.265729	0.147566	0.143427	0.174712	0.121516	0.129373	0.197637	0.250432	0.267741	0.405672	0.264026	0.196283	0.213064	0.164879	0.123661	0.168154	0.115213	0.187598	0.124524	0.11029
PROT_137	0.245853	0.195603	0.332879	0.24419	0.184396	0.226737	0.17546	0.248418	0.166391	0.178196	0.200667	0.356926	0.322336	0.461375	0.43851	0.252805	0.273756	0.265811	0.467091	0.496987	0.309055	0.293267	0.224438	0.207179	0.131738	0.23024	0.369837	0.187868	0.188251	0.213701	0.140076	0.14132	0.176803	0.13464	0.121609	0.177018	0.21281	0.286129	0.436413	0.299982	0.189167	0.215568	0.189899	0.165909	0.186915	0.114958	0.173531	0.114864	0.107855
PROT_138	0.306478	0.225848	0.382311	0.268456	0.20294	0.25466	0.194008	0.313008	0.215672	0.210523	0.238208	0.422199	0.389474	0.561297	0.539137	0.278248	0.319033	0.323691	0.61568	0.702979	0.41372	0.373828	0.259651	0.245151	0.149298	0.271616	0.471563	0.217702	0.107097	0.146208	0.0932474	0.0908037	0.100975	0.0554825	0.0598953	0.123052	0.17462	0.229467	0.365022	0.218234	0.143725	0.169563	0.120213	0.0806308	0.109809	0.076188	0.133046	0.0808969	0.072609
PROT_139	0.469152	0.346263	0.597621	0.425118	0.317113	0.392704	0.293685	0.4561	0.326154	0.323476	0.367539	0.655728	0.5943	0.850502	0.814902	0.431137	0.492927	0.497035	0.919052	1.0289	0.619228	0.559335	0.40461	0.387343	0.234676	0.428979	0.714461	0.33996	0.208697	0.286714	0.179572	0.171308	0.2051	0.1292	0.13106	0.224534	0.297856	0.380856	0.573637	0.359008	0.252071	0.291163	0.224799	0.171066	0.20317	0.145832	0.227539	0.149979	0.135974
PROT_14	0.120931	0.0788345	0.0157968	0	0	0.0289017	0.0175408	0.172348	0.0214502	0.03077	0.0278874	0.0417328	0	0	0	0	0	0.0876266	0.592508	0.319216	0.0974125	0.0364999	0.0261367	0.156801	0.165705	0.0818213	0.0391128	0.138165	0.146915	0.0447085	0.0333388	0.0192933	0	0	0.0172142	0.0189108	0.0188649	0	0	0	0	0	0	0	0	0	0	0	0
PROT_140	0	0	0	0	0	0	0	0	0	0	0	0	0	0	0	0	0	0	0	0	0	0	0	0	0	0	0	0	0.123832	0.114848	0	0.0994856	0.17618	0.231006	0.0191047	0.0404075	0.0298287	0	0.0172852	0.0182368	0.0127009	0.059238	0.124226	0.196749	0.0693168	0.0448795	0	0	0.0687409
PROT_141	0	0	0	0	0	0	0	0	0	0	0	0	0	0	0	0	0	0	0	0	0	0	0	0	0	0	0	0	0.107465	0.0902219	0	0.0806172	0.135348	0.160834	0.0214097	0.0458399	0.0354102	0.0128308	0.0204861	0.0236814	0.017076	0.0662104	0.138225	0.196543	0.0770515	0.0485102	0	0.0133979	0.0745468
PROT_142	0	0	0	0	0	0	0	0	0	0	0	0	0	0	0	0	0	0	0	0	0	0	0	0	0	0	0	0	0.10761	0.0878123	0	0.0778998	0.131845	0.152822	0.0188269	0.0476588	0.0347641	0	0.0187649	0.0223403	0.0139605	0.0668607	0.13779	0.19091	0.0761592	0.0449272	0	0.0100268	0.0668419
PROT_143	0	0	0	0	0	0	0	0	0	0.0159103	0	0	0	0	0	0	0	0	0	0	0	0	0	0	0	0	0	0	0.181466	0.160898	0.0240945	0.140138	0.235913	0.278768	0.0449387	0.0871979	0.0706776	0.0361226	0.0498441	0.0533991	0.0363642	0.116065	0.219435	0.308077	0.127738	0.0793496	0	0.028306	0.114242
PROT_144	0.329004	0.175919	0.422474	0.270956	0.15086	0.0705091	0.048773	0.0763243	0.0681744	0.200754	0.295551	0.257435	0.0813608	0.0334457	0.126202	0.0539302	0.0154575	0.0230741	0.0187604	0.014429	0.0331535	0.0980075	0.137815	0.346033	0.274458	0.4394	0.114199	0.1312	0.101068	0.0445478	0.0397299	0.0518702	0.0917823	0.504066	0.795405	0.506251	0.91441	0.404796	0.496048	0.226108	0.0570517	0.071266	0.0865016	0.0929714	0.286588	0.564327	0.793485	0.342542	0.396992
PROT_145	0.029171	0.0236859	0.0391705	0.0275709	0.0211722	0.0244742	0.0180422	0.030029	0.0226683	0.0629415	0.0501811	0.0415215	0	0	0.0418484	0.0242586	0.0260597	0.0265648	0.0410309	0.0434098	0.0298175	0.0298343	0.0237287	0.0276314	0.0200363	0.0315281	0.0352919	0.024117	0.136768	0.161098	0.166198	0.196694	0.250627	0.243713	0.130484	0.132702	0.161343	0.222055	0.32972	0.158335	0.0923291	0.269579	0.206451	0.180572	0.170323	0.072371	0.0395772	0.0398882	0.0763162
PROT_146	0.112075	0.00976968	0	0	0	0	0.0160993	0.0300868	0.26166	0.320745	0.306659	0.01382	0	0	0	0.0142076	0	0	0.0128979	0.0199524	0.0274161	0.0235426	0	0	0	0	0	0	0	0.0190143	0.0138105	0.0165627	0.0206101	0	0	0	0	0	0	0	0	0	0	0	0	0	0	0	0
PROT_147	0.121616	0	0	0	0	0.00884358	0.00965277	0.0193416	0.177535	0.160863	0.206004	0.0247495	0	0	0.0318683	0.0940714	0.0316963	0.0674767	0.0823399	0.111627	0.11187	0.0724692	0.0285391	0.0217086	0.0154721	0.0337254	0.0192469	0.051426	0.0808349	0.145978	0.109559	0.104177	0.11377	0.0693198	0.035182	0	0	0.0423536	0.0492556	0.0479414	0.0429187	0.0439843	0.0495934	0.0499837	0.0366064	0	0	0	0
PROT_148	0.120827	0	0.0135403	0	0	0.0126118	0.0109637	0.0201338	0.160415	0.137847	0.1805	0.0283906	0	0	0.0357896	0.091013	0.0378147	0.0723744	0.0908402	0.123666	0.122006	0.0790258	0.0337769	0.0232267	0.0156571	0.0336878	0.0236963	0.0494378	0.0560181	0.135272	0.105927	0.0945081	0.107127	0.0641711	0.0188396	0	0	0.0213365	0.0317463	0.0196623	0.0141658	0.0170759	0.0254301	0.029465	0.0205528	0	0	0	0
PROT_149	0	0	0	0	0	0	0	0.0437338	0	0.040658	0.0121027	0	0	0	0.0114249	0	0.00853869	0.170148	0.178898	0.018701	0.052465	0.026829	0.0233947	0.277671	0.255039	0.0605508	0.0480176	0.221384	0.108936	0.0561204	0.0275483	0.141963	0.33575	0.133501	0.048132	0.0343062	0.0146347	0.0334945	0.059894	0.0820642	0.119641	0.328556	0.110909	0.27427	0.267459	0.301435	0.0386102	0.159259	0.295272
PROT_15	0.0675104	0.0395111	0.0389222	0	0.20701	0.0126149	0.0105787	0.0533121	0.0617233	0.111137	0.0364642	0.0582573	0	0.0127874	0.155127	0.178052	0.0520231	0.164973	0.134797	0.145874	0.0430933	0.0228265	0.0155137	0.0642114	0.117468	0.0202568	0.0149554	0.0513108	0.216684	0.0695832	0.0674159	0.0733294	0.104619	0.0416869	0.143742	0.164586	0.262748	0.0619107	0.0688614	0.0485258	0.0484402	0.138307	0.136941	0.083565	0.0647301	0.0801142	0.111021	0.101343	0.0766073
PROT_150	0	0	0	0	0	0	0	0	0	0	0	0	0	0	0	0	0	0	0	0	0	0	0	0	0	0	0	0	0.0310634	0.0106479	0.0125476	0.205964	0.197279	0.13594	0.0891347	0.120867	0.135676	0.0503682	0.0150951	0	0.0109842	0.0346713	0.0473097	0.0875639	0.133449	0.196253	0.0581293	0.240623	0.345442
PROT_151	0	0	0	0	0	0	0	0.0127857	0	0	0	0	0	0	0	0	0	0.0121862	0.0142858	0	0.0102795	0	0	0.0179625	0	0	0	0	0.12811	0.0674868	0.0111071	0.0943712	0.2706	0.248858	0.172891	0.122851	0.0913686	0.0197656	0	0.016844	0.01481	0.0535011	0.0426632	0.0847305	0.0922676	0.079215	0.022152	0.0747678	0.136925
PROT_152	0	0.0126389	0.0103696	0	0	0	0	0.0551341	0	0.0414899	0.0129243	0	0	0	0	0	0	0.012042	0.0157883	0	0.0116984	0	0	0.0264677	0.0179704	0	0	0	0.0266863	0.0234394	0.0124022	0.0712388	0.307472	0.333509	0.0982004	0.0363094	0.0115666	0	0.00964083	0.00907319	0.0353216	0.076843	0.12382	0.193451	0.187439	0.181021	0.128893	0.1283	0.192392
PROT_153	0.353706	0.0627791	0.0272519	0.0111333	0.0576225	0.0317585	0.00938479	0.0335992	0.0126835	0.112248	0.157912	0.675619	0	0	0.0297548	0.0227788	0	0.0409959	0.00947494	0	0.0105455	0	0	0	0	0.0241378	0	0	0.0470735	0.0778718	0.0508206	0.0296018	0.186639	0.305254	0.167856	0.324817	0.210086	0.128149	0.167663	0.0777224	0.0533771	0.0889921	0.0910496	0.176415	0.248963	0.0514406	0.0650476	0.035963	0.0389916
PROT_154	0.0400354	0.0392366	0.0142679	0	0.0176124	0	0	0.0164945	0.0106567	0.0924151	0.149563	0.0614233	0	0	0.00963785	0	0	0.0192351	0.015751	0.0116116	0.0292798	0.0191324	0	0.0207093	0.0104519	0.086579	0.0165911	0.0221157	0.135865	0.547489	0.458893	0.119799	0.298125	0.29322	0.268163	0.676497	0.635206	0.2131	0.200362	0.14953	0.281669	0.252127	0.178819	0.118888	0.139849	0.194968	0.507039	0.319692	0.309678
PROT_155	0.0783563	0.0756538	0.0268882	0.00955148	0.0333448	0.0149719	0	0.0316859	0.0184463	0.186806	0.300025	0.117362	0	0	0.0168262	0	0.00684129	0.0357012	0.0285497	0.0213975	0.0541827	0.033617	0	0.0377331	0.0191838	0.162049	0.0284181	0.037864	0.261851	1.10134	0.981379	0.241452	0.602787	0.593673	0.552366	1.41526	1.29811	0.424429	0.394449	0.262684	0.510482	0.496802	0.344787	0.23469	0.273086	0.369693	0.979408	0.624121	0.583151
PROT_156	0.016647	0.042578	0.0408166	0	0	0	0	0.0236137	0.013174	0.0729711	0.0674644	0.040954	0	0	0	0	0.0260494	0.0352642	0.0295762	0.0290555	0.0293937	0.0257644	0	0.014893	0.0107687	0.0173315	0	0.0185138	1.9675	1.30158	0.789725	0.731613	1.8538	0.932281	0.400751	0.449524	0.436176	2.02762	4.18046	2.63588	0.846279	1.51241	1.79862	1.83384	1.84358	0.711178	0.783471	0.384224	0.484118
PROT_157	0	0	0	0	0	0	0	0	0	0	0	0	0	0	0	0	0	0	0	0	0	0	0	0	0	0	0	0	0.436116	0.317519	0.253757	0.153858	0.123151	0.0419599	0.0415798	0.0557066	0.125575	0.061384	0.0970798	0.155366	0.0726308	0.034232	0.0584068	0.199774	0.0821628	0.0696885	0.0513542	0.0165164	0.0342076
PROT_158	0	0	0	0	0	0	0	0	0	0	0	0	0	0	0	0	0	0	0	0	0	0	0	0	0	0	0	0	0.442749	0.378183	0.322002	0.195937	0.154783	0.0433908	0.0384703	0.0566267	0.13201	0.0653035	0.0966291	0.17306	0.0876524	0.0397441	0.0666829	0.238429	0.0882338	0.0704917	0.0472646	0.0145465	0.0285622
PROT_159	0	0	0	0	0	0	0	0	0	0	0	0	0	0	0	0	0	0	0	0	0	0	0	0	0	0	0	0	0.12296	0.0601086	0.0501204	0.025368	0.0139514	0	0	0	0.0159385	0.0134364	0.049777	0.0826908	0.0207519	0	0	0	0	0	0	0	0
PROT_16	0.0189004	0.0317546	0.0357947	0	0.0197047	0	0	0.0614699	0	0.110233	0.04947	0.0291461	0	0	0.0236826	0.0118811	0	0.018375	0.0278914	0.018558	0	0	0	0.198402	0.140571	0.0525941	0.0209879	0.173099	0.674153	0.0309443	0.0149023	0.0156119	0.0162785	0.0201955	0.0299249	0.089182	0.0730451	0	0	0.0894312	0.022013	0.0234164	0	0	0	0	0	0	0
PROT_160	0.0170185	0.034668	0.0400336	0	0.0132805	0.0100953	0	0.0306704	0	0.142936	0.101813	0.0431129	0	0	0.0159532	0	0	0.00953508	0.00918431	0.00940244	0.0118924	0.0140727	0	0.0329289	0.0208805	0.030951	0	0.0177791	0.207106	0.065296	0.0501167	0.0406306	0.0583369	0.50144	0.88829	0.563292	0.844671	0.287245	0.718006	0.285253	0.100037	0.119583	0.155307	0.186103	0.327565	0.207922	0.444375	0.168978	0.139857
PROT_161	0	0	0	0	0	0	0	0	0	0	0	0	0	0	0	0	0	0	0	0	0	0	0	0	0	0	0	0	0.0481498	0.173484	0.14932	0.132747	0.230883	0.220759	0.160172	0.0865364	0.0460803	0.0441483	0.0696392	0.0463035	0.0354057	0.0314871	0.0335596	0.0335324	0.034156	0	0	0	0
PROT_162	0	0	0	0	0	0	0	0	0	0	0	0	0	0	0	0	0.0127627	0.0148545	0.0143135	0.0157771	0.0133278	0.0137506	0	0	0	0	0	0	0.0310496	0.0443751	0.0425262	0.0402399	0.126762	0.948413	1.73407	1.18964	1.13715	0.665627	0.714442	0.254876	0.149837	0.179524	0.361328	0.550408	0.54079	0.700228	1.89698	4.24323	6.27039
PROT_163	0	0	0	0	0	0	0	0	0	0	0	0	0	0	0	0	0	0	0	0	0	0	0	0	0	0	0	0	0	0	0	0	0	0	0	0.0509463	0.0545855	0.0347	0.0502912	0.0329066	0	0.0417246	0.0708375	0.119136	0.260891	0.141345	0.279824	2.25477	0.53493
PROT_164	0	0.0227505	0.012594	0	0	0	0	0	0	0.00859418	0.0159552	0.0133953	0	0	0	0	0.0088108	0.00967986	0.0086698	0.010465	0.010644	0.0107627	0	0.0313463	0.012494	0.0109832	0	0.00850348	0.12213	0.498545	0.622137	0.559638	1.68117	3.84405	2.97981	1.48477	1.59157	0.741785	1.2284	0.965578	1.04466	1.74259	3.00002	4.61489	4.4992	1.83521	1.22602	0.791472	0.827693
PROT_165	0	0	0	0	0	0	0	0	0	0	0	0	0	0	0	0	0	0	0	0	0	0	0	0	0	0	0	0	0	0	0	0	0	0	0	0	0	0	0	0	0	0.0414942	0.0630572	0.0863115	0.085871	0.0495709	0.0720138	0.184072	0.271802
PROT_166	0.0148416	0.0891917	0.0696718	0	0	0	0	0.130722	0	0.267164	0.105061	0.0314251	0	0	0	0	0.0169106	0.0190061	0.0174372	0.0191389	0.0191137	0.0177798	0	0.0552192	0.0246597	0.0275116	0.0105226	0.0196662	1.17088	1.20704	0.370991	0.444629	1.35447	0.913261	0.750912	0.852044	1.11478	2.65284	2.81717	2.19057	0.963908	1.05431	1.06302	1.02091	1.08269	0.524494	0.656349	0.400331	0.528638
PROT_167	0	0	0	0	0	0	0	0	0	0	0	0	0	0	0	0	0	0	0	0	0	0	0	0	0	0	0	0	0.0505434	0.0785129	0.0462972	0.0449646	0.0584542	0.170065	0.151375	0.128133	0.136883	0.0668953	0.0748584	0.0597663	0.0448686	0.0581779	0.12838	0.152218	0.153174	0.180237	0.0697852	0.11573	0.169012
PROT_168	0	0.0158	0.0158582	0	0	0	0	0.0401817	0	0.0583951	0.0311569	0.0252942	0	0	0	0	0.0240786	0.0348572	0.0257078	0.0473321	0.0262024	0.0220078	0	0.0563579	0.0253276	0.0289568	0.0140815	0.0290628	0.197631	0.427601	0.239538	0.344289	0.685024	0.796883	0.248025	0.315306	0.302737	0.988326	2.33561	1.39252	0.726309	0.750897	0.885629	0.708362	0.680605	0.347545	0.206661	0.187694	0.249051
PROT_169	0	0	0	0	0	0	0	0	0	0.0110638	0	0.0140582	0	0	0.0146781	0	0	0	0	0	0	0	0	0	0	0.0147511	0	0	0.022617	0	0	0	0.0178024	0.0425007	0.0504283	0.0710104	0.117004	0.271021	0.263092	0.127912	0.0224106	0.0176906	0.0217639	0.0253077	0.0778382	0.0887118	0.120274	0.167357	0.160526
PROT_17	0	0	0	0	0	0	0	0	0	0	0	0.0107466	0	0	0.0132743	0.0634541	0.421524	0.368637	0.347996	0.582885	0.141667	0.127646	0.0422568	0.027733	0.033107	0.0276048	0.0279631	0.0383211	0.0852883	0.0689001	0.0345256	0.0114693	0	0	0	0	0	0	0	0	0	0	0	0	0	0	0	0	0
PROT_170	0	0	0	0	0	0	0	0	0	0	0	0	0	0	0	0	0.0139166	0.0160362	0.0145551	0.0152762	0.0140832	0.0142123	0	0	0	0	0	0	0	0	0	0	0	0	0	0.0216086	0.0206736	0.0213455	0.0202835	0.0197658	0	0.0141339	0	0.0153143	0.0160316	0.0148542	0.0189115	0.379044	1.12328
PROT_171	0	0	0	0	0	0	0	0	0	0	0	0	0	0	0	0	0	0	0	0	0	0	0	0	0	0	0	0	0.0206648	0	0	0	0	0	0	0	0	0	0	0	0	0	0	0	0	0	0	0	0
PROT_172	0	0	0	0	0	0	0	0	0	0	0	0	0	0	0	0	0	0	0	0	0	0	0	0	0	0	0	0	0.194794	0.0318146	0.0911334	0.18099	0.0839046	0.188784	0.0856618	0.0480619	0.0631377	0	0	0.0853955	0	0	0	0.0148373	0.0324701	0.130874	0.014465	0.0192976	0.0305852
PROT_173	0	0	0	0	0	0	0	0	0	0	0	0	0	0	0	0	0	0	0	0	0	0	0	0	0	0	0	0	0.082114	0.0119735	0.0347215	0.0696329	0.0373377	0.10852	0.0569564	0.0322291	0.0500179	0	0	0.160577	0	0	0	0.0192716	0.0487386	0.188072	0.0129494	0.0187976	0.0458655
PROT_174	0	0	0	0	0	0	0	0	0	0	0	0	0	0	0	0	0	0	0	0	0	0	0	0	0	0	0	0	0.134809	0.0205805	0.0410521	0.0867966	0.0494056	0.157369	0.0903746	0.0510907	0.0768113	0	0	0.0671671	0.0121401	0	0	0	0.0273659	0.0967988	0.0179598	0.0254032	0.0425648
PROT_175	0	0	0	0	0	0	0	0	0	0	0	0	0	0	0	0	0	0	0	0	0	0	0	0	0	0	0	0	1.96985	0.316018	0.633349	1.03954	0.560658	2.12643	1.39953	0.619248	0.48414	0.0186726	0.0276579	0.376444	0.145299	0	0	0.0371034	0.0507087	0.206513	0.265975	0.301833	0.268406
PROT_176	0	0	0	0	0	0	0	0	0	0	0	0	0	0	0	0	0	0	0	0	0	0	0	0	0	0	0	0	0.059337	0	0.0110022	0.0284588	0.040272	0.217595	0.133846	0.223926	0.0631446	0	0	0.0268262	0.0120175	0	0	0	0	0	0	0	0
PROT_177	0	0	0	0	0	0	0	0	0	0	0	0	0	0	0	0	0	0	0	0	0	0	0	0	0	0	0	0	0.11819	0.0240566	0.0392078	0.100896	0.058835	0.145245	0.0748914	0.046809	0.0665709	0	0	0.0666358	0	0	0	0	0.0292735	0.103101	0.0195743	0.0238601	0.0441689
PROT_178	0	0	0	0	0	0	0	0	0	0	0	0	0	0	0	0	0	0	0	0	0	0	0	0	0	0	0	0	0	0	0	0	0	0	0	0	0	0	0	0	0	0	0	0	0	0	0	0	0.0164084
PROT_179	0	0	0	0	0	0	0	0	0	0	0	0	0	0	0	0	0	0	0	0	0	0	0	0	0	0	0	0	0.0503919	0	0	0	0	0	0	0	0	0	0	0	0	0	0	0	0	0	0	0	0
PROT_18	0.15434	0.0844176	0	0	0	0.01888	0	0.0976139	0.0173076	0.0202546	0.0176157	0.0203969	0	0	0	0	0	0.0216043	0.115425	0.0702497	0.0373415	0.0202138	0.0158721	0.0657094	0.0655251	0.0311084	0.0170095	0.0511688	0.0684905	0.0256683	0.0223009	0.0143516	0	0	0	0	0.0121902	0	0	0	0	0	0	0	0	0	0	0	0
PROT_180	0	0	0	0	0	0	0	0	0	0	0	0	0	0	0	0	0	0	0	0	0	0	0	0	0	0	0	0	0.0736891	0.0121034	0.0309202	0.0566543	0.0294233	0.0858731	0.0558222	0.0287923	0.0427902	0	0	0.0646581	0	0	0	0.0121387	0.0233156	0.092098	0	0.0124362	0.0241646
PROT_181	0	0	0	0	0	0	0	0	0	0	0	0	0	0	0	0	0	0	0	0	0	0	0	0	0	0	0	0	0.0389183	0	0	0.020628	0.0321741	0.147228	0.048045	0.0691849	0.0375422	0	0	0.0143146	0	0	0	0	0	0	0	0	0
PROT_182	0	0	0	0	0	0	0	0	0	0	0	0	0	0	0	0	0	0	0	0	0	0	0	0	0	0	0	0	0	0	0	0	0	0.0285486	0.0222361	0.0134985	0.0106343	0	0	0	0	0	0	0	0	0	0	0	0
PROT_183	0.0581122	0.0103529	0	0	0.00818969	0	0	0	0.0114105	0.0678443	0.0373401	0.0591552	0	0	0.0327985	0.00670524	0.0131668	0.0713707	0.0431959	0.031874	0.0592541	0.0333192	0.0182187	0.0740787	0.0536962	0.0392154	0.0226189	0.0269001	0.507038	0.639987	0.574462	0.550521	0.934927	0.871439	0.662744	0.802203	0.853438	0.441265	0.716883	1.30963	0.484396	0.622058	0.911182	1.21282	0.688267	0.433237	0.718915	0.549308	0.38466
PROT_184	0	0	0	0	0	0	0	0	0	0	0	0	0	0	0	0	0	0	0	0	0	0	0	0	0	0	0	0	0.114716	0.0509706	0.214816	0.157882	0.146989	0.259071	0.0596443	0.192718	0.052845	0	0	0.0249326	0	0	0	0.0185367	0.0379162	0.0292385	0.103281	0.0478843	0.0247843
PROT_185	0	0	0	0	0	0	0	0	0	0	0	0	0	0	0	0	0	0	0	0	0	0	0	0	0	0	0	0	0.09089	0	0.0122658	0.0145222	0.0198322	0.139076	0.0852015	0.11891	0.0922377	0.0130804	0.0118791	0.326075	0.424453	0.107937	0.0758699	0.217562	0.714407	0.390272	0.699906	0.369846	0.172903
PROT_186	0	0	0	0	0	0	0	0	0	0	0	0	0	0	0	0	0	0	0	0	0	0	0	0.0311926	0.0154024	0.00929145	0	0	0.0948861	0.0235086	0.0208658	0.0153147	0.0238836	0.582753	3.37618	0.33758	0.604431	0.110986	0.17879	0.723863	0.0775691	0.0295894	0.0338537	0.119715	1.68649	0.771488	0.717526	0.348893	0.181501
PROT_187	0	0	0	0	0	0	0	0	0	0	0	0	0	0	0	0	0	0	0	0	0	0	0	0	0	0.00954657	0	0	0.0385342	0	0	0	0	0.191961	0.904926	0.414888	0.269595	0.0833007	0.10657	0.76595	0.0464039	0.0266116	0.0367364	0.0785169	0.511786	0.201687	0.374653	0.272893	0.148069
PROT_188	0	0	0	0	0	0	0	0	0	0	0	0	0	0	0	0	0	0	0	0	0	0	0	0	0	0	0	0	0.0184091	0	0	0	0	0.044581	0.0224691	0.0450302	0.0414341	0	0	0.134844	0.196734	0.0388911	0.0349669	0.0901382	0.191612	0.072575	0.122225	0.0651464	0.0347006
PROT_189	0.0840014	0.0259722	0	0	0.0161366	0	0	0	0	0.0633353	0.0415275	0.0666548	0	0	0.0371	0.00975689	0.0150368	0.0346768	0.0272453	0.0244409	0.0311593	0.0275114	0.0169732	0.124099	0.0949916	0.045657	0.0184079	0.0234448	0.591459	0.659311	0.468264	0.493426	1.06308	1.10248	0.797226	1.16036	1.54725	0.587479	0.656495	1.44902	0.68584	0.556569	0.62731	1.15312	0.664554	0.329251	0.906221	0.610386	0.455764
PROT_19	0.0237206	0	0	0	0	0	0	0	0	0	0	0	0	0	0.00689535	0	0	0	0	0	0	0	0	0	0	0	0	0	0	0	0	0	0	0	0	0.0191927	0.0260238	0.0120218	0.00994179	0	0	0.116489	0.0263305	0.0200129	0.401204	0.0505134	0.413241	0.169024	0.0592547
PROT_190	0.0958204	0.0204511	0	0	0.0183162	0	0	0	0.0294418	0.109037	0.067398	0.0970035	0.0207134	0	0.0709724	0.0395058	0.0607462	0.125029	0.0859976	0.0701104	0.0618288	0.0585827	0.0374958	0.100331	0.0704117	0.0612302	0.0446221	0.0611021	0.775677	0.984688	0.927134	0.888821	1.48815	1.30277	1.01846	1.15601	1.18185	0.645343	1.08453	1.94458	0.725482	0.964342	1.4318	1.83942	1.055	0.671105	1.05396	0.778539	0.556174
PROT_191	0	0	0	0	0	0	0	0	0	0	0	0	0	0	0	0	0	0	0	0	0	0	0	0	0	0	0	0	0	0	0	0	0	0	0	0	0	0	0	0	0	0	0	0	0	0	0	0	0
PROT_192	0.0225467	0.0343764	0.0295697	0	0	0	0	0.0225018	0	0.066574	0.0508134	0.127283	0	0	0.247123	0.237456	0.246723	1.43566	0.570074	0.135899	0.0938378	0.0743545	0.113762	0.309566	0.675007	0.196908	0.26063	0.554086	0.313669	0.176942	0.130724	0.262138	0.306003	0.169801	0.0716999	0.117951	0.0942873	0.0286159	0.0335425	0.110739	0.163049	0.0277762	0.0159471	0.0424363	0.0453001	0.0793211	0.033567	0.0263982	0.0462166
PROT_193	0.0551409	0.0696446	0.043981	0	0.0625912	0	0.0145269	0.0165406	0.0146908	0.130877	0.0739103	0.0796256	0.018098	0.0232103	0.0432643	0.0217306	0.0161784	0.0359689	0.0284825	0.0238558	0.0472711	0.0399606	0.0266541	0.075377	0.073086	0.0503942	0.021084	0.0428959	0.0758223	0.0751166	0.0831775	0.107904	0.297503	0.227737	0.126779	0.101145	0.0725834	0.0347933	0.0369979	0.0469206	0.0790935	0.0925533	0.149464	0.249836	0.389376	0.235348	0.15048	0.147466	0.135482
PROT_194	0.0532246	0.0509004	0.0338661	0	0.0615008	0	0.00799524	0.00989169	0.0079962	0.121096	0.0711168	0.0807144	0.0118552	0.0178726	0.043514	0.0203665	0.014809	0.0305177	0.0209228	0.0193555	0.040665	0.0331971	0.0249754	0.0760287	0.0740066	0.0497116	0.0170961	0.0426807	0.0665733	0.0637446	0.0629304	0.0842454	0.216047	0.203456	0.123788	0.0871113	0.0549217	0.0167974	0.019617	0.0377854	0.0684185	0.0685222	0.112828	0.205194	0.270632	0.185126	0.125247	0.13604	0.120578
PROT_195	0.0139434	0.0219994	0.0194641	0	0	0	0	0.0130878	0	0.0380234	0.0272963	0.0764365	0	0	0.108547	0.0700015	0.0632077	0.503527	0.269644	0.0578816	0.0380124	0.0308627	0.045014	0.14263	0.277413	0.0901695	0.133682	0.269818	0.172694	0.104109	0.0786337	0.167285	0.197894	0.110359	0.0430352	0.0662112	0.0573656	0.017591	0.0204004	0.0699253	0.0990012	0.0173835	0	0.0265376	0.0296729	0.0513816	0.02189	0.0183377	0.0352441
PROT_196	0.0781499	0.0735414	0.0491093	0.00868399	0.0937591	0.00767239	0.00986002	0.0138884	0.0104361	0.194255	0.111622	0.121481	0.0145784	0.0231561	0.0585304	0.0286704	0.019092	0.0403478	0.0294296	0.0287017	0.0566008	0.0453112	0.0309596	0.10251	0.0984329	0.0662968	0.0212169	0.0543036	0.0928192	0.0853341	0.0821613	0.112576	0.295879	0.263733	0.159904	0.114651	0.0687491	0.0191466	0.0218782	0.0451723	0.0838411	0.0878667	0.147013	0.270016	0.364985	0.263577	0.151379	0.178007	0.161579
PROT_197	0.0160116	0.0329807	0.0102814	0	0	0	0.0262844	0.117684	0.104312	0.0923048	0.0750983	0.0290785	0	0.00938883	0.0172583	0.0177199	0.02184	0.143899	0.16515	0.0605926	0.0330085	0.0204859	0.0179741	0	0.0222517	0	0	0.0180471	0	0	0.0256186	0.0266446	0.0267151	0.0184567	0.0213301	0.0350156	0.0345814	0	0.0172998	0.0820499	0.148714	0.0413838	0	0	0	0	0	0	0
PROT_198	0	0	0	0	0	0	0	0	0	0.0144738	0.014953	0.0120673	0	0	0.0219528	0.0221035	0.051165	0.826289	0.557127	0.0893074	0.080361	0.0549257	0.0830986	0.240797	0.610102	0.13631	0.238039	0.320668	0.0389559	0.0149961	0.0132539	0.0170624	0.0204428	0	0	0	0	0	0	0	0	0	0	0	0	0	0	0	0
PROT_199	0	0	0	0	0	0	0	0	0	0.0272852	0.0285354	0.0199974	0	0	0.01957	0.0151126	0.0112862	0.0612221	0.0449508	0.0126225	0.00935033	0	0.0126365	0.0276073	0.0644815	0.0141776	0.0211398	0.0513463	0.0176768	0	0.0220435	0.0152357	0.0251653	0.0162308	0.0171994	0.0480209	0.0486112	0.0107573	0.0177632	0.0242175	0.0235485	0	0	0	0	0	0.018898	0.0247719	0.0181075
PROT_20	0	0	0	0	0	0	0	0	0	0.0443168	0.0077269	0	0	0	0	0	0	0	0	0	0.0184453	0.0120162	0	0	0	0	0	0	0	0	0	0.11482	0	0.130849	0.0245046	0.0118861	0	0	0	0.232139	0.0545423	0	0	0	0	0.234279	0.0861562	0	0
PROT_200	0	0	0	0	0	0	0	0.0111962	0	0.0270221	0.0274217	0.0227541	0	0	0.0230304	0.0157982	0.0111327	0.0711516	0.050194	0.0136172	0.00939153	0.00782984	0.013252	0.0296466	0.0653957	0.0165388	0.0265243	0.0599087	0.0209831	0	0.0210114	0.0187081	0.0287218	0.0198303	0.0162242	0.0387191	0.0411393	0.00960635	0.0146848	0.0229868	0.0246557	0	0	0	0	0	0.0154045	0.0166844	0.015852
PROT_201	0	0	0	0	0	0	0	0	0	0	0	0	0	0	0.0135711	0	0	0.0339001	0.0226346	0	0	0	0	0.0253378	0.0649235	0.0139157	0.0270325	0.0449631	0.0138398	0	0	0	0	0	0	0	0	0	0	0	0	0	0	0	0	0	0	0	0
PROT_202	0	0	0	0	0	0	0	0	0	0.0113352	0.010807	0	0	0	0.00940421	0	0	0.0322949	0.0238023	0	0	0	0	0.0174057	0.0370511	0	0.0149813	0.0262285	0.0382322	0	0.0123144	0	0	0	0	0.0126706	0.0116433	0	0	0	0	0	0	0	0	0	0	0	0
PROT_203	0.0183711	0	0	0	0.0101648	0	0	0	0	0	0	0.0293124	0.0095029	0.0121864	0	0.0135326	0.0239037	0.0280719	0.0849962	0.0915894	0.0220309	0.0217677	0.0411648	0	0	0	0	0	0	0	0	0	0	0	0	0	0	0	0	0	0	0	0	0.0410786	0.026464	0	0.0117467	0	0
PROT_204	0.0169868	0	0.0218652	0	0	0	0	0	0	0	0.0219507	0.0248938	0	0	0	0	0	0	0	0	0.0310148	0	0	0.0300234	0.0528126	0	0	0	0.174579	0	0	0.0110785	0.0590744	0.0381358	0.0194158	0.0233215	0.0235101	0.0396859	0.0163605	0.0147195	0	0.0193412	0.0465989	0.0633091	0.0706022	0.0643242	0.0608163	0.064662	0.0440798
PROT_205	0	0	0	0	0	0	0	0	0	0	0	0	0	0	0	0	0	0	0	0	0	0	0	0	0	0	0	0	0.0239709	0.0162186	0	0.0305225	0.0562821	0.0695883	0.0508491	0.0443397	0.0333949	0.0178149	0.0521768	0.0555889	0.0291564	0.0629033	0.0611267	0.0700636	0.0980124	0.128268	0.0504964	0.0832369	0.11004
PROT_206	0	0	0	0	0	0	0	0	0	0	0	0	0	0	0	0	0	0	0	0	0	0	0	0	0	0	0	0	0.0439738	0	0	0	0	0.0236244	0.0589509	0.0577853	0.0519065	0	0.0327924	0.828233	0.122477	0.0336601	0	0.0951273	0.108248	0.051911	0.141259	0.123635	0.0444169
PROT_207	0	0	0	0	0	0	0	0	0	0	0	0	0	0	0	0	0	0	0	0	0	0	0	0	0	0	0	0	0.0236226	0	0	0	0	0	0	0.0329773	0.0843662	0.0111713	0.00803852	0	0	0	0	0	0	0	0.0821555	0.0134783	0.0246517
PROT_208	0.0683995	0.0481015	0.0177182	0.0151411	0.0166048	0.013783	0.00947112	0.0176769	0.0296376	0.0341392	0.0255548	0	0	0	0	0	0	0.0575551	0.0593889	0.0302869	0.0330924	0.0249265	0.0142265	0.0108345	0	0	0	0	0	0.0557849	0.275049	0.112956	0.0383359	0.0149796	0.0151196	0.013192	0.0136192	0	0	0	0.0100808	0.0113532	0.0136675	0	0	0.00982061	0.0105987	0	0
PROT_209	0	0	0	0	0	0	0	0	0	0	0	0	0	0	0	0	0	0	0	0	0	0	0	0	0	0	0	0	0.0202456	0	0	0	0	0.0290562	0.0722918	0.0808728	0.0634573	0.0694287	0.0734555	0.0286086	0.0236707	0.0346916	0.064584	0.0799568	0.0905524	0.120511	0.10466	0.0597684	0.0572334
PROT_21	0	0	0	0	0	0	0	0	0	0	0	0	0	0	0	0	0	0	0	0	0	0	0	0	0	0	0	0	0	0	0	0	0	0	0	0	0	0	0	0	0	0	0	0	0	0	0	0.0515464	0.0641792
PROT_210	0	0	0	0	0	0	0	0	0	0	0	0	0	0	0	0	0	0.0283433	0	0	0	0	0	0	0	0	0	0	0	0.498723	0.180367	0.653123	0.0170476	0	0	0	0	0	0	0	0	0	0.0163326	0	0	0	0	0	0
PROT_211	0.0114506	0.031226	0.0121762	0	0.0100081	0	0	0.0242172	0.0412711	0.034563	0.019835	0.0143515	0	0	0.0131548	0	0	0.0184072	0.0143243	0.00925143	0.00961923	0	0	0.0138126	0.0133574	0.0114039	0	0.0169289	1.46878	1.50712	1.31479	1.20366	1.00069	0.620404	0.92895	0.92548	0.94254	0.359926	0.438469	0.99997	1.08769	1.02351	0.810194	0.784294	0.704285	0.484532	0.836137	0.584763	0.368864
PROT_212	0	0.0122898	0	0	0.0126362	0	0	0.00996353	0.0153861	0.0124897	0	0.0135547	0	0	0.0234044	0	0.00620755	0.0105035	0.00826602	0.00725494	0.00729773	0	0	0	0	0.0119885	0	0.0138959	0.714397	0.572827	0.507128	0.470896	0.422454	0.301945	0.52288	0.608386	0.684386	0.619411	0.819531	1.3026	0.909529	0.546174	0.419633	0.395918	0.416367	0.402821	0.918072	0.615645	0.436121
PROT_213	0	0.0461069	0.0283042	0	0	0	0	0.0164358	0	0.0100152	0	0.0234839	0	0	0.039496	0	0.00875759	0.0221747	0.0150199	0.00801439	0.0112445	0.00772398	0	0.0523051	0.063195	0.0240462	0	0.0533171	1.26652	0.667709	0.298456	0.149628	0.136678	0.204001	0.631431	0.682088	0.515058	0.104018	0.117583	0.983639	2.58744	1.42282	0.934702	0.777291	0.485489	0.231749	0.321517	0.178587	0.127733
PROT_214	0.0256746	0	0	0	0	0	0	0.00935031	0.216449	0.0923391	0.0630861	0	0	0	0	0	0	0	0.0232094	0.0100611	0.0122592	0	0	0	0	0	0	0	0	0.0222647	0.0390306	0.0401286	0.0648435	0.0152134	0	0	0	0	0	0	0	0.0775326	0.0435581	0.018091	0	0	0	0	0
PROT_215	0	0	0	0	0	0	0	0	0.00929237	0	0	0	0	0	0	0	0	0	0	0	0	0	0	0	0	0	0	0	0.143978	0.56653	0.289843	0.145806	0.166631	0.232963	0.122095	0.052257	0.0783301	0.0292526	0.0470616	0.0716811	0.0536273	0.174242	0.340762	0.331228	0.0471433	0.0259087	0.0146078	0	0
PROT_216	0	0	0	0	0	0	0	0	0.0202567	0.00927337	0	0	0	0	0	0	0	0	0	0	0	0	0	0	0	0	0	0	0.313299	0.168167	0.108815	0.161991	0.613939	0.150321	0.254577	0.324071	0.328285	0.125328	0.39093	0.507225	0.115741	0.475232	0.74414	0.728209	0.392849	0.576405	0.144155	0.127961	0.342859
PROT_217	0	0	0	0	0	0	0	0	0.0226648	0.0201918	0.00816099	0.0132786	0	0	0.00839406	0	0	0	0	0	0	0	0	0	0	0	0	0	0.313487	0.57576	0.276582	0.467297	0.388524	0.279537	0.182977	0.0949348	0.20912	1.20374	0.616861	0.324948	0.313365	0.673389	0.676876	0.520038	0.386972	0.517479	0.384642	0.197246	0.435376
PROT_218	0	0	0	0	0	0	0	0	0.0222317	0.0212744	0.0096385	0	0	0	0	0	0	0	0	0	0	0	0	0	0	0	0	0	0.0289011	0	0	0	0	0	0.0206762	0.0322699	0.158643	0.137927	0.129383	0.0838113	0.060599	0.0472643	0.0809704	0.0817114	0.220491	0.497862	0.854908	0.697689	1.00792
PROT_219	0	0	0	0	0	0	0	0	0.0251177	0.0168553	0	0	0	0	0	0	0	0	0	0	0	0	0	0	0	0	0	0	0	0	0	0.0243753	0.0261425	0	0	0	0.0291272	0.0195014	0.0398864	0.0286308	0	0	0	0	0.0288789	0.0537898	0.118667	0.0538719	0.0841176
PROT_22	0	0	0	0	0	0	0	0	0	0	0	0	0	0	0	0	0	0	0	0	0	0	0	0	0	0	0	0	0	0	0	0	0	0	0	0	0	0	0	0	0	0	0	0	0	0	0	0.035729	0.0353762
PROT_220	0	0	0	0	0	0	0	0	0	0	0	0	0	0	0	0	0	0	0	0	0	0	0	0	0	0	0	0	0.0379075	0.119823	0.062771	0.0376957	0.0448645	0.0663487	0.0840957	0.0361927	0.0437191	0.0712323	0.291162	0.187775	0.0544847	0.0528139	0.0860357	0.0604005	0.0441837	0.0529734	0.0457878	0.03156	0.148833
PROT_221	0	0	0	0	0	0	0	0	0.0170264	0.022652	0.011144	0.0136693	0	0	0	0	0.00730738	0.00947179	0.00844047	0	0	0	0	0	0	0	0	0	0.56882	1.0054	0.426944	0.679645	0.635386	0.532749	0.390524	0.214951	0.445576	1.08616	0.557484	0.341427	0.381419	0.716289	0.713782	0.684968	0.553453	0.580622	0.4507	0.330333	0.496462
PROT_222	0	0	0	0	0	0	0	0	0	0	0	0	0	0	0	0	0	0	0	0	0	0	0	0	0	0	0	0	0	0	0	0	0	0	0	0	0	0	0	0	0	0	0.017588	0.0140827	0.0212335	0.0385704	0.105285	0.111298	0.171469
PROT_223	0	0	0	0	0	0	0	0	0	0	0	0	0	0	0	0	0	0	0	0	0	0	0	0	0	0	0	0	0	0	0	0	0	0.0194755	0.0282962	0.0192079	0.0085597	0.0110134	0.0111128	0.0125134	0.0157086	0.033784	0	0	0.0216562	0.0559641	0.0876857	0.0418327	0.0306076
PROT_224	0	0	0	0	0	0	0	0	0	0	0	0	0	0	0	0	0	0	0	0	0	0	0	0	0	0	0	0	0	0.0121916	0.0223974	0.0165056	0.0202339	0.0232132	0.0167806	0	0	0	0	0	0	0	0.0182764	0.0147654	0.027014	0.0557062	0.0420957	0.0194542	0.0145333
PROT_225	0.013089	0	0	0	0.00957	0	0	0	0.00972269	0.00673125	0	0	0	0	0.0212096	0.0167663	0.018689	0.064502	0.0580733	0.0191308	0.0283307	0.0234869	0	0	0	0.0173814	0	0.0290496	0.348855	0.246079	0.297846	0.185737	0.360536	0.253782	0.222779	0.298351	0.317529	0.174079	0.253655	0.25502	0.346096	0.420589	0.29749	0.26554	0.33129	0.252319	0.303403	0.362419	0.373223
PROT_226	0	0	0	0	0	0	0	0	0	0	0	0	0	0	0	0	0	0	0	0	0	0	0	0	0	0	0	0	0	0	0	0	0.018647	0.0166672	0	0	0	0	0	0	0	0	0	0	0	0	0	0	0
PROT_227	0	0	0.009373	0	0	0	0	0	0	0	0	0	0	0	0	0	0	0	0	0	0	0	0	0	0	0	0	0	0	0	0	0	0.017001	0.012591	0	0	0	0	0	0	0	0.00943049	0	0	0	0	0	0	0
PROT_228	0	0	0	0	0	0	0	0	0	0	0	0	0	0	0.0144925	0	0	0	0.00795643	0	0.00891645	0	0	0.0117026	0.0160327	0	0	0	0.263221	0.199771	0.361853	0.211105	0.264543	0.216331	0.189955	0.203052	0.169755	0.237174	0.175474	0.23456	0.213546	0.211449	0.136741	0.130826	0.164607	0.184595	0.196197	0.223378	0.189392
PROT_229	0.0189793	0.00844479	0	0	0	0	0	0	0	0.0313123	0.0325218	0.0122142	0	0	0	0	0	0	0	0	0.0202292	0.0170457	0.0101805	0.0120343	0.0178628	0	0	0.0103474	0.023725	0.0308627	0.0237974	0.0649096	0.129683	0.118587	0.0399752	0.00934778	0.0202331	0	0	0	0	0	0.0282062	0.0628363	0.146345	0.0995635	0.0601335	0.0341863	0.0345013
PROT_23	0	0	0	0	0	0	0	0	0	0	0	0	0	0	0	0	0	0	0	0	0	0	0	0	0.0161396	0	0	0	0	0	0	0	0	0	0	0.0365629	0.0110825	0	0	0.152378	0.012048	0	0	0	0	0.0243551	0.0439529	0.0784302	0.0266691
PROT_230	0	0	0	0	0	0	0	0	0	0	0	0	0	0	0	0	0	0	0	0	0	0	0	0	0	0	0	0	0	0	0	0	0.0234713	0.0184839	0.0109986	0	0	0.0317694	0.0249723	0.0959191	0.165405	0.10856	0.0595299	0.0529923	0.0831271	0.116735	0.0849293	0.123308	0.0828164
PROT_231	0	0	0	0	0	0	0	0	0	0	0	0	0	0	0	0	0	0	0	0	0	0	0	0	0	0	0	0	0.0203322	0.0254256	0.0202206	0.0495579	0.125469	0.0817894	0.0311253	0.0132466	0	0.0132277	0	0.03243	0.0654813	0.0531448	0.0219088	0.0262097	0.028721	0.0308805	0.0221352	0.0371804	0.0214902
PROT_232	0	0	0	0	0	0	0	0	0	0	0	0	0	0	0	0	0	0	0	0	0	0	0	0	0	0	0	0	0	0	0	0	0	0	0	0	0	0	0	0	0	0	0	0	0	0	0	0	0
PROT_233	0	0	0	0	0	0	0	0	0	0	0	0	0	0	0	0	0	0	0	0	0	0	0	0	0	0	0	0	0.0338634	0.0446329	0	0.0136339	0.0357799	0.0413663	0.0269305	0.105279	0.0694497	0.151544	0.152974	0.0516563	0.0319417	0.060042	0.035159	0.0123895	0.0219564	0	0	0	0
PROT_234	0	0	0	0	0	0	0	0	0	0	0	0	0	0	0	0	0	0	0	0	0	0	0	0.0528383	0.0149392	0.0154165	0	0.011074	0	0	0	0	0	0	0.0149662	0.0332408	0.0460241	0.0268999	0.0300141	0.0126203	0	0	0	0	0	0	0	0	0
PROT_235	0	0	0	0	0	0	0	0	0	0	0	0	0	0	0	0	0	0	0	0	0	0	0	0	0	0	0	0	0	0	0	0	0	0.0420131	0.126353	0.0392907	0.0722215	0	0	0.0361094	0	0	0.020225	0.0572022	0.026272	0.0157266	0	0.145794	0
PROT_236	0.113303	0.0309254	0.0115118	0	0	0	0.00816159	0.0094632	0.0670079	0.114899	0.0692791	0.0317827	0.0175228	0.00964078	0.00859649	0.0121912	0.0227309	0.0521961	0.122292	0.0713676	0.092626	0.0922597	0.0274811	0	0	0	0	0.0106262	0	0.0271846	0.0331972	0.0313037	0.041317	0.0201441	0.00891389	0	0	0.0158685	0.0334476	0.0339438	0.0587662	0.0501712	0.0463546	0.0198938	0.0187443	0	0	0	0
PROT_237	0.0100489	0.0274781	0.024781	0	0.00999016	0.10648	0.0164994	0	0.00859227	0	0	0	0.0168596	0.00957506	0.0541055	0.0207353	0.0787801	0.0146854	0.0112534	0.280586	0	0	0	0.015906	0.0383665	0.0263276	0	0	0	0	0	0	0	0	0	0	0	0	0	0	0	0	0	0	0	0	0	0	0
PROT_238	0.115395	0.108388	0.0180424	0.0130034	0.0309621	0.0633464	0.126875	0.0892359	0.0179777	0.177663	0.14624	0.0212775	0.0232134	0.0107482	0.127329	0.235918	0.124923	0.14208	0.0769682	0.638204	0.115578	0.129618	0.030771	0.049407	0.148644	0.0739097	0.101043	0.0439371	0.0296402	0	0	0	0	0	0	0	0	0	0.0130514	0.0174182	0.0143952	0	0	0	0	0	0	0	0
PROT_239	0.106201	0.071276	0.0261749	0.0352029	0.0475545	0.0296777	0.0100369	0.00826306	0.0202646	0.021638	0.0138859	0.0305682	0.0446129	0.0364923	0.0406783	0.0299059	0.0157523	0.0644124	0.0841803	0.0350093	0.150298	0.12449	0.119717	0.136693	0.14682	0.143854	0.07022	0.0871806	0.119288	0.103393	0.105008	0.108768	0.13073	0.10429	0.0854823	0.184732	0.138599	0.227252	0.207824	0.181882	0.14923	0.135763	0.111042	0.101518	0.103486	0.0670709	0.161865	0.185652	0.234155
PROT_24	0.0296468	0.017985	0.0114502	0.0101406	0.00930644	0	0	0.0294216	0	0.00755025	0.039057	0.0318185	0	0	0.0508119	0.00718158	0	0	0.0183473	0.0154131	0.024532	0.0266479	0.011891	0.0554443	0.0364786	0.0408096	0.0105577	0.0325652	0.126439	0	0	0	0	0.0978974	0.210398	0.12618	0.141745	0.0404318	0.0562857	0.0666233	0.0742779	0.0451904	0.21316	0.228781	0.154686	0.112947	0.0185245	0.0548106	0.0790143
PROT_240	0.0279922	0.0178668	0.0197809	0	0	0	0	0	0	0.0801014	0.0474382	0.0151481	0	0	0.0150062	0.00673193	0	0.0214995	0.0191959	0.0128806	0.0215101	0.0117819	0.00951986	0.107066	0.0491988	0.0230066	0	0.0335999	0.0277436	0.0493946	0.104206	0.0350563	0.0883942	0.126149	0.0456918	0.0509171	0.043155	0.096395	0.0715299	0.103766	0.0518032	0.042515	0.0519764	0.175628	0.064213	0.0575351	0.0700338	0.0379546	0.0280982
PROT_241	0.0345319	0.0207738	0.0240213	0	0.00923273	0	0	0	0	0.0968472	0.0567871	0.0184725	0	0	0.0184084	0.011273	0	0.0222186	0.0208368	0.0141122	0.0226684	0.0143304	0.0113274	0.103692	0.0523679	0.0250488	0	0.0360533	0.0196648	0.0461471	0.134262	0.0352973	0.10151	0.159782	0.0417258	0.051361	0.0351726	0.122053	0.0836729	0.110442	0.0476229	0.0365226	0.0381461	0.192142	0.0551281	0.0548537	0.0717454	0.0377242	0.0225168
PROT_242	0	0	0	0	0	0	0	0	0	0.0408357	0.0219373	0.0160454	0	0	0	0.0159983	0.0144276	0	0	0	0	0	0	0.0327495	0.0151133	0.0224948	0	0.0424031	0.0462161	0.0466552	0.0536518	0.0340499	0.0799973	0.0595153	0.0197206	0	0	0	0	0.088732	0.129878	0.101481	0.0595757	0.163601	0.0691474	0.0968076	0.0452814	0.0537985	0.0377605
PROT_243	0.0275322	0.0168429	0.0174988	0	0	0	0	0	0	0.0744352	0.0444796	0.0144758	0	0	0.017719	0.0104353	0	0.0232963	0.0186353	0.0135922	0.0192381	0.0127089	0.0120363	0.0944317	0.0447764	0.0207811	0	0.0317404	0.0235677	0.0498287	0.123209	0.0381305	0.0837534	0.107349	0.0308785	0.0383518	0.0273249	0.0954528	0.0616715	0.0929149	0.0407885	0.0282978	0.0371373	0.181485	0.0459034	0.0501762	0.0667927	0.0306159	0.0208967
PROT_244	0.0159627	0	0	0	0	0	0	0	0	0.0443892	0.0248898	0.00837313	0	0	0.0127904	0.00703869	0	0.0159809	0.012059	0.00894165	0.0124087	0.00800668	0	0.0735949	0.0340533	0.0140436	0	0.0213029	0.0153101	0.0354916	0.0906565	0.0262348	0.0479153	0.06442	0.0217968	0.0278876	0.0209894	0.0666384	0.0401388	0.0648876	0.0309633	0.0159381	0.0228936	0.111014	0.031073	0.0357829	0.0487977	0.0203274	0.0147216
PROT_245	0.0244352	0.0119411	0	0	0	0	0	0	0	0.0680249	0.0573044	0.0492094	0	0	0.0490438	0.0241178	0.0112558	0.0792931	0.0217648	0.0344371	0.00887555	0.00874064	0	0.0284915	0.0270867	0.0383617	0	0.041114	0.185027	0.24944	0.211777	0.0582975	0.0493294	0.0291302	0.0111217	0	0	0	0	0.0136574	0.0171065	0.180735	0.432574	0.1279	0.0745355	0.102858	0.135888	0.0396336	0.13187
PROT_246	0	0	0	0	0	0	0	0	0	0.0277154	0.0135203	0.00923229	0	0	0	0.0098003	0.00692483	0	0	0	0	0	0	0.0228215	0.00937136	0.0132147	0	0.0301299	0.030551	0.0311739	0.0401342	0.0217234	0.0555686	0.0381537	0.00875993	0	0	0	0	0.059682	0.103843	0.0789643	0.0397685	0.113811	0.0461973	0.0655079	0.0297467	0.0315161	0.0233189
PROT_247	0.131946	0.177246	0.0718563	0.0724461	0.0577595	0.139183	0.0316449	0.259657	0.0452893	0.258575	0.274225	0.176572	0.110139	0.0183956	0.100138	0.354802	0.0835324	0.155547	0.0987773	0.2798	0.313425	0.318078	0.132364	0.849919	0.342779	0.696821	0.0464734	0.828203	0.0634413	0.0579137	0.240008	0.0786682	0.0825612	0.227203	0.113653	0	0	0	0	0	0.0177464	0.358468	0.0792016	0.135581	0.0952104	0.279272	0.156439	0.0345085	0.0723534
PROT_248	0.0801249	0.0909162	0.0346727	0.0275206	0.0243617	0.0591061	0.0219556	0.612499	0.152742	0.573984	0.438071	0.123471	0.0573417	0.0084781	0.0403686	0.167978	0.0568006	0.276535	0.184084	0.331248	0.253153	0.287559	0.0988373	0.717613	0.25854	0.62642	0.0444482	1.08224	0.145067	0.205834	0.738235	0.13618	0.122143	0.269754	0.0678524	0	0	0	0	0	0.0216407	0.309473	0.0635942	0.16917	0.114413	0.13921	0.0680281	0.013663	0.0273661
PROT_249	0.101289	0.12924	0.0594652	0.063156	0.0522593	0.121293	0.0317501	0.242979	0.041614	0.237069	0.249444	0.163797	0.103865	0.0175752	0.0928729	0.343044	0.0825722	0.140582	0.0910226	0.269792	0.328291	0.339082	0.140791	0.918617	0.373055	0.778893	0.0535791	0.976148	0.0660586	0.0590604	0.249709	0.0894569	0.0954835	0.252613	0.131839	0	0	0	0	0	0.0161382	0.438531	0.100202	0.154399	0.104804	0.32975	0.184929	0.0420672	0.0946874
PROT_25	0	0	0	0	0	0	0	0	0	0	0	0	0	0	0	0	0	0	0	0	0	0	0	0	0	0	0	0	0	0	0	0.0214673	0	0.0223746	0.0162011	0.0115812	0.0120702	0	0	0.0323335	0	0	0	0	0	0.0251256	0.0168083	0.0152486	0.0108355
PROT_250	0.0395649	0	0	0	0	0	0	0.0246796	0	0.023853	0.0201702	0	0	0	0	0	0	0	0	0	0	0	0	0	0	0	0	0	0	0.0218684	0.372145	0.125635	0.170789	0.0180104	0	0	0	0	0	0	0	0.0566925	0.0240778	0.0457412	0.0236771	0	0	0	0
PROT_251	0.0818603	0.0578101	0.0846917	0.0169465	0.025535	0.0116433	0	0.0254534	0	0.0097722	0.0122191	0.00884428	0	0	0.00854726	0	0	0	0	0	0.0112743	0.0107011	0.0136749	0.0522524	0.0165114	0	0	0	0.0118902	0	0.0157046	0.0467808	0.332599	0.124139	0.0960335	0.17781	0.376135	0.176486	0.226165	0.217294	0.304868	0.0878969	0.210774	0.410204	0.205235	0.318366	0.262792	0.169935	0.329876
PROT_252	0.0841694	0.05868	0.0880048	0.0157407	0.0252203	0.011048	0	0.0258918	0	0.0089982	0.0121225	0.00803456	0	0	0.0074924	0	0	0	0	0	0.0101226	0.00937833	0.0133041	0.0516181	0.0160157	0	0	0	0.010689	0	0.0153231	0.0461659	0.340647	0.130767	0.0988641	0.183466	0.383734	0.178699	0.229562	0.216773	0.307971	0.0920709	0.222243	0.416527	0.212156	0.325816	0.271235	0.176888	0.341587
PROT_253	0.11229	0.0747847	0.114025	0.022915	0.0351687	0.0163074	0	0.0345078	0	0.0158245	0.0176956	0.0127185	0	0	0.01206	0	0	0	0	0	0.0165536	0.0156194	0.0180196	0.0705076	0.0228467	0	0	0.011087	0.0159499	0	0.0229816	0.0617363	0.453234	0.174725	0.132212	0.243439	0.495611	0.236914	0.300318	0.283858	0.39927	0.125194	0.292287	0.555764	0.277433	0.427492	0.355929	0.232919	0.442544
PROT_254	0.814605	0.0929082	0.0297963	0.0324403	0.251038	0.17986	0.0702403	0.240457	0.360486	0.71108	0.650688	0.433676	0.223761	0.374148	0.655806	0.289552	0.352745	0.512388	0.655994	0.563031	0.9819	0.7546	0.325554	0.75634	0.480629	0.2657	0.420742	0.434428	0.361554	0.509189	0.629084	0.440356	1.04658	0.436773	0.207003	0.0262609	0.0373968	0.0956291	0.265014	0.843597	1.01201	0.407712	0.968017	1.17769	0.560411	0.47677	0.143251	0.0222734	0.099464
PROT_255	0	0	0	0	0	0	0	0.016664	0.0302561	0.02268	0	0	0	0	0	0	0	0	0	0	0.0410334	0.0133123	0	0	0	0	0	0	0	0.0207542	0.0167426	0.100507	0.0477391	0	0	0	0	0	0	0	0.0475176	0.382507	0.270695	0.0547483	0	0	0	0	0
PROT_256	0.0576479	0	0	0	0	0	0	0.0307912	0.0262351	0.0470215	0.0416673	0.0314663	0	0.0229902	0.0394837	0.018672	0.0221834	0.0358954	0.0404067	0.0341267	0.0602934	0.0469098	0.0296284	0.0611208	0.0474194	0.0245121	0.0274858	0.0327519	0.02939	0.034249	0.0394073	0.0421764	0.162355	0.0449927	0.0227664	0	0	0	0.0219057	0.0535037	0.0641919	0.0467631	0.146193	0.130815	0.16256	0.162475	0.0570984	0	0.0173988
PROT_257	0.072015	0	0	0	0	0	0	0.0196625	0	0.0196441	0.0204428	0.0175605	0	0	0.0195471	0.00902519	0	0.0128119	0.0123209	0	0.0179444	0.0150655	0	0.0676732	0.0234232	0.0495655	0.0131508	0.0598302	0.0872844	0.0170231	0	0	0.026206	0.129025	0.211979	0.218377	0.240112	0.374126	0.406104	0.255371	0.289181	0.228779	0.344315	0.276816	0.412116	0.361059	0.203233	0.223611	0.341764
PROT_26	0	0	0	0	0	0	0	0	0	0	0	0	0	0	0	0	0	0	0	0	0	0	0	0	0	0	0	0	0.0131718	0	0	0	0	0	0	0	0	0	0	0	0	0	0	0	0	0	0	0	0
PROT_27	0.0107875	0	0	0	0	0	0	0	0.00928587	0.010824	0.00901546	0	0	0	0.0309152	0.073475	0.076715	0.0863749	0.0451196	0.00723343	0	0.00874523	0.0233633	0.014697	0.0178116	0.0229642	0.0115459	0.0210285	0.0580016	0.224819	0.182159	0.150811	0.0219591	0	0	0	0	0	0	0	0.0185626	0	0	0	0	0	0	0	0
PROT_28	0	0	0	0	0	0	0	0	0	0	0	0.0366442	0.0684513	0.0394162	0.0309808	0	0	0	0	0	0	0	0.0519748	0.0414054	0.0165981	0.028898	0	0	0	0	0	0	0	0.562878	0.6317	0.351298	0.137204	0.0834456	0.0287356	0	0	0.0128724	0.0529721	0.119354	0.151553	0.0372288	0.0513016	0	0.0380192
PROT_29	0	0	0	0	0	0	0	0	0.0311867	0.0643094	0	0	0	0	0.00672	0.123241	0.0271192	0.152524	0.0834016	0.00963608	0	0	0	0	0	0	0	0.0388599	0.0217414	0	0.0259131	0.0295941	0	0	0	0	0	0	0	0.136193	0.0518745	0	0	0	0	0	0	0	0
PROT_30	0	0	0	0	0	0	0	0	0	0	0	0.020522	0	0	0.00972163	0	0	0	0	0	0	0	0	0	0	0	0	0	0	0	0	0	0	0	0	0	0	0.472109	0.0150651	0.0558909	0	0	0	0	0	0	0.597937	0.0108737	0.0414461
PROT_31	0	0	0	0	0	0	0	0	0	0	0	0	0	0	0	0	0	0	0	0	0	0	0	0	0	0	0	0	0	0	0	0	0	0.0189459	0.077113	0.109593	0.148062	0.0571365	0.0121426	0	0	0	0	0	0.0638054	0.258668	0.028867	0	0
PROT_32	0	0	0	0	0	0	0	0	0	0	0	0	0	0	0.00828176	0.00854964	0	0	0	0	0	0	0	0	0	0	0	0	0.115012	0	0.0959423	0.152098	0	0	0.250364	0.124925	0.128804	0	0	0.144934	0.0184756	0	0	0	0	0	0.0432317	0.257828	0.0193385
PROT_33	0.0177211	0.0280207	0.0226601	0.0369323	0.0308619	0.0177438	0	0	0	0	0	0	0	0	0.0174838	0	0	0	0	0	0	0	0	0	0	0.0239494	0	0	0	0	0	0	0	0	0	0.014556	0.0148976	0	0	0	0	0	0	0	0	0	0.015465	0.0276341	0.0195497
PROT_34	0.0690671	0.0561516	0.0543978	0.111633	0.0890141	0.0997633	0.0829793	0.0530862	0.124189	0.058656	0.0493372	0.0407739	0.0807318	0.0655567	0.0589547	0.0698221	0.10114	0.0638988	0.0530176	0.0545399	0.0640902	0.0656091	0.0375672	0.0350499	0.0317458	0.0759982	0.0466463	0.0547916	0.0351353	0.029585	0.0326781	0.0219352	0.0217794	0.0158201	0.0277618	0.0190029	0.0208098	0.0218702	0.0163328	0.0510568	0.0356517	0.0210936	0.0148326	0.0138236	0.0156356	0.0122233	0.0226172	0.0149292	0.0119192
PROT_35	0.19626	0.21008	0.216526	0.44013	0.426026	0.332618	0.299624	0.114371	0.13983	0.247004	0.197796	0.146026	0.209275	0.319354	0.451495	0.479772	0.466407	0.131714	0.197077	0.203385	0.213809	0.345137	0.213495	0.271327	0.244594	0.565557	0.647477	0.417997	0.273908	0.0752638	0.0907195	0.042831	0.0461959	0.0916887	0.161086	0.27667	0.228054	0.133947	0.218185	0.272627	0.140177	0.0448673	0.0185158	0.0287456	0.038648	0.0343344	0.0859745	0.0237058	0.0217164
PROT_36	0.163068	0.184555	0.216834	0.532639	0.485733	0.330772	0.300364	0.112478	0.136408	0.225141	0.193348	0.13832	0.20224	0.31127	0.441783	0.421496	0.418833	0.115985	0.169486	0.172853	0.20323	0.297586	0.182047	0.215635	0.19755	0.431554	0.505693	0.332885	0.225898	0.0654182	0.086604	0.0432132	0.046004	0.0992819	0.199262	0.416523	0.378215	0.201484	0.333225	0.402652	0.209124	0.0650775	0.024748	0.0468483	0.0575156	0.0483182	0.130831	0.035849	0.0292573
PROT_37	0.200279	0.234249	0.284984	0.640592	0.583759	0.387455	0.350821	0.131944	0.158057	0.27853	0.255569	0.203833	0.282559	0.409726	0.556864	0.506229	0.499199	0.145205	0.226149	0.215702	0.270769	0.35761	0.220075	0.264775	0.246926	0.534449	0.617107	0.416279	0.285556	0.0831942	0.104362	0.0554524	0.0547506	0.126051	0.242835	0.493091	0.448723	0.245629	0.405	0.514278	0.274674	0.0870785	0.0342813	0.0628756	0.0735281	0.0615998	0.15681	0.0452396	0.0368051
PROT_38	0.220317	0.472629	0.293777	0.514402	0.406238	0.127132	0.106907	0.0223333	0.0237873	0.0492093	0.0471771	0.0716529	0.0751245	0.0921745	0.0791014	0.0795696	0.0623208	0.018237	0.0278495	0.0215208	0.0261623	0.0378829	0.0381659	0.0771358	0.0645409	0.157941	0.0723526	0.0451937	0.0280268	0	0	0	0	0	0.0128751	0.0248003	0.0229631	0.0536276	0.0622541	0.0799975	0.0230746	0	0	0	0	0.0158801	0.109777	0.0242023	0.0383132
PROT_39	0.315096	0.278832	0.50577	0.459238	0.404382	0.442736	0.415492	0.0625599	0.0488006	0.160019	0.145028	0.301411	0.205411	0.267854	0.180953	0.232725	0.183743	0.0382911	0.0584773	0.0376552	0.0427247	0.0698871	0.104647	0.138297	0.0565872	0.0892734	0.0624375	0.0482614	0.0237769	0	0	0	0	0	0.0198052	0.0688949	0.0644946	0.237463	0.241046	0.322136	0.0795413	0.0170881	0	0	0.0140923	0.0693855	0.598329	0.0925809	0.135585
PROT_40	0.269638	0.218018	0.354055	0.40023	0.411463	0.233108	0.253196	0.0963458	0.13905	0.381016	0.506136	0.72608	0.845091	1.06215	0.793942	0.619169	0.583326	0.246312	0.544277	0.516106	0.750475	0.589682	0.225566	0.313143	0.299501	0.452772	0.475348	0.319901	0.209977	0.0597268	0.050714	0.0254732	0.0195849	0.06497	0.0803778	0.0786939	0.0642072	0.0845182	0.175781	0.187214	0.0795232	0.0299383	0.0125017	0.0142334	0.0191505	0.0337117	0.0849324	0.039422	0.0518107
PROT_41	0.298745	0.304675	0.334203	0.624604	0.626713	0.529763	0.516541	0.173768	0.256755	0.391473	0.302632	0.202773	0.298819	0.459407	0.561342	0.609826	0.62452	0.179649	0.304396	0.37693	0.340327	0.556896	0.331954	0.421652	0.381077	0.849384	0.951301	0.616169	0.415018	0.113734	0.147786	0.0693171	0.07893	0.140645	0.23257	0.337559	0.263672	0.155967	0.256271	0.322446	0.168818	0.0572137	0.0219153	0.0365884	0.0467935	0.0446668	0.10584	0.033105	0.0337839
PROT_42	0.0869455	0.0773818	0.0612317	0.276737	0.290561	0.407104	0.374699	0.216192	0.0512037	0.0441567	0.0663133	0.111294	0.158076	0.157066	0.125575	0.0829437	0.0899889	0.0676655	0.0354106	0.0223319	0.0409387	0.0622067	0.0954634	0.0637837	0.0707428	0.18913	0.125051	0.095787	0.0884533	0	0.0255642	0	0	0.0338705	0.0667737	0.152293	0.0679634	0.0716601	0.061379	0.0794514	0.0537572	0.0732845	0.11504	0.142444	0.0973284	0.0882967	0.047455	0.0229272	0.0320615
PROT_43	0.209865	0.184625	0.369121	0.219681	0.158095	0.33473	0.238884	0.057979	0.0205523	0.0165887	0.0252905	0.0631398	0.187194	0.0724965	0.0310528	0.0160707	0	0	0	0	0	0	0	0	0	0.0549807	0.0336949	0.0140032	0	0	0	0	0	0	0	0	0	0	0	0	0	0	0	0	0	0	0	0	0
PROT_44	0.110137	0.139106	0.245199	0.179396	0.147048	0.122494	0.0744516	0.0368602	0.0439643	0.0558499	0.0757932	0.170953	0.19654	0.165761	0.0791787	0.0594553	0.0465096	0.028469	0.0357862	0.0333371	0.0811977	0.111219	0.1345	0.0914808	0.0934745	0.113181	0.097214	0.0466089	0.0146056	0	0	0	0	0.0180286	0.0295182	0.0288884	0.0343684	0.0442578	0.0366819	0.0277415	0.0216233	0.0169266	0.0231727	0.0243159	0.0356475	0.0252204	0.0577677	0.0316418	0.0285749
PROT_45	0.175612	0.120013	0.0676646	0.104457	0.0921672	0.178472	0.219684	0.185243	0.456739	0.2228	0.161232	0.134463	0.23848	0.0728001	0.0445168	0.0873078	0.193617	0.188914	0.152867	0.202993	0.123679	0.197473	0.0694987	0.058772	0.0436875	0.0541191	0.0173476	0.0206267	0.0153137	0.0410344	0.16155	0.0915351	0.0870059	0.0495356	0.0824407	0.0475272	0.0466662	0.0147507	0	0	0	0	0	0	0	0	0.0131762	0	0
PROT_46	0.683338	0.430205	0.333715	0.777894	0.626684	0.682293	0.628229	0.287792	0.332365	0.278319	0.292081	0.210851	0.492928	0.507142	0.455191	0.410094	0.522971	0.258235	0.334935	0.296633	0.28069	0.429479	0.310902	0.203701	0.170532	0.277541	0.319954	0.566247	0.29986	0.440944	0.204271	0.223059	0.135686	0.0553857	0.0780533	0.135194	0.110844	0.124411	0.0991606	0.146065	0.549327	0.150862	0.10336	0.093944	0.102065	0.0798115	0.189285	0.152806	0.0950178
PROT_47	0.184318	0.238402	0.282693	0.622189	0.578381	0.221342	0.100002	0.0207549	0.0188699	0.0146641	0.0389335	0.0476083	0.161063	0.174927	0.170153	0.088476	0.0282134	0.0119405	0.0121266	0	0.00880639	0.0148025	0.0293188	0.0713339	0.0785428	0.2741	0.15598	0.0769221	0.0222803	0	0.0134498	0.0228914	0.0108339	0.0207701	0.0504153	0.0985746	0.185031	0.133378	0.0705035	0.0299973	0	0	0	0.0158518	0.0336453	0.0673083	0.220503	0.208428	0.137585
PROT_48	0.082232	0.159765	0.305581	0.822562	0.660268	0.163706	0.0376005	0.0152254	0.0192998	0.0142813	0.0143948	0.0304892	0.122345	0.261314	0.0769494	0.0337462	0.0172427	0	0	0	0	0.0186918	0.0364374	0.0556671	0.0416422	0.291913	0.100518	0.0218154	0	0	0	0	0	0	0	0.0144884	0.0213587	0.0389212	0.0338208	0.028415	0	0	0	0	0.0209391	0.0758951	0.220864	0.141072	0.104384
PROT_49	0.139692	0.123269	0.0858044	0.131525	0.1242	0.108038	0.109978	0.0708559	0.160408	0.110058	0.155103	0.0986575	0.129028	0.0695947	0.052195	0.0763477	0.0845374	0.0903124	0.0756604	0.0727819	0.14222	0.171784	0.0829386	0.0609133	0.0495089	0.106743	0.0647587	0.0491868	0.0299565	0.027373	0.0389232	0.0348024	0.0308596	0.0295712	0.0304764	0.0302313	0.0309085	0.018256	0	0.0304529	0	0	0	0.0238239	0.0280576	0.0190473	0.0266073	0	0
PROT_50	0.0611579	0.0573588	0.0795181	0.0974836	0.0836968	0.0749905	0.0601094	0.0482729	0.108959	0.0761595	0.0687584	0.113516	0.12832	0.151921	0.0905983	0.0702735	0.0921651	0.054869	0.0704012	0.0527573	0.0701408	0.0938285	0.0829694	0.0555987	0.0532332	0.0759691	0.0874875	0.0514543	0.0264993	0.0308922	0.03815	0.0453766	0.0328528	0.015556	0.0258296	0.0448978	0.0382171	0.0541406	0.0353267	0.032441	0.0434202	0.0340352	0.0206479	0.0140538	0.0165617	0.0148102	0.0253893	0.0162971	0.0173742
PROT_51	0.130046	0.123419	0.0846154	0.0996444	0.0908196	0.0883703	0.0804693	0.0533895	0.0883135	0.111424	0.12139	0.105457	0.0664021	0.056311	0.062493	0.0425881	0.0510222	0.0637523	0.110293	0.116578	0.162802	0.165221	0.12463	0.0757306	0.0773963	0.0617675	0.0615538	0.0460658	0.0622829	0.0422887	0.0543851	0.0442374	0.0586128	0.045739	0.0674286	0.069445	0.0734404	0.0815813	0.0604353	0.0359613	0.0571383	0.0741699	0.0728252	0.0578237	0.100859	0.0981716	0.0953334	0.0610183	0.0533265
PROT_52	0.0530339	0.07351	0.237897	0.225131	0.236686	0.117393	0.077061	0.0393413	0.0555567	0.0357609	0.0419018	0.130079	0.163941	0.176559	0.0754149	0.0430027	0.0319555	0.0255599	0.0311382	0.0320882	0.0387974	0.0518494	0.0693194	0.0663203	0.04763	0.0705007	0.0689151	0.0306482	0.0237289	0.0190811	0.0195404	0.0208929	0.021481	0.0174323	0.0295655	0.0488692	0.0652247	0.135981	0.15019	0.0608463	0.0345159	0.0332342	0.038116	0.0306451	0.0539034	0.0846553	0.100337	0.127747	0.14337
PROT_53	0.215398	0.219182	0.161225	0.382719	0.293357	0.31289	0.21451	0.114842	0.130824	0.0958997	0.112309	0.180751	0.160226	0.123157	0.153763	0.0981324	0.078723	0.0629395	0.084965	0.0798529	0.132997	0.177745	0.160599	0.0982493	0.106798	0.151284	0.147531	0.0903061	0.0636116	0.0331655	0.0349345	0.0323853	0.0384036	0.0742962	0.134764	0.164109	0.178515	0.202402	0.151142	0.0747122	0.0805937	0.0938203	0.101068	0.0797192	0.164908	0.205596	0.191005	0.117942	0.11201
PROT_54	0.234656	0.27395	0.231117	0.413324	0.400238	0.324444	0.156918	0.0622438	0.0533834	0.0593367	0.0794339	0.29033	0.266317	0.104161	0.0827852	0.0617353	0.0537448	0.029439	0.0199111	0.0162122	0.0447682	0.0782475	0.161117	0.0932756	0.0802892	0.137787	0.0872393	0.0511109	0.0277813	0.0187296	0.0173434	0.0284899	0.0406677	0.0889479	0.0740213	0.0961659	0.0856348	0.0431	0.0297601	0.0441188	0.0394959	0.0192503	0.0274009	0.0374571	0.0412444	0.0276639	0.0360354	0.0321519	0.0447708
[truncated: 109 more rows]
[truncated: 48 more columns]

## Sheet: Table S6 Sequence-based phylum
Table S6. Relative abundance of microbes at phylum level based on metagenomic reads using SingleM.
[truncated: 98 more rows]

## Sheet: Table S7 dbRDA
Table S7. Distance-based redundancy analysis (dbRDA).
Parameters	Proportion explained (%)	Pr(>F)
MCRT	14.5	0.001
Temperature	8	0.001
Inf NO3--N	4.1	0.001
DO	3.4	0.001
Eff NO2--N	3.1	0.001
Humidity	2.5	0.001
pH	2.4	0.001
[truncated: 4 more rows]

## Sheet: Table S8. Functional dyanmics
Table S8. Relative abundance changes in functional structure across different activated sludge (AS) samples.
[truncated: 98 more rows]

[truncated: 1 more sheets: Table S9 Enrich modules]
